# Supplementary material for: Genomic Prediction of Seed Quality Traits Using Advanced Barley Breeding Lines
Source: PLoS One. 2016 Oct 26;11(10):e0164494. doi: 10.1371/journal.pone.0164494 (PMC5082657; doi:10.1371/journal.pone.0164494)
Supplement: S1 Table — (XLSX) [file pone.0164494.s001.xlsx]

## Sheet: phenotype - seed size fraction
line	loc	trial	plot	rep	year	f2.2	f2.5	f2.8	SSW
NOS1	3	106	4	2	14	1.66	8.2	88.12	0.247427
NOS1	3	106	4	3	14	1.48	7.82	88.83	0.283915
NOS1	3	106	4	1	14	1.24	6.64	91.123	0.36568
NOS1	2	106	4	3	14	2.05	9.96	81.68	0.127758
NOS1	2	106	4	2	14	1.26	6.56	89.98	0.36019
NOS1	2	106	4	1	14	1.65	6.74	90.7	0.305931
NOS10	3	107	4	2	14	2.03	10.05	86.07	0.150309
NOS10	3	107	4	3	14	1.58	8.23	89.15	0.261047
NOS10	3	107	4	1	14	1.29	6.95	91.22	0.348277
NOS10	2	107	4	3	14	4.2	16.78	78.3	-0.162327
NOS10	2	107	4	2	14	4.41	17.2	78.52	-0.177253
NOS10	2	107	4	1	14	6	21.63	71.04	-0.342197
NOS100	3	117	8	2	14	1.62	11.22	85.89	0.167219
NOS100	3	117	8	1	14	1.97	14.76	81.72	0.041521
NOS100	3	117	8	3	14	1.38	12.36	86.17	0.175973
NOS100	2	117	8	2	14	1.74	10.43	87.11	0.176875
NOS100	2	117	8	1	14	1.82	9.98	88.18	0.183835
NOS100	2	117	8	3	14	1.89	13.39	83.71	0.083718
NOS101	3	117	11	1	14	1.95	13.14	83.64	0.081783
NOS101	3	117	11	3	14	1.6	9.6	87.75	0.215829
NOS101	3	117	11	2	14	1.31	9.37	88.23	0.261938
NOS101	2	117	11	2	14	1.93	7.29	89.81	0.253276
NOS101	2	117	11	3	14	1.07	5.66	92.74	0.436455
NOS101	2	117	11	1	14	1.25	5.85	92.27	0.398012
NOS102	3	117	13	2	14	1.39	7.12	90.85	0.326935
NOS102	3	117	13	1	14	1.45	6.26	91.36	0.350548
NOS102	3	117	13	3	14	1.49	7.98	89.81	0.282574
NOS102	2	117	13	3	14	1.32	7.27	91.88	0.33664
NOS102	2	117	13	1	14	1.93	8.66	89.09	0.210042
NOS102	2	117	13	2	14	1.55	7.03	91.09	0.310167
NOS103	3	117	14	1	14	1.01	8.13	90.31	0.35334
NOS103	3	117	14	2	14	1.55	9.35	88.31	0.230859
NOS103	3	117	14	3	14	1.2	7.56	90.25	0.338032
NOS103	2	117	14	2	14	1.36	10.65	88.18	0.224289
NOS103	2	117	14	1	14	1.54	10.33	87.48	0.204506
NOS103	2	117	14	3	14	1.44	12.57	85.11	0.158522
NOS104	3	117	15	3	14	1.84	9.88	87.14	0.178967
NOS104	3	117	15	2	14	1.39	8.37	89.02	0.28097
NOS104	3	117	15	1	14	1.89	9.34	86.87	0.185617
NOS104	2	117	15	1	14	1.86	8.56	89.12	0.220127
NOS104	2	117	15	2	14	2	10.47	87.13	0.148869
NOS105	3	117	16	3	14	1.89	9.87	87.32	0.174855
NOS105	3	117	16	1	14	1.51	9.67	87.41	0.223558
NOS105	3	117	16	2	14	1.66	9.34	88.09	0.216853
NOS105	2	117	16	2	14	1.72	12.1	85.96	0.137941
NOS105	2	117	16	1	14	2.11	12.06	85.04	0.094101
NOS105	2	117	16	3	14	2.16	12.9	84.2	0.068989
NOS106	3	117	17	1	14	1.46	10.52	87.22	0.209084
NOS106	3	117	17	3	14	0.83	11.09	87.49	0.302152
NOS106	3	117	17	2	14	1.7	12.19	85.12	0.134167
NOS106	2	117	17	3	14	2.99	14.47	81.42	-0.038848
NOS106	2	117	17	1	14	1.57	12.64	85.26	0.141462
NOS107	3	117	18	2	14	1.73	10.12	87.13	0.185239
NOS107	3	117	18	1	14	1.36	9.7	87.52	0.243261
NOS107	3	117	18	3	14	1.22	8.75	88.82	0.294213
NOS107	2	117	18	3	14	2.26	11.34	85.45	0.097256
NOS107	2	117	18	1	14	1.23	10.44	88.3	0.248476
NOS107	2	117	18	2	14	2.05	10.18	87.1	0.150496
NOS108	3	117	20	1	14	1.1	8.41	89.62	0.326517
NOS108	3	117	20	2	14	1.34	8.96	88.75	0.270684
NOS108	3	117	20	3	14	1.89	10.96	86.44	0.145664
NOS108	2	117	20	1	14	2	8.26	89.69	0.216903
NOS108	2	117	20	2	14	2.12	10.48	85.64	0.129648
NOS108	2	117	20	3	14	2.22	11.77	84.49	0.087003
NOS109	3	117	24	1	14	1.21	5.77	92.26	0.407155
NOS109	3	117	24	3	14	0.77	5.06	93.94	0.526341
NOS109	3	117	24	2	14	1.24	5.09	92.84	0.433079
NOS109	2	117	24	1	14	1.38	6.9	91.09	0.336593
NOS109	2	117	24	3	14	1.18	6.46	92.14	0.385807
NOS109	2	117	24	2	14	1.29	7.1	91.88	0.346395
NOS11	3	107	7	3	14	1.04	8.06	90.34	0.350118
NOS11	3	107	7	2	14	1.03	7.99	90.18	0.353185
NOS11	3	107	7	1	14	1.08	6.78	89.82	0.38068
NOS11	2	107	7	3	14	2.64	14.54	82.26	-0.01017
NOS11	2	107	7	1	14	3.1	14.58	81.79	-0.046046
NOS11	2	107	7	2	14	2	13.13	84.71	0.082554
NOS110	3	117	25	1	14	1.57	5.4	92.67	0.374371
NOS110	3	117	25	2	14	1.6	7.41	89.88	0.28635
NOS110	3	117	25	3	14	1.75	10.05	86.97	0.183859
NOS110	2	117	25	1	14	1.05	6.55	92.37	0.405315
NOS110	2	117	25	3	14	0.98	6.42	92.19	0.421731
NOS110	2	117	25	2	14	1.41	6.97	90.78	0.328776
NOS111	3	118	4	2	14	0.92	4.62	93.56	0.512703
NOS111	3	118	4	3	14	1.23	4.29	93.57	0.47526
NOS111	3	118	4	1	14	0.75	3.39	95.14	0.62279
NOS111	2	118	4	3	14	0.76	4.82	93.84	0.538986
NOS111	2	118	4	2	14	1.6	4.94	92.27	0.388633
NOS111	2	118	4	1	14	0.69	3.82	94.66	0.610154
NOS112	3	118	6	3	14	0.94	9.42	88.79	0.324785
NOS112	3	118	6	1	14	1.04	10.42	87.89	0.278047
NOS112	3	118	6	2	14	1.37	13.32	84.16	0.149101
NOS112	2	118	6	2	14	1.3	8	90.3	0.310155
NOS112	2	118	6	3	14	1.1	10.8	87.7	0.258244
NOS112	2	118	6	1	14	0.8	8.8	90	0.375579
NOS113	3	118	16	3	14	1.12	8.22	89.92	0.329913
NOS113	3	118	16	1	14	1.62	9.15	87.88	0.225365
NOS113	3	118	16	2	14	1.31	7.51	90.64	0.324912
NOS113	2	118	16	2	14	1.35	10.61	87.48	0.223175
NOS113	2	118	16	1	14	1.62	11.09	86.92	0.175139
NOS113	2	118	22	3	14	1.9	9.85	87.63	0.17583
NOS113	2	118	16	3	14	1.28	11.12	86.87	0.218997
NOS114	3	118	17	1	14	2.15	14.25	82.37	0.036294
NOS114	3	118	17	3	14	0.79	7.67	89.24	0.406474
NOS114	3	118	17	2	14	0.94	10.64	87.73	0.290761
NOS114	2	118	17	3	14	2.77	15.08	81.62	-0.032132
NOS114	2	118	17	1	14	1.57	11.41	86.24	0.17098
NOS115	3	111	17	2	14	1.85	10.97	86.24	0.148622
NOS115	3	111	17	1	14	1.61	7.41	89.9	0.285244
NOS116	3	111	18	2	14	1.44	13.59	84.19	0.134956
NOS116	3	111	18	1	14	1.32	12.15	85.63	0.185784
NOS117	3	111	19	2	14	1.75	17.05	79.39	0.01678
NOS117	3	111	19	1	14	1.81	14.04	83.3	0.078541
NOS118	3	113	2	2	14	1.73	13.17	84.42	0.108584
NOS118	3	114	2	2	14	1.44	13.98	84.51	0.129729
NOS118	3	115	2	2	14	1.47	13.1	84.19	0.139933
NOS118	3	116	2	2	14	1.82	11.02	86.17	0.150376
NOS118	3	117	2	2	14	1.71	11.51	85.81	0.150285
NOS118	3	118	2	2	14	1	9.1	87.2	0.314079
NOS118	3	119	2	2	14	1.44	14.42	83.72	0.11813
NOS118	3	120	2	2	14	1.11	10.45	87.8	0.264921
NOS118	3	113	2	3	14	1.9	12.73	84.31	0.097977
NOS118	3	114	2	3	14	1.2	15.22	81.46	0.127384
NOS118	3	115	2	3	14	1.75	12.75	84.73	0.115765
NOS118	3	116	2	3	14	1.66	11.01	86.16	0.168382
NOS118	3	117	2	3	14	1.28	10.57	87.19	0.232682
NOS118	3	118	2	3	14	1.81	11.65	87.47	0.144672
NOS118	3	119	2	3	14	0.24	11.33	86.57	0.502464
NOS118	3	120	2	3	14	1.17	9.94	88.75	0.271613
NOS118	3	113	2	1	14	1.8	12.66	84.82	0.112466
NOS118	3	114	2	1	14	2.25	15.85	81.32	-0.004113
NOS118	3	115	2	1	14	1.97	10.49	86.36	0.147541
NOS118	3	116	2	1	14	1.52	14.24	83.06	0.107472
NOS118	3	117	2	1	14	1.31	11.38	86.86	0.20906
NOS118	3	118	2	1	14	0.48	3.46	95.65	0.698247
NOS118	3	119	2	1	14	1.3	13.03	84.73	0.167221
NOS118	3	120	2	1	14	1.38	10.29	88.06	0.229127
NOS118	2	116	2	3	15	2.1	10.7	86.5	0.130948
NOS118	2	118	2	3	15	1.7	9.8	87.7	0.199024
NOS118	2	117	2	3	15	1.5	14.5	83.7	0.108926
NOS118	2	119	2	3	15	1.9	11.2	86.1	0.137767
NOS118	3	106	2	2	14	1.35	8.99	87.15	0.26078
NOS118	3	107	2	2	14	1.29	6.76	90.66	0.352045
NOS118	3	108	2	2	14	1.01	7.52	90.46	0.372135
NOS118	3	109	2	2	14	3.37	14.82	79.69	-0.078757
NOS118	3	110	2	2	14	1.06	8.81	88.52	0.317293
NOS118	3	111	2	2	14	1.44	10.53	86.22	0.206543
NOS118	3	112	2	2	14	1.35	8.69	88.02	0.272955
NOS118	2	116	2	2	15	2.3	13.3	83.7	0.046569
NOS118	2	117	2	2	15	2.5	11.8	84.9	0.064756
NOS118	2	118	2	2	15	2.7	13	83.6	0.019302
NOS118	2	119	2	2	15	2.6	12.4	83.8	0.039284
NOS118	3	106	2	3	14	1.36	10.35	86.87	0.2247
NOS118	3	107	2	3	14	1.38	9.12	87.82	0.256493
NOS118	3	108	2	3	14	1.24	6.93	90.65	0.353752
NOS118	3	109	2	3	14	1.99	8.67	87.39	0.195471
NOS118	3	110	2	3	14	1.35	9.01	88.63	0.267399
NOS118	3	111	2	3	14	1.04	7.85	89.38	0.351807
NOS118	3	112	2	3	14	1.07	8.56	88.86	0.323923
NOS118	2	116	2	1	15	3.2	14.8	81.3	-0.058833
NOS118	2	117	2	1	15	2.5	13.1	83.4	0.03194
NOS118	2	118	2	1	15	2.2	13.2	84.2	0.059831
NOS118	2	119	2	1	15	2.7	13	84.4	0.023508
NOS118	3	106	2	1	14	1.58	8.92	88.99	0.241502
NOS118	3	107	2	1	14	1.38	7.58	90.12	0.310517
NOS118	3	108	2	1	14	1.43	7.79	89.53	0.294674
NOS118	3	109	2	1	14	1.23	9.5	88.92	0.273812
NOS118	3	110	2	1	14	1.06	9	89.53	0.317034
NOS118	3	111	2	1	14	1.58	12.78	85.4	0.1383
NOS118	3	112	2	1	14	1.18	9.83	88.25	0.270277
NOS118	2	115	2	3	15	2.4	12.2	84.5	0.062928
NOS118	2	112	2	3	15	2	12.4	84.5	0.095214
NOS118	2	113	2	3	15	2	11.3	86.1	0.12559
NOS118	2	114	2	3	15	2.6	12.9	83.8	0.029835
NOS118	2	111	2	3	15	2	10	87	0.159077
NOS118	2	115	2	2	15	4.8	18.8	75.3	-0.235229
NOS118	2	112	2	2	15	3.9	15	80.8	-0.105868
NOS118	2	113	2	2	15	2	9.5	88.2	0.17707
NOS118	2	114	2	2	15	2.5	14.4	82.9	0.006549
NOS118	2	111	2	2	15	2.7	9.7	86.7	0.10469
NOS118	2	115	2	1	15	5.2	18.2	74.8	-0.247586
NOS118	2	112	2	1	15	3	14.4	80.3	-0.044526
NOS118	2	113	2	1	15	3.8	15.1	80.7	-0.102576
NOS118	2	114	2	1	15	1.4	10.4	87.4	0.220664
NOS118	2	111	2	1	15	2.2	12.1	84.8	0.083799
NOS118	3	112	2	3	15	1.4	13.6	84	0.139139
NOS118	3	113	2	3	15	1.4	12.3	85.5	0.171068
NOS118	3	114	2	3	15	1.6	14.1	83.3	0.101312
NOS118	3	116	2	3	15	1.7	16.4	81.5	0.043343
NOS118	3	117	2	3	15	1.5	15.5	82.8	0.087979
NOS118	3	118	2	3	15	1.9	14.9	82.4	0.049936
NOS118	3	119	2	3	15	1.6	13.9	83.8	0.107376
NOS118	2	107	2	3	15	2.2	13.3	83.7	0.055404
NOS118	2	110	2	3	15	3.7	18.1	77.7	-0.157414
NOS118	2	108	2	3	15	2.5	10.4	86.9	0.10489
NOS118	2	109	2	3	15	2.2	11.2	86	0.108364
NOS118	2	115	2	3	14	1.2	9.2	88.7	0.284945
NOS118	2	114	2	3	14	1.23	10.84	88.38	0.239897
NOS118	2	118	2	3	14	1.26	9.36	89.12	0.273754
NOS118	2	119	2	3	14	1.33	9.52	88.43	0.256296
NOS118	2	113	2	3	14	1.69	10.62	87.56	0.180453
NOS118	2	120	2	3	14	1.71	11.13	86.97	0.164103
NOS118	2	117	2	3	14	1.96	8.8	88.86	0.202165
NOS118	2	116	2	3	14	2.48	12.16	84.28	0.055986
NOS118	3	112	2	2	15	1.5	15.3	83.2	0.093242
NOS118	3	113	2	2	15	1.9	11.9	85.3	0.119236
NOS118	3	114	2	2	15	1.6	12.1	85.4	0.149047
NOS118	3	115	2	2	15	2	12.5	85.1	0.096374
NOS118	3	115	2	2	15	1.5	12.5	85.1	0.152051
NOS118	3	116	2	2	15	1.7	14.3	83.9	0.089357
NOS118	3	117	2	2	15	1.8	13.3	84.9	0.100995
NOS118	3	118	2	2	15	1.7	12.3	85.9	0.135963
NOS118	3	119	2	2	15	1.2	11.3	86.8	0.226876
NOS118	2	107	2	2	15	4.1	16.2	79.1	-0.144288
NOS118	2	110	2	2	15	3	13.4	83	-0.012588
NOS118	2	108	2	2	15	2.2	11.6	85.3	0.096443
NOS118	2	109	2	2	15	2.4	12.3	84.4	0.060457
NOS118	2	119	12	2	14	2	7.74	89.19	0.229537
NOS118	2	116	12	2	14	2.47	14.87	82.29	-0.002036
NOS118	2	118	2	2	14	1.3	8.63	89.31	0.28785
NOS118	2	117	2	2	14	1.36	7.64	90.66	0.313972
NOS118	2	115	2	2	14	1.4	8.4	89.6	0.281522
NOS118	2	116	2	2	14	1.55	9.14	89.16	0.240282
NOS118	2	119	2	2	14	1.62	8.83	89.13	0.239736
NOS118	2	113	2	2	14	1.75	10.45	87.04	0.174962
NOS118	2	120	2	2	14	1.91	12.56	84.87	0.103068
NOS118	2	114	2	2	14	1.93	9.19	87.98	0.190776
NOS118	3	112	2	1	15	1.8	16.4	80.8	0.028526
NOS118	3	113	2	1	15	1.5	11.9	85.9	0.167921
NOS118	3	114	2	1	15	2	13.5	84.2	0.073221
NOS118	3	115	2	1	15	2.3	16.5	80.5	-0.022696
NOS118	3	116	2	1	15	1.7	12.7	85.1	0.124209
NOS118	3	117	2	1	15	2.6	15.9	80.5	-0.038242
NOS118	3	118	2	1	15	1.9	15.6	82.7	0.040376
NOS118	3	119	2	1	15	2	13.3	83.2	0.071593
NOS118	2	107	2	1	15	3.1	12.4	83.4	0.001319
NOS118	2	110	2	1	15	3.1	15.2	81.5	-0.057626
NOS118	2	108	2	1	15	2.3	12.5	84.9	0.067695
NOS118	2	109	2	1	15	2.4	12.4	84.2	0.05748
NOS118	3	107	2	3	15	1.7	16.3	81.4	0.044301
NOS118	3	108	2	3	15	2.3	17.1	80.3	-0.032468
NOS118	3	109	2	3	15	1.7	15.2	82.7	0.068249
NOS118	3	110	2	3	15	2.1	16.3	81.4	0.003153
NOS118	3	111	2	3	15	1.6	15.5	83	0.076712
NOS118	2	108	2	3	14	0.94	8.37	89.72	0.35694
NOS118	2	109	2	3	14	1.37	9.97	88.3	0.239155
NOS118	2	107	2	3	14	1.39	8.07	89.85	0.293383
NOS118	2	112	2	3	14	1.65	7.66	89.74	0.27211
NOS118	2	106	2	3	14	2.06	8.28	89.3	0.20864
NOS118	2	110	2	3	14	3.56	13.36	81.82	-0.053583
NOS118	2	111	2	3	14	4.45	16.7	77.14	-0.180103
NOS118	3	107	2	2	15	1.7	16	81.1	0.047222
NOS118	3	108	2	2	15	1.4	13.5	84.3	0.142469
NOS118	3	109	2	2	15	1.7	11.7	85.7	0.146947
NOS118	3	110	2	2	15	4	21.3	73.2	-0.239328
NOS118	3	110	2	2	15	1.9	21.3	73.2	-0.08925
NOS118	3	111	2	2	15	2.3	14.8	81.9	0.011246
NOS118	2	108	12	2	14	1.55	6.78	90.92	0.317648
NOS118	2	109	12	2	14	2.26	9.9	87.44	0.139417
NOS118	2	107	12	2	14	2.55	10.04	87.4	0.111699
NOS118	2	110	12	2	14	4.43	18.58	75.23	-0.215868
NOS118	2	106	2	2	14	1.39	7.76	90.47	0.305357
NOS118	2	111	2	2	14	2.07	9.2	87.59	0.174809
NOS118	2	107	2	2	14	2.26	10.35	85.82	0.120799
NOS118	2	110	2	2	14	2.55	11.19	85.61	0.077035
NOS118	2	109	2	2	14	3.57	14.57	80.27	-0.083407
NOS118	2	108	2	2	14	4.82	17.83	75.17	-0.224296
NOS118	2	112	2	2	14	7.41	24.99	65.73	-0.455722
NOS118	3	107	2	1	15	2	18.1	78.6	-0.028188
NOS118	3	108	2	1	15	2.1	18	78.9	-0.034733
NOS118	3	109	2	1	15	1.2	11.6	86.2	0.217626
NOS118	3	110	2	1	15	2.2	15.6	81.3	0.004086
NOS118	3	111	2	1	15	2	17.4	79.7	-0.012453
NOS119	3	113	3	3	14	1.03	3.61	94.58	0.549657
NOS119	3	114	3	3	14	0.34	3.87	95.62	0.731925
NOS119	3	115	3	3	14	0.82	4.06	94.15	0.564143
NOS119	3	116	3	3	14	0.99	3.69	94.36	0.551339
NOS119	3	117	3	3	14	0.62	3.77	95.05	0.633374
NOS119	3	118	3	3	14	NA	NA	NA	NA
NOS119	3	119	3	3	14	0.55	3.92	95.45	0.647418
NOS119	3	120	3	3	14	0.789	3.87	95.03	0.585055
NOS119	3	113	3	2	14	1.02	4.24	94.15	0.515067
NOS119	3	114	3	2	14	1.15	5.55	92.56	0.426685
NOS119	3	115	3	2	14	0.88	5.27	93.55	0.491653
NOS119	3	116	3	2	14	1.02	3.79	94.81	0.54203
NOS119	3	117	3	2	14	0.61	4.06	94.58	0.618322
NOS119	3	118	3	2	14	0.6	3.1	95.22	0.681264
NOS119	3	119	3	2	14	0.73	3.43	94.98	0.624459
NOS119	3	120	3	2	14	0.65	3.19	95.17	0.661052
NOS119	3	113	3	1	14	0.83	4.01	94.87	0.567652
NOS119	3	114	3	1	14	0.8	4.26	94.76	0.560717
NOS119	3	115	3	1	14	0.91	3.56	95.06	0.577288
NOS119	3	116	3	1	14	0.86	4.28	94.56	0.545853
NOS119	3	117	3	1	14	0.75	2.94	94.57	0.650359
NOS119	3	118	3	1	14	0.79	2.93	95.01	0.643573
NOS119	3	119	3	1	14	0.61	3.79	95.12	0.635364
NOS119	3	120	3	1	14	0.46	2.59	96.46	0.769134
NOS119	3	106	3	3	14	1.2	4.85	92.89	0.450104
NOS119	3	107	3	3	14	0.99	3.43	94.94	0.569298
NOS119	3	108	3	3	14	0.82	3.22	95.36	0.618571
NOS119	3	109	3	3	14	0.68	2.98	95.8	0.669908
NOS119	3	110	3	3	14	0.79	3.09	96.26	0.637551
NOS119	3	111	3	3	14	0.75	3.26	95.27	0.631576
NOS119	3	112	3	3	14	0.82	3.13	95.27	0.624153
NOS119	3	106	3	2	14	1.1	3.65	92.91	0.528051
NOS119	3	107	3	2	14	0.72	3.34	93.79	0.62763
NOS119	3	108	3	2	14	0.9	3.65	93.05	0.565535
NOS119	3	109	3	2	14	0.63	2.89	94.13	0.682972
NOS119	3	110	3	2	14	0.59	2.88	94.82	0.697949
NOS119	3	111	3	2	14	1.05	3.23	93.74	0.566118
NOS119	3	112	3	2	14	0.51	2.64	95.16	0.742496
NOS119	2	117	3	3	15	1.2	5.4	93.3	0.428121
NOS119	2	116	3	3	15	1.4	6.8	91.8	0.340441
NOS119	2	118	3	3	15	1.3	6.3	92.3	0.374062
NOS119	2	119	3	3	15	1.5	5.6	91.9	0.371561
NOS119	2	116	3	2	15	1.2	6.3	91.4	0.385024
NOS119	2	118	3	2	15	1.7	7.2	90.9	0.286006
NOS119	2	117	3	2	15	1.5	7.2	91.1	0.311022
NOS119	2	119	3	2	15	1.6	8	90.3	0.270643
NOS119	3	106	3	1	14	0.92	3.5	95.01	0.578704
NOS119	3	107	3	1	14	0.51	3.13	95.94	0.710205
NOS119	3	108	3	1	14	0.73	2.62	95.89	0.68434
NOS119	3	109	3	1	14	0.62	3.67	95.19	0.639699
NOS119	3	110	3	1	14	0.59	3.87	95.89	0.639814
NOS119	3	111	3	1	14	0.87	5.15	93.44	0.498364
NOS119	3	112	3	1	14	0.4	2.75	96.33	0.77983
NOS119	2	116	3	1	15	1.4	6.7	91.1	0.340619
NOS119	2	118	3	1	15	1.6	7.6	90.9	0.285293
NOS119	2	117	3	1	15	1.5	7.7	90.2	0.29139
NOS119	2	119	3	1	15	1.2	7.3	91.5	0.351839
NOS119	2	115	3	3	15	1.6	7.2	90.7	0.296786
NOS119	2	112	3	3	15	1.9	7.4	90.1	0.25429
NOS119	2	113	3	3	15	1.5	6.4	92	0.34198
NOS119	2	114	3	3	15	1.5	7.1	91.6	0.316526
NOS119	2	111	3	3	15	1	6	92.5	0.434728
NOS119	2	115	3	2	15	1.5	7.3	91.1	0.307858
NOS119	2	112	3	2	15	1.8	8	89.1	0.24214
NOS119	2	113	3	2	15	1.1	5.5	92.3	0.435812
NOS119	2	114	3	2	15	1.3	6.6	92.1	0.362608
NOS119	2	111	3	2	15	1.2	5.8	93.4	0.412593
NOS119	2	115	3	1	15	1.7	6.6	91.3	0.307698
NOS119	2	113	3	1	15	1.2	6.4	92.3	0.385506
NOS119	2	112	3	1	15	1.2	7.5	91.2	0.344244
NOS119	2	114	3	1	15	1.4	5.1	92.7	0.409098
NOS119	2	111	3	1	15	1.2	6.6	92.4	0.378964
NOS119	3	112	3	2	15	0.8	5.1	93.4	0.515452
NOS119	3	113	3	2	15	0.9	4.4	94.2	0.530088
NOS119	3	114	3	2	15	0.9	4.9	93.9	0.505212
NOS119	3	115	3	2	15	1.2	4.4	93.2	0.47278
NOS119	3	116	3	2	15	0.8	4.6	94.4	0.542456
NOS119	3	117	3	2	15	0.6	4.6	94.8	0.594913
NOS119	3	118	3	2	15	0.6	5	94.3	0.574451
NOS119	3	119	3	2	15	0.9	5	93.3	0.49817
NOS119	2	115	3	2	14	0.45	3.65	95.27	0.69629
NOS119	2	116	3	2	14	0.55	2.65	96.22	0.732908
NOS119	2	118	3	2	14	0.55	2.24	96.36	0.767697
NOS119	2	117	3	2	14	0.59	2.73	95.89	0.713309
NOS119	2	113	3	2	14	0.67	2.98	96.77	0.676392
NOS119	2	114	3	2	14	0.75	3.36	95.74	0.627118
NOS119	2	119	3	2	14	0.81	4.25	94.92	0.559668
NOS119	2	120	3	2	14	1.22	5.86	91.83	0.400213
NOS119	2	107	3	3	15	1.7	8.5	89.1	0.239171
NOS119	2	110	3	3	15	2	9.8	87.6	0.166811
NOS119	2	108	3	3	15	1.3	6.2	91.4	0.373618
NOS119	2	109	3	3	15	1.6	7.3	90.1	0.290821
NOS119	3	112	3	3	15	0.7	4.1	94.6	0.592116
NOS119	3	113	3	3	15	1.1	6.3	92.2	0.404807
NOS119	3	114	3	3	15	0.9	5.7	92.8	0.466799
NOS119	3	115	3	3	15	0.9	4.6	95	0.523762
NOS119	3	116	3	3	15	0.9	4.9	93.6	0.503926
NOS119	3	117	3	3	15	1.2	5.4	92.8	0.42592
NOS119	3	118	3	3	15	0.5	4.2	95	0.647029
NOS119	3	119	3	3	15	0.9	4.2	93.9	0.538929
NOS119	2	107	3	2	15	1.6	6.9	91	0.307911
NOS119	2	110	3	2	15	1.7	7.8	90.1	0.263853
NOS119	2	108	3	2	15	1.8	8.1	88.6	0.23686
NOS119	2	109	3	2	15	1.3	6.7	91.3	0.355554
NOS119	2	116	3	3	14	0.6	4.9	94.59	0.580133
NOS119	2	114	3	3	14	0.74	3.61	95.7	0.614121
NOS119	2	115	3	3	14	0.76	3.73	94.45	0.59724
NOS119	2	119	3	3	14	0.79	4.32	94.49	0.558798
NOS119	2	117	3	3	14	0.8	3.67	94.94	0.593564
NOS119	2	118	3	3	14	0.92	3.48	95.28	0.581037
NOS119	2	113	3	3	14	1.05	5.08	92.9	0.464722
NOS119	2	120	3	3	14	1.12	4.71	93.65	0.47271
NOS119	2	117	2	1	14	1.23	9.75	87.97	0.263122
NOS119	2	114	2	1	14	1.3	8.62	89.12	0.287222
NOS119	2	118	2	1	14	1.66	8.85	88.48	0.231378
NOS119	2	119	2	1	14	1.71	9.9	88.1	0.197447
NOS119	2	120	2	1	14	1.85	11.6	85.71	0.132633
NOS119	2	115	2	1	14	1.9	11.2	85.9	0.136758
NOS119	2	113	2	1	14	1.91	11	86.88	0.14494
NOS119	2	116	2	1	14	2.02	10.48	87.25	0.147281
NOS119	2	120	3	1	14	0.38	3.64	96.1	0.728558
NOS119	2	114	3	1	14	0.41	2.05	97.78	0.840899
NOS119	2	116	3	1	14	0.52	2.87	96.99	0.729104
NOS119	2	115	3	1	14	0.55	3.56	95.51	0.66829
NOS119	2	119	3	1	14	0.73	3.12	96.59	0.650935
NOS119	2	117	3	1	14	0.76	3.69	94.92	0.601493
NOS119	2	113	3	1	14	0.77	3.74	95.14	0.597191
NOS119	2	118	3	1	14	0.82	3.45	95.16	0.603187
NOS119	2	107	3	1	15	1.8	8.8	88.9	0.21902
NOS119	2	110	3	1	15	1.4	7.4	91.2	0.31833
NOS119	2	108	3	1	15	2.2	8.9	87.9	0.171997
NOS119	2	109	3	1	15	1.4	6.9	91.2	0.334368
NOS119	3	112	3	1	15	0.8	5.8	92.4	0.482372
NOS119	3	113	3	1	15	0.8	3.4	95.5	0.612107
NOS119	3	114	3	1	15	0.8	5.3	93.2	0.50604
NOS119	3	115	3	1	15	1	5.2	93.6	0.471562
NOS119	3	116	3	1	15	0.8	4.5	94.6	0.548107
NOS119	3	117	3	1	15	0.9	5.7	93.1	0.468108
NOS119	3	118	3	1	15	0.8	4.6	93.9	0.540341
NOS119	3	119	3	1	15	0.7	4.4	95	0.57844
NOS119	3	107	3	2	15	1.2	5.8	92.8	0.409944
NOS119	3	108	3	2	15	0.8	4.8	93.7	0.530138
NOS119	3	109	3	2	15	1.3	5.2	92.3	0.417059
NOS119	3	110	3	2	15	0.9	6.9	91.4	0.417243
NOS119	3	111	3	2	15	0.9	5	93.4	0.498602
NOS119	2	107	3	2	14	0.1	2.7	97.13	1.00465
NOS119	2	110	3	2	14	0.4	2.6	96.93	0.793704
NOS119	2	109	3	2	14	0.44	2.38	96.75	0.795046
NOS119	2	111	3	2	14	0.71	2.56	96.64	0.696997
NOS119	2	108	3	2	14	0.72	2.68	96.24	0.683532
NOS119	2	106	3	2	14	0.89	2.37	93.77	0.660608
NOS119	2	112	3	2	14	0.99	4.98	93.67	0.483277
NOS119	3	107	3	3	15	1.1	7.1	92.3	0.377997
NOS119	3	108	3	3	15	1.4	6.8	91.3	0.338158
NOS119	3	109	3	3	15	1.1	5.9	92.6	0.421399
NOS119	3	110	3	3	15	1.4	8	90.2	0.295685
NOS119	3	111	3	3	15	1.1	5.6	93.3	0.436189
NOS119	2	106	3	3	14	0.3	3.1	97.03	0.805064
NOS119	2	110	3	3	14	0.61	3.89	94.89	0.628826
NOS119	2	107	3	3	14	0.65	3.62	95.36	0.635048
NOS119	2	109	3	3	14	1.23	5.89	91.98	0.398208
NOS119	2	112	3	3	14	1.27	4.81	93.63	0.444523
NOS119	2	108	3	3	14	1.52	5.56	92	0.371074
NOS119	2	111	3	3	14	1.55	7.81	90	0.280895
NOS119	2	111	2	1	14	1.5	9.27	88.98	0.242376
NOS119	2	106	2	1	14	1.63	9.66	87.42	0.209168
NOS119	2	107	2	1	14	2	10.15	86.39	0.152514
NOS119	2	108	2	1	14	2.38	12.68	83.04	0.047713
NOS119	2	109	2	1	14	2.39	12.4	83.3	0.053593
NOS119	2	110	2	1	14	2.45	10.26	87.11	0.113203
NOS119	2	112	2	1	14	2.82	15.51	80.75	-0.047291
NOS119	2	111	3	1	14	0.77	3.77	94.89	0.594448
NOS119	2	106	3	1	14	0.8	4	90.43	0.55583
NOS119	2	112	3	1	14	0.83	3.88	95.46	0.577191
NOS119	2	108	3	1	14	0.97	4.13	95.67	0.536368
NOS119	2	107	3	1	14	1.01	4.44	94.45	0.508133
NOS119	2	110	3	1	14	1.1	4.44	94.03	0.490597
NOS119	2	109	3	1	14	1.23	4.95	93.09	0.441858
NOS119	3	107	3	1	15	0.9	5.4	93	0.479772
NOS119	3	108	3	1	15	1.2	5.6	92.8	0.417804
NOS119	3	109	3	1	15	0.9	6	92.3	0.453054
NOS119	3	110	3	1	15	1	6.9	91.2	0.397137
NOS119	3	111	3	1	15	1	5.7	92.4	0.445827
NOS12	3	107	8	2	14	3.82	18.58	76.39	-0.177945
NOS12	3	107	8	1	14	2.9	14.93	80.91	-0.042923
NOS12	3	107	8	3	14	3.25	18.34	77.53	-0.134794
NOS12	2	107	8	2	14	5.92	19.71	73.47	-0.302343
NOS12	2	107	8	1	14	4.68	16.25	77.87	-0.180049
NOS12	2	107	8	3	14	7.73	23.25	67.64	-0.435594
NOS120	2	116	4	1	15	5.7	17	76.1	-0.243388
NOS120	2	116	4	2	15	5.5	18.7	74.7	-0.266624
NOS120	2	116	4	3	15	4.5	17.4	76.4	-0.196596
NOS120	3	116	4	2	15	4.4	18.1	76.7	-0.199492
NOS120	3	116	4	3	15	5.4	19.5	74	-0.276844
NOS120	3	116	4	1	15	3.1	15.4	80.1	-0.068483
NOS121	2	116	5	3	15	3.2	11.9	83.6	0.005618
NOS121	2	116	5	2	15	3.1	10.6	86.2	0.05305
NOS121	2	116	5	1	15	3	11.5	84.9	0.033835
NOS121	3	116	5	3	15	2.5	13	83.4	0.033776
NOS121	3	116	5	2	15	2	9	87.8	0.187777
NOS121	3	116	5	1	15	1.3	8.8	89.7	0.285123
NOS122	2	116	6	3	15	3.5	22.2	72.9	-0.223417
NOS122	2	116	6	1	15	3.1	20.3	75.7	-0.160265
NOS122	3	116	6	2	15	2.2	23	74	-0.131892
NOS122	3	116	6	1	15	2.1	26.7	70.1	-0.18272
NOS122	3	116	6	3	15	3.6	31.2	65	-0.360315
NOS123	2	116	8	3	15	4	22.6	72.1	-0.260216
NOS123	2	116	8	1	15	4.1	18.9	76.1	-0.198511
NOS123	2	116	8	2	15	4.2	21.7	73.1	-0.254556
NOS123	3	116	8	3	15	2.1	23.5	74.4	-0.12563
NOS123	3	116	8	2	15	2.5	24.7	71.5	-0.189602
NOS123	3	116	8	1	15	1.8	19.1	78.1	-0.023634
NOS124	2	116	9	2	15	5.3	21.3	71.9	-0.306653
NOS124	2	116	9	1	15	4.8	18	75.4	-0.224291
NOS124	2	116	9	3	15	4.8	19.2	73.6	-0.250507
NOS124	3	116	9	2	15	4.6	30.8	63.7	-0.41652
NOS124	3	116	9	1	15	4.5	31.1	63.7	-0.414188
NOS124	3	116	9	3	15	5.3	32.3	61.1	-0.474871
NOS125	2	116	11	3	15	2.9	15.3	81.1	-0.047772
NOS125	2	116	11	1	15	2.8	15.6	80.5	-0.048619
NOS125	2	116	11	2	15	2.5	15	81.8	-0.009196
NOS125	3	116	11	2	15	1.6	11.1	87	0.177708
NOS125	3	116	11	1	15	2.2	18.3	78.9	-0.047929
NOS125	3	116	11	3	15	1.9	17.7	79.1	-0.009928
NOS126	2	116	13	1	15	3.1	20.2	75.8	-0.158486
NOS126	2	116	13	2	15	3.2	20.6	76.4	-0.166182
NOS126	2	116	13	3	15	2.1	19.3	78.4	-0.054544
NOS126	3	116	13	1	15	2.1	14.9	82.6	0.031375
NOS126	3	116	13	2	15	2	17.8	79.5	-0.019102
NOS126	3	116	13	3	15	2.2	17.6	79.2	-0.036758
NOS127	2	116	14	1	15	8.8	29.9	59.6	-0.575556
NOS127	2	116	14	3	15	9.3	30.8	58.2	-0.603958
NOS127	3	116	14	2	15	5.6	30.4	62.5	-0.462882
NOS127	3	116	14	3	15	4.6	31.9	62.1	-0.435599
NOS127	3	116	14	1	15	2.4	20.6	75.9	-0.111115
NOS128	2	116	15	2	15	5.1	27.9	65.5	-0.403087
NOS128	2	116	15	1	15	5.3	25.3	68.4	-0.369325
NOS128	2	116	15	3	15	5.7	29.1	64.1	-0.445629
NOS128	3	116	15	1	15	4.5	32.3	62.3	-0.432493
NOS128	3	116	15	3	15	6	32.4	60.4	-0.506476
NOS128	3	116	15	2	15	3.7	31.8	63.3	-0.381839
NOS129	2	116	16	2	15	10.3	34.1	53.7	-0.680934
NOS129	2	116	16	3	15	9.8	32.2	55.7	-0.643191
NOS129	2	116	16	1	15	11.7	36.7	50	-0.751381
NOS129	3	116	16	3	15	6.2	33.4	59.3	-0.527985
NOS129	3	116	16	1	15	4.3	31.3	63.4	-0.408323
NOS129	3	116	16	2	15	5.3	31.6	62.3	-0.461502
NOS13	3	107	10	2	14	1.41	4.34	92.7	0.443121
NOS13	3	107	10	1	14	1.11	5.4	92.52	0.439202
NOS13	3	107	10	3	14	0.94	4.36	93.89	0.522851
NOS13	2	107	10	3	14	1.44	7.83	90.64	0.297359
NOS13	2	107	10	1	14	1.78	9.13	89.07	0.213404
NOS13	2	107	10	2	14	2.52	10.81	86.64	0.092844
NOS130	2	116	17	2	15	14	39.8	42.5	-0.865856
NOS130	3	116	17	1	15	5.4	44.2	49.3	-0.636004
NOS130	3	116	17	2	15	8.2	48	42.2	-0.796845
NOS130	3	116	17	3	15	8.7	53.2	36.8	-0.876465
NOS131	2	116	19	2	15	3.6	15.7	79.7	-0.106216
NOS131	2	116	19	3	15	4	18.1	77.1	-0.177136
NOS131	2	116	19	1	15	4	17.4	77.6	-0.164794
NOS131	3	116	19	3	15	2.7	19.4	77.8	-0.109156
NOS131	3	116	19	2	15	2.9	16.6	78.7	-0.08079
NOS131	3	116	19	1	15	2.5	16.6	80.2	-0.042446
NOS132	2	116	20	2	15	4	20.2	75.6	-0.21222
NOS132	2	116	20	3	15	3.3	23.5	72	-0.230515
NOS132	3	116	20	1	15	1.9	21.8	75.1	-0.083675
NOS132	3	116	20	2	15	2.6	23.4	72.9	-0.175808
NOS132	3	116	20	3	15	3.5	23.2	72.8	-0.234579
NOS133	2	116	21	3	15	3.1	16.3	80.3	-0.081041
NOS133	2	116	21	2	15	2.8	14.5	81.9	-0.02336
NOS133	2	116	21	1	15	2.9	14.5	82.6	-0.026719
NOS133	3	116	21	2	15	2.3	16.6	80	-0.026913
NOS133	3	116	21	3	15	2	16.2	80.7	0.010435
NOS133	3	116	21	1	15	3.1	14.9	80	-0.061108
NOS134	2	116	22	3	15	3.6	21.3	74.6	-0.209023
NOS134	2	116	22	1	15	3	19	77.6	-0.126572
NOS134	2	116	22	2	15	4	20.7	74.1	-0.227037
NOS134	3	116	22	3	15	2.2	19	77.7	-0.063836
NOS134	3	116	22	2	15	2	21.1	75.8	-0.08161
NOS134	3	116	22	1	15	1.8	15.8	81.9	0.043529
NOS135	2	116	23	1	15	6.4	19.2	71.9	-0.322765
NOS135	2	116	23	2	15	4.1	16.6	78.6	-0.152965
NOS135	2	116	23	3	15	4.8	16.8	77.5	-0.195503
NOS135	3	116	23	1	15	4.3	24.7	70.2	-0.308245
NOS135	3	116	23	3	15	4.3	26.5	68.8	-0.333749
NOS135	3	116	23	2	15	3.4	21.1	74.6	-0.194993
NOS136	2	116	24	1	15	6.2	21.7	71.2	-0.348988
NOS136	2	116	24	3	15	5.4	20.7	72.8	-0.29831
NOS136	2	116	24	2	15	5.4	20.6	72.1	-0.30151
NOS136	3	116	24	1	15	4.6	22.3	72.5	-0.283796
NOS136	3	116	24	3	15	3.9	22.1	73.2	-0.242866
NOS136	3	116	24	2	15	3.3	17.8	77.7	-0.129752
NOS137	2	116	25	1	15	7	33.9	56.4	-0.578079
NOS137	2	116	25	3	15	6.5	32.4	58.5	-0.537045
NOS137	2	116	25	2	15	7	31.7	58.5	-0.547851
NOS137	3	116	25	1	15	7.5	57.9	34	-0.889599
NOS137	3	116	25	2	15	4.9	44.5	48.9	-0.621035
NOS137	3	116	25	3	15	5.5	54.2	37.3	-0.786003
NOS138	2	117	4	1	15	2.6	18.6	78.5	-0.087386
NOS138	2	117	4	2	15	4.9	22.3	72.2	-0.29897
NOS138	2	117	4	3	15	4.1	23.9	70.2	-0.290539
NOS138	3	117	4	2	15	2.4	17.4	79.5	-0.049583
NOS138	3	117	4	3	15	2.7	26.4	70.7	-0.225922
NOS138	3	117	4	1	15	2	23	74.3	-0.111447
NOS139	2	117	6	3	15	2.7	13.2	83	0.012464
NOS139	2	117	6	1	15	3	15.9	80.2	-0.06891
NOS139	3	117	6	2	15	2.9	18.3	77.4	-0.111757
NOS139	3	117	6	1	15	3	22	74	-0.183095
NOS139	3	117	6	3	15	3.5	26.5	69.2	-0.288747
NOS14	3	107	12	3	14	1.38	5.9	91.49	0.373911
NOS14	3	107	12	1	14	0.44	4.08	93.85	0.670334
NOS14	3	107	12	2	14	0.9	3.8	93.12	0.557207
NOS14	2	107	12	3	14	1.62	6.13	92.02	0.337023
NOS14	2	107	12	1	14	1.27	8.18	90.55	0.310536
NOS140	2	117	7	2	15	4	28.2	66.5	-0.348352
NOS140	2	117	7	1	15	4	26.6	67.7	-0.326773
NOS140	2	117	7	3	15	5.7	28.5	64.7	-0.436784
NOS140	3	117	7	1	15	2.6	27.5	69.2	-0.237595
NOS140	3	117	7	3	15	3.1	29.4	66.7	-0.30483
NOS140	3	117	7	2	15	2.2	26.9	69.7	-0.196131
NOS141	2	117	8	3	15	3.9	22	73.4	-0.240565
NOS141	2	117	8	1	15	4.9	22.3	70.9	-0.307103
NOS141	2	117	8	2	15	4.7	23	71.3	-0.303097
NOS141	3	117	8	3	15	2.8	18.3	78.2	-0.100075
NOS141	3	117	8	2	15	3	20.2	75.4	-0.154165
NOS141	3	117	8	1	15	3.3	22	74.5	-0.199514
NOS142	2	117	9	2	15	4.2	25.6	69.2	-0.318163
NOS142	2	117	9	1	15	4	25.3	69.7	-0.302067
NOS142	2	117	9	3	15	4.5	28	65.9	-0.37508
NOS142	3	117	9	2	15	2	17.6	80.5	-0.01085
NOS142	3	117	9	1	15	3.7	22.2	73.4	-0.231826
NOS142	3	117	9	3	15	3.4	22.4	72.4	-0.222675
NOS143	2	117	10	1	15	4.1	18.7	76.4	-0.194201
NOS143	2	117	10	3	15	2.9	14.7	81	-0.038696
NOS143	2	117	10	2	15	3.1	15.6	80.9	-0.06716
NOS143	3	117	10	1	15	3.6	23.1	71.9	-0.244871
NOS143	3	117	10	3	15	3.1	19.2	76.8	-0.140396
NOS143	3	117	10	2	15	2.8	26.2	70.1	-0.235132
NOS144	2	117	11	3	15	3.4	15.6	79.8	-0.092275
NOS144	2	117	11	1	15	3.8	17.2	77.1	-0.154203
NOS144	2	117	11	2	15	4.1	15.7	78.7	-0.139077
NOS144	3	117	11	2	15	2.7	13.4	83.2	0.009926
NOS144	3	117	11	1	15	3	14.6	81.9	-0.039065
NOS144	3	117	11	3	15	2.7	15.5	80.3	-0.040805
NOS145	2	117	12	1	15	3.3	14.8	81	-0.06682
NOS145	2	117	12	3	15	2.7	13.7	82.8	0.002485
NOS145	2	117	12	2	15	2.6	13.3	83.3	0.01988
NOS145	3	117	12	3	15	1.8	11.8	86	0.135345
NOS145	3	117	12	2	15	1.9	14.1	84.2	0.072756
NOS146	2	117	13	1	15	4.6	20.4	72.6	-0.262045
NOS146	2	117	13	2	15	5.6	19	73.4	-0.282172
NOS146	2	117	13	3	15	5.1	20.5	72.1	-0.288176
NOS146	3	117	13	1	15	3.2	18.7	76.5	-0.142267
NOS146	3	117	13	2	15	2.3	18.2	79	-0.054834
NOS146	3	117	13	3	15	3	15.9	79.9	-0.070577
NOS147	2	117	14	1	15	2.9	18.6	77.3	-0.116264
NOS147	2	117	14	2	15	4.4	20	74.1	-0.238789
NOS147	2	117	14	3	15	3.3	19.2	76.3	-0.156105
NOS147	3	117	14	2	15	1.7	15.3	82.3	0.064538
NOS147	3	117	14	3	15	1.4	15.6	82.9	0.100009
NOS147	3	117	14	1	15	2	18.6	78.2	-0.037085
NOS148	2	117	15	2	15	2.6	14.2	82.2	-0.001719
NOS148	2	117	15	1	15	3	16.1	80.6	-0.069707
NOS148	2	117	15	3	15	2.3	13.6	83.7	0.041206
NOS148	3	117	15	1	15	1.6	16.2	82.1	0.061181
NOS148	3	117	15	3	15	1.6	13.6	84.2	0.11473
NOS148	3	117	15	2	15	1.9	16.6	81.2	0.017228
NOS149	2	117	16	2	15	2.8	17.4	78.5	-0.086171
NOS149	2	117	16	1	15	3.5	18.7	76.6	-0.160118
NOS149	3	117	16	3	15	2.6	14.7	81.8	-0.012209
NOS149	3	117	16	1	15	2.5	15.6	81.2	-0.021926
NOS149	3	117	16	2	15	2.3	18.5	79.1	-0.058254
NOS15	3	107	13	2	14	1.44	5.92	91.4	0.364643
NOS15	3	107	13	1	14	1.47	5.58	90.89	0.371643
NOS15	3	107	13	3	14	0.87	5.14	93.33	0.498321
NOS15	2	107	13	3	14	1.68	7.19	88.62	0.27787
NOS15	2	107	13	1	14	1.34	8.47	90.07	0.290085
NOS15	2	107	13	2	14	2.1	8.2	88.49	0.203167
NOS150	2	117	17	2	15	2.4	18.2	79.8	-0.058838
NOS150	2	117	17	1	15	2.7	18.7	78	-0.099108
NOS150	3	117	17	1	15	3.2	22.6	71.4	-0.218583
NOS150	3	117	17	2	15	3.1	19.9	77.5	-0.145001
NOS150	3	117	17	3	15	2.5	21.1	75.9	-0.125073
NOS151	2	117	18	1	15	1.9	13.1	85.2	0.095661
NOS151	2	117	18	3	15	3.3	14	82.1	-0.047502
NOS151	2	117	18	2	15	2.9	13.9	82.3	-0.018193
NOS151	3	117	18	3	15	2.7	17	77.8	-0.077166
NOS151	3	117	18	2	15	2.5	13.3	83	0.026186
NOS151	3	117	18	1	15	2.4	15.5	81.6	-0.010031
NOS152	2	117	20	1	15	8.8	30.2	58.8	-0.583552
NOS152	2	117	20	2	15	9.5	30.6	59.1	-0.6005
NOS152	2	117	20	3	15	9.9	35	53.7	-0.678038
NOS152	3	117	20	1	15	6.3	30.6	60.9	-0.500425
NOS152	3	117	20	2	15	5.4	31.4	61.7	-0.468179
NOS152	3	117	20	3	15	7.1	30.7	63.2	-0.510316
NOS153	2	117	21	3	15	3.1	14.3	81.6	-0.04243
NOS153	2	117	21	2	15	3.6	15.6	80.3	-0.10133
NOS153	2	117	21	1	15	3.5	15.2	80.4	-0.088702
NOS153	3	117	21	2	15	2.4	11.1	83.1	0.078104
NOS153	3	117	21	3	15	1.2	10.1	90.2	0.269975
NOS153	3	117	21	1	15	2.9	12.5	83.2	0.012011
NOS154	2	117	22	3	15	2.6	15.7	81.3	-0.030803
NOS154	2	117	22	1	15	2.6	13	83.3	0.025346
NOS154	2	117	22	2	15	3.4	15	80.2	-0.080636
NOS154	3	117	22	3	15	1.8	11.7	85.4	0.134345
NOS154	3	117	22	2	15	1.6	12.7	84.7	0.133839
NOS154	3	117	22	1	15	2.4	12.7	83.5	0.048089
NOS155	2	118	4	1	15	2.1	16.9	81.2	-0.006722
NOS155	2	118	4	2	15	4	21.7	73.7	-0.240727
NOS155	2	118	4	3	15	2	17.3	79.9	-0.009945
NOS155	3	118	4	2	15	2.7	15.2	81.4	-0.030059
NOS155	3	118	4	3	15	2.4	15.8	81.2	-0.016841
NOS155	3	118	4	1	15	3.2	19	76.5	-0.146104
NOS156	2	118	5	3	15	2.2	14	83.7	0.043052
NOS156	2	118	5	2	15	2.1	14.6	82.8	0.03736
NOS156	2	118	5	1	15	3.1	16	80	-0.078235
NOS156	3	118	5	3	15	2.3	16.2	81	-0.015512
NOS156	3	118	5	2	15	1.8	10.5	87.3	0.169644
NOS156	3	118	5	1	15	2	12.9	84.7	0.086753
NOS157	2	118	6	3	15	3.5	19.5	76.2	-0.17253
NOS157	2	118	6	1	15	2.4	17.3	80.1	-0.044859
NOS157	3	118	6	2	15	1.9	13.9	83.8	0.07413
NOS157	3	118	6	1	15	1.6	13.6	84.8	0.11781
NOS157	3	118	6	3	15	1.8	14.1	83.4	0.079108
NOS158	2	118	7	2	15	2.2	16.8	79.8	-0.022114
NOS158	2	118	7	1	15	2.5	16.4	80.9	-0.035664
NOS158	3	118	7	1	15	2.3	11.5	85.6	0.091192
NOS158	3	118	7	3	15	2	12.1	85.5	0.106213
NOS158	3	118	7	2	15	2	11.7	86	0.116789
NOS159	2	118	8	3	15	4.7	29.8	64.4	-0.408636
NOS159	2	118	8	1	15	4.2	26.8	68	-0.33668
NOS159	2	118	8	2	15	5	27.9	65.8	-0.396921
NOS159	3	118	8	3	15	2.2	16.3	80.9	-0.008738
NOS159	3	118	8	2	15	2.9	22.6	73.7	-0.184523
NOS159	3	118	8	1	15	2.8	24.1	72.2	-0.202042
NOS16	3	107	15	3	14	1.41	8.21	89.71	0.286017
NOS16	3	107	15	2	14	2.09	9.53	87.45	0.163952
NOS16	3	107	15	1	14	1.36	7.99	88.81	0.294921
NOS16	2	107	15	1	14	1.49	9.57	88.21	0.232449
NOS16	2	107	15	2	14	1.9	10.84	86.02	0.145139
NOS160	2	118	9	2	15	5	25.1	68.3	-0.355826
NOS160	2	118	9	1	15	6.5	25.8	66.3	-0.431085
NOS160	2	118	9	3	15	4.6	24.1	70.8	-0.31275
NOS160	3	118	9	2	15	4.6	19.2	75.3	-0.231224
NOS160	3	118	9	1	15	3.4	17.6	78.4	-0.129173
NOS160	3	118	9	3	15	3.4	13.8	81.4	-0.054055
NOS161	2	118	11	3	15	3.4	24.4	71.2	-0.250564
NOS161	2	118	11	1	15	4.8	22.2	71.9	-0.295417
NOS161	2	118	11	2	15	4.3	23.5	71.2	-0.290165
NOS161	3	118	11	2	15	2	12.8	84.3	0.086556
NOS161	3	118	11	1	15	2.6	13.7	82.9	0.010645
NOS161	3	118	11	3	15	2.3	14.2	82.9	0.026582
NOS162	2	118	12	1	15	1.9	19.2	78.2	-0.03484
NOS162	2	118	12	3	15	2.5	22.6	74.5	-0.14997
NOS162	2	118	12	2	15	2.8	18.9	77.9	-0.109593
NOS162	3	118	12	1	15	1.2	12.6	86	0.196694
NOS162	3	118	12	1	15	2.3	12.6	86	0.071433
NOS162	3	118	12	3	15	2.4	15	82	5.5e-05
NOS162	3	118	12	2	15	2.9	15.2	80.6	-0.048942
NOS163	2	118	13	1	15	3.8	21.6	73.6	-0.229577
NOS163	2	118	13	2	15	2.8	18.6	77.6	-0.107433
NOS163	2	118	13	3	15	4.4	20.3	74	-0.242942
NOS163	3	118	13	1	15	2.4	18	79	-0.060608
NOS163	3	118	13	2	15	2.6	17.6	79.4	-0.068931
NOS163	3	118	13	3	15	1.9	13.4	84.6	0.087123
NOS164	2	107	4	1	15	3.2	13	82.5	-0.021293
NOS164	2	107	4	2	15	4.5	15.9	78.9	-0.160618
NOS164	2	107	4	3	15	3.6	13.3	82.5	-0.051144
NOS164	3	107	4	2	15	1.4	9.4	88	0.247515
NOS164	3	107	4	3	15	1.8	9	88.9	0.213768
NOS164	3	107	4	1	15	1.5	9	89.2	0.250366
NOS165	2	107	6	3	15	7.6	31.7	59.3	-0.559378
NOS165	2	107	6	1	15	7.8	30.2	60.7	-0.544165
NOS165	2	107	6	2	15	8.7	35.5	53.1	-0.658682
NOS165	3	107	6	2	15	4.9	29.4	64	-0.416944
NOS165	3	107	6	1	15	4.1	27.6	67.1	-0.344465
NOS165	3	107	6	3	15	5	32.6	61.7	-0.460597
NOS166	2	107	7	2	15	3.4	15.6	80.2	-0.090041
NOS166	2	107	7	1	15	4.8	22	72.4	-0.290173
NOS166	2	107	7	3	15	3.6	18.5	76.2	-0.165704
NOS166	3	107	7	1	15	2.4	18.2	78.6	-0.065538
NOS166	3	107	7	3	15	2.7	16.6	79.7	-0.060696
NOS166	3	107	7	2	15	2.5	16.9	80	-0.047892
NOS167	2	107	8	3	15	2.5	14.2	83.2	0.011511
NOS167	2	107	8	1	15	2.9	14.9	81.1	-0.041397
NOS167	2	107	8	2	15	3.1	14.3	81.5	-0.042976
NOS167	3	107	8	3	15	2.3	31.6	65.6	-0.269764
NOS167	3	107	8	2	15	2	25.5	71.7	-0.152191
NOS167	3	107	8	1	15	2.4	24	73	-0.165399
NOS168	2	107	9	2	15	9.7	29.4	59	-0.597005
NOS168	2	107	9	1	15	8.6	32.4	56.5	-0.610909
NOS168	2	107	9	3	15	7.7	32.4	58.2	-0.574933
NOS168	3	107	9	2	15	3.6	29.5	65.9	-0.34125
NOS168	3	107	9	1	15	3.8	32.5	62.5	-0.397806
NOS168	3	107	9	3	15	4.3	32.8	61.9	-0.429408
NOS169	2	107	10	1	15	4.5	21.1	73.1	-0.262352
NOS169	2	107	10	3	15	4.7	22.1	71.8	-0.290531
NOS169	2	107	10	2	15	5.8	22.8	70.7	-0.349423
NOS169	3	107	10	1	15	2.8	18.9	77.7	-0.110735
NOS169	3	107	10	3	15	2.4	18.8	78.3	-0.075115
NOS169	3	107	10	2	15	2.9	18.6	78.4	-0.10998
NOS17	3	107	24	1	14	0.93	6.52	91.69	0.425536
NOS17	3	107	24	3	14	1.63	9.2	87.93	0.223143
NOS17	3	107	24	2	14	0.95	8.15	89.25	0.359052
NOS17	2	107	24	1	14	1.47	8.07	88.41	0.275905
NOS17	2	107	24	3	14	1.28	4.7	94.93	0.453738
NOS17	2	107	24	2	14	1.11	6.15	92.19	0.40854
NOS170	2	107	12	1	15	9.3	33.1	55.5	-0.639498
NOS170	2	107	12	3	15	9.6	32.7	55.1	-0.646663
NOS170	2	107	12	2	15	10.2	35.1	52.6	-0.693411
NOS170	3	107	12	1	15	5.7	33.9	58.2	-0.521727
NOS170	3	107	12	3	15	5.3	30.1	62.9	-0.446307
NOS170	3	107	12	2	15	5.5	26.9	66.1	-0.406537
NOS171	2	107	13	1	15	7.9	27.9	61.6	-0.522907
NOS171	2	107	13	2	15	7.1	24.4	67.2	-0.431223
NOS171	2	107	13	3	15	7.2	27.8	63.3	-0.490348
NOS171	3	107	13	1	15	4.7	24.5	69.1	-0.331962
NOS171	3	107	13	2	15	3.2	19.6	76.5	-0.153601
NOS171	3	107	13	3	15	3.8	19.6	75.3	-0.196101
NOS172	2	107	14	1	15	7.3	28.1	62.9	-0.498488
NOS172	2	107	14	2	15	5.4	23.2	70.6	-0.338906
NOS172	2	107	14	3	15	6.4	24.6	66.4	-0.416143
NOS172	3	107	14	2	15	3.5	30.5	64.9	-0.349975
NOS172	3	107	14	3	15	4	28.7	66.4	-0.353119
NOS172	3	107	14	1	15	4.2	28.2	65.4	-0.365769
NOS173	2	107	16	2	15	2.6	16.3	80.4	-0.044801
NOS173	2	107	16	3	15	2.8	15.6	80.7	-0.047517
NOS173	2	107	16	1	15	2.8	16	80.8	-0.053075
NOS173	3	107	16	3	15	2.2	10.8	86.6	0.120026
NOS173	3	107	16	1	15	2.3	14.5	82.4	0.018874
NOS173	3	107	16	2	15	2.5	15.1	81.5	-0.012424
NOS174	2	107	17	3	15	2.4	13.2	83.2	0.037247
NOS174	2	107	17	2	15	4.8	19.3	74	-0.249303
NOS174	2	107	17	1	15	2.7	14.8	81.8	-0.02146
NOS174	3	107	17	1	15	1.7	17.2	80.2	0.024674
NOS174	3	107	17	2	15	1.7	13.5	84.4	0.105883
NOS174	3	107	17	3	15	2	11.6	85.8	0.117824
NOS175	2	107	18	1	15	4	19	75.4	-0.198751
NOS175	2	107	18	3	15	3.3	13.3	82.5	-0.033086
NOS175	2	107	18	2	15	3.4	16.1	79.8	-0.099849
NOS175	3	107	18	3	15	3.8	21.8	73.2	-0.234213
NOS175	3	107	18	2	15	3.3	19.7	75.6	-0.166408
NOS175	3	107	18	1	15	2.7	22.6	73.6	-0.170733
NOS176	2	107	19	2	15	3.2	18.7	76	-0.145191
NOS176	2	107	19	3	15	2.3	18.9	77.4	-0.073057
NOS176	2	107	19	1	15	2.9	19.6	76.8	-0.131815
NOS176	3	107	19	3	15	2.7	26.7	69.2	-0.238057
NOS176	3	107	19	2	15	2.6	24	72.8	-0.182533
NOS176	3	107	19	1	15	3.1	25.7	69.9	-0.252306
NOS177	2	107	20	1	15	9.1	31.4	57.3	-0.610154
NOS177	2	107	20	2	15	12.7	34.8	48.6	-0.769101
NOS177	2	107	20	3	15	8.7	35.7	53.5	-0.656726
NOS177	3	107	20	1	15	5.3	33.3	59.7	-0.491698
NOS177	3	107	20	2	15	4.5	36.4	57.9	-0.49078
NOS177	3	107	20	3	15	6.2	34.4	57.5	-0.54764
NOS178	2	107	21	3	15	3.7	21.7	73.6	-0.225161
NOS178	2	107	21	2	15	4.4	23.1	71.1	-0.291532
NOS178	2	107	21	1	15	3.9	21.6	73.7	-0.23436
NOS178	3	107	21	2	15	3.4	25.9	69.3	-0.27675
NOS178	3	107	21	3	15	3.3	29.1	66.5	-0.316374
NOS178	3	107	21	1	15	3.6	26.6	68.4	-0.30054
NOS179	2	118	14	1	15	1.6	13.2	84.3	0.122467
NOS179	2	118	14	3	15	3	12.5	83.9	0.008786
NOS179	3	118	14	2	15	1.7	11.3	86.5	0.159281
NOS179	3	118	14	3	15	1.9	13.5	83.7	0.080661
NOS179	3	118	14	1	15	1.9	13	84.4	0.093393
NOS18	3	108	5	3	14	1.35	6.23	90.16	0.359717
NOS18	3	108	5	2	14	1.27	6.24	90.4	0.371998
NOS18	3	108	5	1	14	1.02	5.05	92.41	0.469228
NOS18	2	108	5	3	14	1.51	5.38	92.15	0.380347
NOS18	2	108	5	2	14	0.86	5.81	93.41	0.473383
NOS18	2	108	5	1	14	0.84	5.05	93.34	0.508613
NOS180	2	107	23	1	15	14.3	46.1	34.5	-0.969046
NOS180	2	107	23	2	15	15.3	45	37.6	-0.948046
NOS180	2	107	23	3	15	11.8	46.4	39.7	-0.884793
NOS180	3	107	23	1	15	6.9	44.4	47.4	-0.702371
NOS180	3	107	23	3	15	6.6	41.2	51.7	-0.643245
NOS180	3	107	23	2	15	5.5	42.9	50.2	-0.62631
NOS181	2	107	25	1	15	3.2	13.2	82.2	-0.026555
NOS181	2	107	25	3	15	2.5	12.1	83.9	0.053563
NOS181	2	107	25	2	15	3.2	11.5	85	0.02108
NOS181	3	107	25	1	15	2.1	14.1	83.3	0.048425
NOS181	3	107	25	2	15	2.4	16.6	79.8	-0.036495
NOS181	3	107	25	3	15	2.4	16.3	80.6	-0.027664
NOS182	2	108	4	1	15	2.4	12.1	85.1	0.067999
NOS182	2	108	4	2	15	2.3	11.3	85.5	0.094854
NOS182	2	108	4	3	15	2.3	11.2	85.2	0.095429
NOS182	3	108	4	2	15	2	10.7	86.4	0.14007
NOS182	3	108	4	3	15	1.7	10.2	87.2	0.187109
NOS182	3	108	4	1	15	1.7	12.6	85	0.125602
NOS183	2	108	6	3	15	2.4	14.5	82.6	0.011455
NOS183	2	108	6	1	15	4	15.9	78.5	-0.138054
NOS183	2	108	6	2	15	3.3	17.7	77.8	-0.127821
NOS183	3	108	6	2	15	2.4	27.8	68.8	-0.226861
NOS183	3	108	6	1	15	3.5	29.6	65.4	-0.339631
NOS183	3	108	6	3	15	2.8	26.2	69.6	-0.238282
NOS184	2	108	9	2	15	2	10.9	86.2	0.134668
NOS184	2	108	9	1	15	2.4	12.1	85.4	0.069543
NOS184	2	108	9	3	15	2.4	12.2	84.5	0.062928
NOS184	3	108	9	2	15	1.8	13	84.4	0.103925
NOS184	3	108	9	1	15	1.3	14.9	83	0.125701
NOS184	3	108	9	3	15	1.5	12.7	85.3	0.149236
NOS185	2	108	10	1	15	2	9.6	87.6	0.171662
NOS185	2	108	10	2	15	2.6	9.9	86.3	0.105536
NOS185	3	108	10	1	15	1.7	11.3	85.9	0.156273
NOS185	3	108	10	3	15	1.3	9.7	88.2	0.255062
NOS185	3	108	10	2	15	1.1	8.8	89.5	0.315339
NOS186	2	108	11	3	15	3	12.2	84.4	0.017198
NOS186	2	108	11	1	15	3.8	12.8	81.8	-0.057148
NOS186	2	108	11	2	15	3	12.6	83.5	0.00477
NOS186	3	108	11	2	15	2.9	19.2	77.1	-0.125095
NOS186	3	108	11	1	15	3.4	23.3	72.1	-0.233958
NOS186	3	108	11	3	15	2.4	14.3	81.9	0.01105
NOS187	2	108	12	1	15	3.3	17.7	78.4	-0.124391
NOS187	2	108	12	3	15	4	18	76.1	-0.181667
NOS187	3	108	12	1	15	1.6	19.4	78	-0.005363
NOS187	3	108	12	3	15	3.5	24.3	70.5	-0.259903
NOS187	3	108	12	2	15	1.5	15.6	82.5	0.084832
NOS188	2	108	14	1	15	8.5	31.5	56.8	-0.600139
NOS188	2	108	14	2	15	3.6	24	71	-0.259592
NOS188	2	108	14	3	15	3	22.2	74.3	-0.183481
NOS188	3	108	14	2	15	2.5	20.5	76.1	-0.116903
NOS188	3	108	14	3	15	3.1	20.7	75.4	-0.16674
NOS189	2	108	15	2	15	10.1	31.3	56.2	-0.639779
NOS189	2	108	15	1	15	7.7	32.6	58	-0.57774
NOS189	2	108	15	3	15	6.4	27.8	64.3	-0.458368
NOS189	3	108	15	1	15	7.1	34.7	54.6	-0.599782
NOS189	3	108	15	3	15	6.9	38.5	53	-0.628169
NOS189	3	108	15	2	15	6.8	31.9	59.3	-0.537273
NOS19	3	108	7	3	14	1.46	6.11	90.93	0.352749
NOS19	3	108	7	2	14	1.44	5.76	92.47	0.375623
NOS19	3	108	7	1	14	0.88	5.9	92.52	0.461885
NOS19	2	108	7	3	14	1.63	6.34	91.03	0.3237
NOS19	2	108	7	1	14	2.02	6.41	90.79	0.278185
NOS19	2	108	7	2	14	2.01	8.55	87.28	0.196203
NOS190	2	108	16	2	15	2.7	12.8	83.4	0.021951
NOS190	2	108	16	3	15	3	15.6	80.6	-0.062109
NOS190	2	108	16	1	15	2.8	14.6	82.1	-0.023931
NOS190	3	108	16	3	15	2.5	16.4	79.5	-0.043391
NOS190	3	108	16	1	15	2.2	17.2	79.2	-0.031164
NOS190	3	108	16	2	15	2.3	15.3	81.1	-0.001118
NOS191	2	108	17	3	15	2.3	15	81.9	0.008001
NOS191	2	108	17	2	15	3.7	17.4	77.4	-0.149681
NOS191	2	108	17	1	15	3.7	15.8	79.7	-0.113439
NOS191	3	108	17	1	15	2.3	15.1	81.6	0.004776
NOS191	3	108	17	2	15	1.8	12	85.5	0.12879
NOS191	3	108	17	3	15	1.6	13.2	84.5	0.123494
NOS192	2	108	18	1	15	2	11.5	86	0.120903
NOS192	2	108	18	3	15	2.3	11.4	86.1	0.095817
NOS192	2	108	18	2	15	2.3	12.6	85.4	0.068363
NOS192	3	108	18	3	15	1.9	16.4	80.8	0.018016
NOS192	3	108	18	2	15	2.1	16.6	80.2	-0.007817
NOS192	3	108	18	1	15	1.8	14	83.5	0.081354
NOS193	2	108	19	2	15	1.8	9.1	89.2	0.212627
NOS193	2	108	19	3	15	1.2	8.6	90.2	0.307838
NOS193	2	108	19	1	15	1.4	8.3	89.3	0.282895
NOS193	3	108	19	3	15	1.5	13.4	84.2	0.130656
NOS193	3	108	19	2	15	0.7	9	89.4	0.391247
NOS193	3	108	19	1	15	1	12.7	85.5	0.225928
NOS194	2	108	20	1	15	2.5	14.8	82	-0.004878
NOS194	2	108	20	2	15	3.5	17.2	78.5	-0.129062
NOS194	2	108	20	3	15	2.1	13	84.1	0.072183
NOS194	3	108	20	1	15	2.9	17.5	78.7	-0.093543
NOS194	3	108	20	2	15	2.1	16.1	81	0.003986
NOS194	3	108	20	3	15	3	15.4	80.9	-0.05735
NOS195	2	108	21	3	15	5.5	20.4	72.3	-0.301886
NOS195	2	108	21	2	15	7.8	26.3	63.9	-0.490839
NOS195	2	108	21	1	15	8.2	28.9	61.3	-0.540827
NOS195	3	108	21	2	15	7.7	24.3	66.2	-0.454448
NOS195	3	108	21	3	15	6.2	23.9	68	-0.392067
NOS195	3	108	21	1	15	4.9	22.9	70.4	-0.31653
NOS196	2	108	22	3	15	2.7	13.9	82.2	-0.004212
NOS196	2	108	22	1	15	3.3	15.2	81.2	-0.072115
NOS196	2	108	22	2	15	4.1	16	77.8	-0.148764
NOS196	3	108	22	3	15	4.1	19.2	74.9	-0.209405
NOS196	3	108	22	2	15	2.6	16.7	79.4	-0.056215
NOS196	3	108	22	1	15	3.9	20.5	74.2	-0.218839
NOS197	2	108	23	1	15	3.1	12.6	82.8	-0.005694
NOS197	2	108	23	2	15	2.7	14.4	81.6	-0.01595
NOS197	2	108	23	3	15	3.4	15.1	80.9	-0.078347
NOS197	3	108	23	1	15	3.2	15.3	80.1	-0.073437
NOS197	3	108	23	3	15	2.6	13.7	83.3	0.012771
NOS197	3	108	23	2	15	2.3	13.3	83.2	0.043935
NOS198	2	108	25	1	15	4.8	20.3	74	-0.261301
NOS198	2	108	25	3	15	5	19.8	74.4	-0.26162
NOS198	2	108	25	2	15	2.8	19.4	77.3	-0.11935
NOS198	3	108	25	1	15	4.7	25.2	68.8	-0.340511
NOS198	3	108	25	2	15	4.3	24.8	69.7	-0.312376
NOS198	3	108	25	3	15	4.5	22.2	72	-0.281206
NOS199	2	109	5	3	15	2.5	13.8	83	0.017323
NOS199	2	109	5	2	15	2.9	14.1	82	-0.023239
NOS199	2	109	5	1	15	3	15.7	80.6	-0.063647
NOS199	3	109	5	3	15	3.2	16.6	78.4	-0.102617
NOS199	3	109	5	2	15	3.2	19.3	76.3	-0.151048
NOS199	3	109	5	1	15	3.4	19.4	75.7	-0.16826
NOS2	3	106	5	3	14	1.48	8.41	87.56	0.260903
NOS2	3	106	5	2	14	1.26	7.33	89.99	0.334813
NOS2	3	106	5	1	14	1.64	8.22	89.12	0.254006
NOS2	2	106	5	3	14	3.24	11.24	86.2	0.030126
NOS2	2	106	5	2	14	1.29	6.3	91.88	0.373625
NOS2	2	106	5	1	14	1.69	8.81	85.93	0.216462
NOS20	3	108	10	2	14	0.5	4.61	94.3	0.623803
NOS20	3	108	10	1	14	0.9	4	93.06	0.545909
NOS20	3	108	10	3	14	0.69	4.23	94.75	0.588515
NOS20	2	108	10	3	14	1.58	4.98	92.78	0.391559
NOS20	2	108	10	1	14	0.95	3.58	95.45	0.56988
NOS20	2	108	10	2	14	0.51	3.25	96.15	0.70313
NOS200	2	109	6	3	15	2.3	9.5	87	0.143409
NOS200	2	109	6	1	15	1.6	8.4	89.1	0.253633
NOS200	2	109	6	2	15	3.1	12.1	83.5	0.007674
NOS200	3	109	6	2	15	1.8	11.9	85.4	0.130287
NOS200	3	109	6	1	15	1.4	10.9	86.9	0.207024
NOS200	3	109	6	3	15	1.6	8.5	88.8	0.249441
NOS201	2	109	7	2	15	2.8	13.6	82.4	-0.005279
NOS201	2	109	7	1	15	3	15.3	80.6	-0.057436
NOS201	2	109	7	3	15	4	16.7	78	-0.15266
NOS201	3	109	7	1	15	2.6	14.9	81.2	-0.018725
NOS201	3	109	7	3	15	2.6	20.9	75.5	-0.132941
NOS201	3	109	7	2	15	3.9	20.6	74.1	-0.220606
NOS202	2	109	8	3	15	5.1	22	71.8	-0.306729
NOS202	2	109	8	1	15	6.2	26.6	66.1	-0.429356
NOS202	2	109	8	2	15	5.7	26	66.6	-0.402902
NOS202	3	109	8	3	15	3.1	18.7	76.9	-0.133447
NOS202	3	109	8	2	15	3.2	18.2	77.5	-0.12994
NOS202	3	109	8	1	15	2.7	16.8	79.8	-0.063036
NOS203	2	109	9	2	15	2.8	16.9	79.3	-0.074616
NOS203	2	109	9	1	15	3.2	14	82.1	-0.041158
NOS203	2	109	9	3	15	2.7	15.7	81.4	-0.037867
NOS203	3	109	9	2	15	1.8	13.9	83.7	0.084132
NOS203	3	109	9	1	15	1.3	12.9	84.8	0.170004
NOS203	3	109	9	3	15	2	13.6	83.5	0.06779
NOS204	2	109	11	3	15	2.8	16.3	79.7	-0.063647
NOS204	2	109	11	1	15	3.2	17	78.7	-0.106647
NOS204	2	109	11	2	15	5.4	19.7	73.8	-0.280475
NOS204	3	109	11	2	15	2.2	13	84.4	0.064539
NOS204	3	109	11	1	15	2.6	14.6	81.8	-0.010565
NOS204	3	109	11	3	15	2.1	15.3	81.9	0.021217
NOS205	2	109	12	1	15	3.2	15.3	80.9	-0.069006
NOS205	2	109	12	3	15	2.9	15.8	80.9	-0.056616
NOS205	2	109	12	2	15	4.6	20.4	73.5	-0.256516
NOS205	2	109	12	2	15	4.6	20.4	73.5	-0.256516
NOS205	3	109	12	1	15	2.3	13.4	84.2	0.047386
NOS205	3	109	12	3	15	2.8	18.1	78.7	-0.094583
NOS205	3	109	12	2	15	2.8	17.5	78.8	-0.085862
NOS206	2	109	13	1	15	2.7	17.5	79.2	-0.076265
NOS206	2	109	13	2	15	4.5	22.1	73	-0.273965
NOS206	2	109	13	3	15	4.7	22.3	72.1	-0.290798
NOS206	3	109	13	1	15	2.3	13.8	82.8	0.032937
NOS206	3	109	13	2	15	2.4	17.4	79.1	-0.051814
NOS206	3	109	13	3	15	1.4	9.9	88.1	0.235757
NOS207	2	109	14	1	15	2.6	12.1	85.1	0.051906
NOS207	2	109	14	2	15	2.4	10.6	86.6	0.107085
NOS207	2	109	14	3	15	1.6	10.2	88.1	0.203208
NOS207	3	109	14	2	15	1.5	11.2	87	0.187917
NOS207	3	109	14	3	15	1.4	9.8	88.4	0.239607
NOS207	3	109	14	1	15	1	7.7	90.3	0.367748
NOS208	2	109	15	2	15	2.1	13.3	83.9	0.065653
NOS208	2	109	15	1	15	1.7	11.6	85.6	0.148496
NOS208	2	109	15	3	15	2.7	15.4	81.1	-0.034848
NOS208	3	109	15	1	15	1.3	9.1	89.1	0.27442
NOS208	3	109	15	3	15	1.3	9	89	0.276541
NOS208	3	109	15	2	15	1.3	8.7	89.4	0.286385
NOS209	2	109	16	2	15	2.5	13.8	83.7	0.021027
NOS209	2	109	16	3	15	3.6	14.4	80.8	-0.079401
NOS209	2	109	16	1	15	2.5	13.5	82.3	0.018867
NOS209	3	109	16	3	15	1.6	10.2	87.5	0.200276
NOS209	3	109	16	1	15	2.5	12.7	83.3	0.038839
NOS209	3	109	16	2	15	2.3	13	84	0.053619
NOS21	3	108	12	3	14	0.91	5.39	92.85	0.477527
NOS21	3	108	12	1	14	1.13	5.07	92.66	0.450511
NOS21	3	108	12	2	14	1.27	6.4	89.47	0.361958
NOS21	2	108	12	3	14	1.09	5.17	92.53	0.452297
NOS21	2	108	12	1	14	1.4	7.18	90.49	0.321985
NOS21	2	108	17	2	14	1.01	7.1	91.82	0.391554
NOS210	2	109	17	3	15	2.5	8.2	89.5	0.173193
NOS210	2	109	17	2	15	3	9.6	86.1	0.082529
NOS210	2	109	17	1	15	2	9.3	88.3	0.182549
NOS210	3	109	17	1	15	1.9	13.3	84	0.085823
NOS210	3	109	17	2	15	1.2	12.4	86.1	0.201058
NOS210	3	109	17	3	15	1.6	14.7	83	0.089618
NOS211	2	109	18	1	15	1.9	9.8	87.5	0.176389
NOS211	2	109	18	3	15	2	10	87.8	0.163037
NOS211	2	109	18	2	15	2.5	12.1	85.2	0.060324
NOS211	3	109	18	3	15	1.1	7.9	90.6	0.345633
NOS211	3	109	18	2	15	1.6	8.3	89	0.255942
NOS211	3	109	18	1	15	1.4	10.4	87.2	0.219685
NOS212	2	109	23	1	15	2.6	16	80.2	-0.041412
NOS212	2	109	23	2	15	3.2	16.7	79	-0.100662
NOS212	2	109	23	3	15	3.4	16.6	78.2	-0.116247
NOS212	3	109	23	1	15	2.9	18.1	78.5	-0.102823
NOS212	3	109	23	3	15	1.8	14.9	82.7	0.062043
NOS212	3	109	23	2	15	1.8	15.7	81.6	0.04347
NOS213	2	109	24	1	15	2.6	19.9	77.3	-0.110608
NOS213	2	109	24	3	15	3	18	78.2	-0.110081
NOS213	2	109	24	2	15	3.1	17.8	78.2	-0.114073
NOS213	3	109	24	1	15	1.9	17.3	80.2	0.001716
NOS213	3	109	24	3	15	2	16.8	80.7	0.001581
NOS213	3	109	24	2	15	2.6	19.8	75.7	-0.118655
NOS214	2	109	25	1	15	3.6	18	77.5	-0.151553
NOS214	2	109	25	3	15	3.8	18.9	75.9	-0.183829
NOS214	2	109	25	2	15	2.8	18.7	78	-0.106447
NOS214	3	109	25	1	15	2.4	19.3	77.4	-0.08661
NOS214	3	109	25	2	15	3.1	21.3	74.6	-0.178375
NOS214	3	109	25	3	15	2.2	20.3	76.9	-0.084534
NOS215	2	110	4	1	15	4.1	15.3	79.5	-0.128375
NOS215	2	110	4	2	15	5.2	18.3	74.4	-0.251303
NOS215	2	110	4	3	15	5.1	20.5	72.6	-0.285071
NOS215	3	110	4	2	15	1.5	17.5	79.9	0.042756
NOS215	3	110	4	3	15	2.3	18.3	78.7	-0.057848
NOS215	3	110	4	1	15	1.7	12.2	85.5	0.135901
NOS216	2	110	5	3	15	2.5	13.1	83.6	0.032995
NOS216	2	110	5	2	15	3.6	17.3	77.7	-0.140873
NOS216	2	110	5	1	15	4.1	21.2	72.8	-0.245805
NOS216	3	110	5	3	15	2.1	14	83.3	0.050143
NOS216	3	110	5	2	15	1.4	11.5	86.2	0.190737
NOS216	3	110	5	1	15	1.3	12	85.9	0.192998
NOS217	2	110	6	3	15	2.9	11.1	85.7	0.053293
NOS217	2	110	6	1	15	2.2	9.1	88.8	0.171215
NOS217	2	110	6	2	15	1.7	9	88.1	0.220997
NOS217	3	110	6	2	15	0.9	7.1	90.9	0.408426
NOS217	3	110	6	1	15	1.4	9.5	88.1	0.245503
NOS217	3	110	6	3	15	1.6	10.5	87.8	0.19487
NOS218	2	110	8	3	15	4.6	21	72.6	-0.268929
NOS218	2	110	8	1	15	3.8	15.7	79.1	-0.120868
NOS218	2	110	8	2	15	5.5	19.2	73.9	-0.277718
NOS218	3	110	8	3	15	2.7	16.1	79.5	-0.054418
NOS218	3	110	8	2	15	2.7	13.9	82.4	-0.003136
NOS218	3	110	8	1	15	2.7	12.8	83.7	0.023537
NOS219	2	110	10	1	15	2.5	8.2	88.5	0.168329
NOS219	2	110	10	3	15	1.7	8.7	89.2	0.234228
NOS219	2	110	10	2	15	1.4	8.4	89.3	0.280104
NOS219	3	110	10	1	15	1.2	5.8	92.1	0.406829
NOS219	3	110	10	3	15	1.1	6.4	92.3	0.401681
NOS219	3	110	10	2	15	1.1	6.2	92.1	0.407983
NOS22	3	108	13	2	14	1.28	5.23	92.75	0.420701
NOS22	3	108	13	1	14	0.7	4.35	92.99	0.572486
NOS22	3	108	13	3	14	1.39	6.63	90.78	0.342903
NOS22	2	108	13	3	14	0.87	3.75	94.5	0.572016
NOS22	2	108	13	1	14	1.4	7.01	90.89	0.329326
NOS22	2	108	13	2	14	0.94	6.69	91.55	0.41709
NOS220	2	110	13	1	15	1.8	7.1	90.4	0.275759
NOS220	2	110	13	2	15	2.4	8.9	88.9	0.159501
NOS220	2	110	13	3	15	1.9	8.3	89.5	0.224952
NOS220	3	110	13	1	15	0.8	5.2	93.7	0.512428
NOS220	3	110	13	2	15	1.2	7	91	0.359192
NOS220	3	110	13	3	15	1.1	4.5	94	0.487541
NOS221	2	110	15	2	15	2.8	13	84.2	0.015084
NOS221	2	110	15	1	15	2.5	14.6	81.8	-0.002675
NOS221	2	110	15	3	15	3.2	15.5	80.8	-0.072678
NOS221	3	110	15	1	15	1.6	10.6	87	0.188685
NOS221	3	110	15	3	15	1.7	10.1	87	0.188453
NOS221	3	110	15	2	15	1.5	9.9	87.7	0.220688
NOS222	2	110	17	3	15	3.7	19	77.1	-0.172533
NOS222	2	110	17	2	15	4.8	19.3	75.5	-0.240277
NOS222	2	110	17	1	15	4.7	20.6	73.7	-0.262156
NOS222	3	110	17	1	15	3.3	16	79.3	-0.094999
NOS222	3	110	17	2	15	2.4	16.2	80.2	-0.028372
NOS222	3	110	17	3	15	2.8	17.3	78.9	-0.082518
NOS223	2	110	18	1	15	4.9	22.7	71.3	-0.308782
NOS223	2	110	18	3	15	6.9	26.3	64.5	-0.460421
NOS223	2	110	18	2	15	6	26.4	66.1	-0.420649
NOS223	3	110	18	3	15	2.9	20.1	76.2	-0.141394
NOS223	3	110	18	2	15	2.5	17	79.3	-0.053213
NOS223	3	110	18	1	15	3	17.6	78.8	-0.101251
NOS224	2	110	19	2	15	4.3	15.7	78.2	-0.151987
NOS224	2	110	19	3	15	4.6	18.6	75	-0.225459
NOS224	2	110	19	1	15	4.3	16.7	78	-0.16787
NOS224	3	110	19	3	15	2.3	14.9	81.4	0.006919
NOS224	3	110	19	2	15	1.8	10.9	86	0.154279
NOS224	3	110	19	1	15	2	11.8	85.2	0.110686
NOS225	2	110	20	1	15	2.2	8.7	88.1	0.178275
NOS225	2	110	20	2	15	1.5	10.4	87	0.205576
NOS225	2	110	20	3	15	2.2	9.4	87.4	0.156747
NOS225	3	110	20	1	15	0.8	5.2	93.3	0.51071
NOS225	3	110	20	2	15	1.1	6	92	0.414945
NOS225	3	110	20	3	15	1.5	6.9	90	0.31566
NOS226	2	110	21	3	15	6.3	23.4	68.9	-0.384719
NOS226	2	110	21	2	15	4.4	21.3	73.6	-0.256819
NOS226	2	110	21	1	15	3.9	19.3	75.8	-0.194847
NOS226	3	110	21	3	15	4.6	22.7	71	-0.297352
NOS226	3	110	21	1	15	3.1	16.5	79.5	-0.08844
NOS227	2	110	22	3	15	5.3	26.3	67.5	-0.384221
NOS227	2	110	22	1	15	4.4	24.9	70.1	-0.315577
NOS227	2	110	22	2	15	6.3	28.8	64.1	-0.46442
NOS227	3	110	22	2	15	4	21.7	73.2	-0.243768
NOS227	3	110	22	1	15	3.2	20.8	75.2	-0.17556
NOS228	2	110	23	1	15	4.9	21.1	72.3	-0.285265
NOS228	2	110	23	2	15	4.3	21.2	73.5	-0.251486
NOS228	2	110	23	3	15	6.6	23.9	67.9	-0.40613
NOS228	3	110	23	1	15	4.1	19.1	75.6	-0.203985
NOS228	3	110	23	3	15	3.5	19.4	75.7	-0.174235
NOS228	3	110	23	2	15	3.2	18.3	77.3	-0.132413
NOS229	2	110	24	1	15	3.3	16.4	79.3	-0.100936
NOS229	2	110	24	3	15	4.7	16.5	77.2	-0.188483
NOS229	2	110	24	2	15	3.9	13.6	82.2	-0.074821
NOS229	3	110	24	1	15	2.5	11.3	85.3	0.077113
NOS229	3	110	24	3	15	2.4	14.6	82.3	0.008192
NOS229	3	110	24	2	15	2.5	14	82.5	0.011195
NOS23	3	108	17	1	14	1.26	6.79	91.12	0.357568
NOS23	3	108	17	3	14	1.72	7.18	89.91	0.279741
NOS23	3	108	17	2	14	1.33	6.92	90.46	0.340016
NOS23	2	108	17	3	14	1	7.02	90.97	0.39214
NOS23	2	108	17	1	14	0.88	5.54	92.92	0.477775
NOS230	2	110	25	1	15	4.5	20.7	74.5	-0.249295
NOS230	2	110	25	3	15	5.3	23.5	70.1	-0.341128
NOS230	2	110	25	2	15	6.2	22.7	70.2	-0.365855
NOS230	3	110	25	1	15	2.8	18.6	77.8	-0.106289
NOS230	3	110	25	2	15	3	15.7	80.6	-0.063647
NOS230	3	110	25	3	15	3	18.3	77.9	-0.115785
NOS231	2	111	18	1	15	3	17.4	78.2	-0.101894
NOS231	2	111	18	3	15	3.2	19.3	77	-0.146977
NOS231	2	111	18	2	15	2.9	18.5	78.1	-0.110381
NOS231	3	111	18	3	15	2	18.6	78.5	-0.035401
NOS231	3	111	18	1	15	2.1	24.3	72.4	-0.145741
NOS232	2	111	19	2	15	0.9	7.5	91.4	0.398045
NOS232	2	111	19	3	15	1.1	6.2	92	0.407536
NOS232	2	111	19	1	15	1.6	7.4	90.7	0.290498
NOS232	3	111	19	3	15	1	11.2	88	0.268487
NOS232	3	111	19	2	15	1.6	12.9	84.2	0.127505
NOS232	3	111	19	1	15	1.5	11.9	85.6	0.166413
NOS233	2	111	22	3	15	3	15.7	80.5	-0.0642
NOS233	2	111	22	1	15	3.7	15.7	79.2	-0.114737
NOS233	2	111	22	2	15	2.8	13.2	82.9	0.004549
NOS233	3	111	22	3	15	3.2	16.4	79.7	-0.092363
NOS233	3	111	22	2	15	3.5	18.7	76.2	-0.162459
NOS233	3	111	22	1	15	2.3	17.5	78.5	-0.0481
NOS234	2	111	4	1	15	2.7	12.7	84	0.026991
NOS234	2	111	4	2	15	2	10.4	86.5	0.147311
NOS234	2	111	4	3	15	2	11.1	86.9	0.133859
NOS234	3	111	4	2	15	2.5	19.1	77.5	-0.091651
NOS234	3	111	4	3	15	3	20.1	76.6	-0.145943
NOS234	3	111	4	1	15	2.4	17.1	79.7	-0.04425
NOS235	2	111	5	3	15	5.4	16.1	77.1	-0.212961
NOS235	2	111	5	2	15	5.2	18.1	75.9	-0.239696
NOS235	2	111	5	1	15	4.8	17.3	77.2	-0.204227
NOS235	3	111	5	3	15	2.9	18.6	76.9	-0.118572
NOS235	3	111	5	2	15	2.6	16.7	80.3	-0.05122
NOS235	3	111	5	1	15	2.8	17.5	78.9	-0.085298
NOS236	2	111	6	3	15	6.1	35	56.3	-0.556982
NOS236	2	111	6	1	15	5.9	30	63.1	-0.46669
NOS236	2	111	6	2	15	5.5	31.7	60.5	-0.482671
NOS236	3	111	6	2	15	3.9	36	58.6	-0.453999
NOS236	3	111	6	1	15	3.1	36.7	59.7	-0.404135
NOS236	3	111	6	3	15	5.1	36.3	56.8	-0.524056
NOS237	2	111	7	2	15	3.5	16.4	78.3	-0.118762
NOS237	2	111	7	1	15	3	14.3	82.5	-0.030839
NOS237	2	111	7	3	15	3.6	17	78.7	-0.13095
NOS237	3	111	7	1	15	2.9	22.3	73.5	-0.182505
NOS237	3	111	7	3	15	3.3	19.2	76	-0.157862
NOS237	3	111	7	2	15	2.4	20.6	75.6	-0.112865
NOS238	2	111	8	3	15	2.4	19	77.5	-0.08223
NOS238	2	111	8	1	15	3.1	17.5	79.7	-0.101506
NOS238	2	111	8	2	15	3.6	19.3	75.6	-0.179407
NOS238	3	111	8	3	15	2.6	26.1	71.1	-0.213165
NOS238	3	111	8	2	15	2.7	20.2	76.9	-0.124113
NOS238	3	111	8	1	15	2.7	24.8	72.4	-0.200421
NOS239	2	111	9	2	15	2.6	15.7	81.3	-0.030803
NOS239	2	111	9	1	15	4.2	20.4	73.9	-0.234956
NOS239	2	111	9	3	15	3.3	15.9	80.2	-0.088455
NOS239	3	111	9	2	15	2.4	17.6	79	-0.055149
NOS239	3	111	9	1	15	1.5	19	78.3	0.013735
NOS239	3	111	9	3	15	1.6	13.8	83.8	0.109127
NOS24	3	108	18	2	14	1.5	6.62	91.32	0.33121
NOS24	3	108	18	1	14	0.84	4.19	92.98	0.548015
NOS24	3	108	18	3	14	1.3	5.25	92.25	0.414712
NOS24	2	108	18	3	14	1.15	6.26	92.44	0.399074
NOS24	2	108	18	1	14	0.64	3.94	95.12	0.61863
NOS24	2	108	18	2	14	0.86	4.03	94.77	0.559762
NOS240	2	111	10	1	15	0.9	5.9	92.6	0.458166
NOS240	2	111	10	3	15	1.6	6.6	90.8	0.317109
NOS240	2	111	10	2	15	1.4	7.9	90	0.297665
NOS240	3	111	10	1	15	1.8	13.2	83.8	0.097137
NOS240	3	111	10	3	15	1.3	10.2	88.2	0.243151
NOS240	3	111	10	2	15	1.5	13.3	84.7	0.135031
NOS241	2	111	11	3	15	4.6	22.4	72.3	-0.286092
NOS241	2	111	11	1	15	3.3	19.5	76.1	-0.16101
NOS241	2	111	11	2	15	4.5	21.6	73.7	-0.264257
NOS241	3	111	11	2	15	3.2	26	69.9	-0.261515
NOS241	3	111	11	1	15	3.2	26.8	69.7	-0.269996
NOS241	3	111	11	3	15	3.7	26.5	68.2	-0.306566
NOS242	2	111	12	1	15	4	17	77.9	-0.157496
NOS242	2	111	12	3	15	2.9	15.3	81.2	-0.047225
NOS242	2	111	12	2	15	3.2	15.3	80.9	-0.069006
NOS242	3	111	12	1	15	2.7	15	81.2	-0.027956
NOS242	3	111	12	3	15	3.1	15.1	81.3	-0.057133
NOS242	3	111	12	2	15	2.7	15	81.6	-0.025779
NOS243	2	111	13	1	15	2.9	15.7	79.6	-0.062287
NOS243	2	111	13	2	15	3.5	14.6	81.5	-0.072988
NOS243	2	111	13	3	15	3.2	16	79.8	-0.085863
NOS243	3	111	13	1	15	2.9	18.3	78.2	-0.107184
NOS243	3	111	13	2	15	2.6	17.8	78.9	-0.074471
NOS243	3	111	13	3	15	2.5	16.1	80.5	-0.033388
NOS244	2	111	14	1	15	3.5	22.4	72.8	-0.226177
NOS244	2	111	14	2	15	5.2	28.6	65.5	-0.41287
NOS244	2	111	14	3	15	5.7	26.3	66.8	-0.404225
NOS244	3	111	14	2	15	4.5	33.4	60.8	-0.450622
NOS244	3	111	14	3	15	5.1	34.9	59.1	-0.49848
NOS244	3	111	14	1	15	3.5	31.2	64.4	-0.358625
NOS245	2	111	15	2	15	3.9	21.4	73.5	-0.233351
NOS245	2	111	15	1	15	4.3	22.1	72.7	-0.266277
NOS245	2	111	15	3	15	5.7	24.5	68.7	-0.375321
NOS245	3	111	15	1	15	4.2	20.4	74	-0.23435
NOS245	3	111	15	3	15	4	22.8	72.3	-0.261079
NOS245	3	111	15	2	15	4.7	20.8	73	-0.268732
NOS246	2	111	24	1	15	2.8	14.9	78.7	-0.047599
NOS246	2	111	24	3	15	3.7	18.8	76.6	-0.172905
NOS246	2	111	24	2	15	3.3	16.7	78.7	-0.108687
NOS246	3	111	24	1	15	3.3	20	76.3	-0.165938
NOS246	3	111	24	3	15	3.4	18.7	76.8	-0.152974
NOS246	3	111	24	2	15	4.1	22.2	72.2	-0.260486
NOS247	2	112	4	1	15	5	24.8	68.6	-0.351065
NOS247	2	112	4	2	15	6.6	27.1	64.8	-0.455702
NOS247	2	112	4	3	15	7.2	28.6	62.6	-0.501598
NOS247	3	112	4	2	15	5.4	29.3	64	-0.436504
NOS247	3	112	4	3	15	6.8	37.2	54.9	-0.60325
NOS247	3	112	4	1	15	4.3	33.2	61.5	-0.434964
NOS248	2	112	5	3	15	2.6	20	77	-0.113547
NOS248	2	112	5	2	15	3.3	24.6	71.1	-0.247039
NOS248	2	112	5	1	15	2.9	16.1	80.9	-0.061151
NOS248	3	112	5	3	15	2.9	26.7	70	-0.247332
NOS248	3	112	5	2	15	2.2	18.7	78.7	-0.054317
NOS248	3	112	5	1	15	2.5	25.3	71.8	-0.193552
NOS249	2	112	6	3	15	4.9	19.2	74.2	-0.251234
NOS249	2	112	6	1	15	4.8	22.6	71.2	-0.304015
NOS249	2	112	6	2	15	6.2	22.7	69.8	-0.368413
NOS249	3	112	6	2	15	3	23	73.3	-0.198023
NOS249	3	112	6	1	15	4.4	24.4	71.1	-0.304486
NOS249	3	112	6	3	15	3.2	20	75.8	-0.162568
NOS25	3	108	19	1	14	2.25	11.22	85.21	0.09944
NOS25	3	108	19	3	14	1.38	9.03	87.85	0.258969
NOS25	3	108	19	2	14	1.77	8.11	88.34	0.238596
NOS25	2	108	19	2	14	0.74	7.58	91.58	0.431494
NOS25	2	108	19	1	14	1.3	9.27	88.91	0.269162
NOS25	2	108	19	3	14	2.02	8.48	88.82	0.204658
NOS250	2	112	8	3	15	4	22	73.6	-0.24461
NOS250	2	112	8	1	15	3.2	19.8	76	-0.158971
NOS250	2	112	8	2	15	4.1	22.8	72.7	-0.263754
NOS250	3	112	8	3	15	3.8	25.8	69.2	-0.299289
NOS250	3	112	8	2	15	5.6	30.9	62.5	-0.466569
NOS250	3	112	8	1	15	4	25.9	68.3	-0.316592
NOS251	2	112	9	2	15	3.3	19.7	77	-0.158224
NOS251	2	112	9	1	15	2.7	18.3	78.4	-0.091599
NOS251	2	112	9	3	15	3	16.1	80.2	-0.071921
NOS251	3	112	9	2	15	2.9	20.1	76.3	-0.140811
NOS251	3	112	9	1	15	2.6	19.5	77.5	-0.104535
NOS251	3	112	9	3	15	3.2	19.1	77.2	-0.143309
NOS252	2	112	10	1	15	4.3	21.3	73.8	-0.250784
NOS252	2	112	10	3	15	5.1	23	70.7	-0.324115
NOS252	2	112	10	2	15	5.5	21.8	71.9	-0.320015
NOS252	3	112	10	1	15	2.4	18.1	78.8	-0.063075
NOS252	3	112	10	2	15	2	20.7	76.5	-0.072891
NOS252	3	112	10	2	15	3.3	20.7	76.5	-0.173058
NOS253	2	112	11	3	15	3	14.9	81.6	-0.045582
NOS253	2	112	11	1	15	2.7	15.2	81.4	-0.030059
NOS253	2	112	11	2	15	3.8	19.4	76.6	-0.18598
NOS253	3	112	11	2	15	2.8	15.3	81.2	-0.040095
NOS253	3	112	11	1	15	2.7	16.1	80.3	-0.049976
NOS253	3	112	11	3	15	2.9	14.6	81.6	-0.033778
NOS254	2	111	16	3	15	2.9	14.4	80.9	-0.03429
NOS254	2	111	16	1	15	3.3	19.6	76.2	-0.161656
NOS254	3	111	16	3	15	2.7	20.1	76.6	-0.124644
NOS254	3	111	16	1	15	2.9	21.7	74.6	-0.169331
NOS254	3	111	16	2	15	3.4	27.1	68.3	-0.293906
NOS255	2	111	17	3	15	4.5	23.7	71.4	-0.300429
NOS255	2	111	17	2	15	3.2	19.3	76.4	-0.150464
NOS255	2	111	17	1	15	3.5	19.9	75.6	-0.180943
NOS255	3	111	17	1	15	2.1	16.2	80.7	0.000849
NOS255	3	111	17	2	15	2.5	17.9	78	-0.073047
NOS255	3	111	17	3	15	2.6	17.5	79.4	-0.06755
NOS256	2	112	12	1	15	1.1	7.4	91.5	0.364871
NOS256	2	112	12	3	15	1.3	6.7	92.2	0.359637
NOS256	2	112	12	2	15	1.9	8.8	89.2	0.209905
NOS256	3	112	12	1	15	1	6.9	91.3	0.397588
NOS256	3	112	12	3	15	1.5	11.2	86.4	0.184943
NOS256	3	112	12	2	15	1.1	11.5	86.4	0.236843
NOS257	2	112	13	1	15	4.8	23.6	70.2	-0.320546
NOS257	2	112	13	2	15	5.5	26.3	66.4	-0.399323
NOS257	2	112	13	3	15	4.8	25.1	69.1	-0.342063
NOS257	3	112	13	1	15	4.3	28.1	66.4	-0.363139
NOS257	3	112	13	2	15	3.9	27.2	68	-0.32484
NOS257	3	112	13	3	15	3.1	25.5	70.9	-0.244167
NOS258	2	112	16	2	15	2	11.6	85.7	0.117317
NOS258	2	112	16	3	15	1.8	13.8	84	0.087438
NOS258	2	112	16	1	15	1.6	11.8	86	0.158097
NOS258	3	112	16	3	15	1.9	14.4	83.3	0.062963
NOS258	3	112	16	1	15	2.7	15.7	80.5	-0.042797
NOS258	3	112	16	2	15	2	16.8	80.2	-0.00115
NOS259	2	112	18	1	15	4.3	23.4	72	-0.284172
NOS259	2	112	18	3	15	4.1	21.5	74.3	-0.240036
NOS259	2	112	18	2	15	5	22.8	71.4	-0.313462
NOS259	3	112	18	3	15	4.8	35.9	58.2	-0.498775
NOS259	3	112	18	2	15	3.1	30.6	65.8	-0.320172
NOS259	3	112	18	1	15	3.2	27.5	68.7	-0.282485
NOS26	3	108	23	2	14	0.85	4.85	93.63	0.516655
NOS26	3	108	23	1	14	1.43	6.28	91.84	0.354657
NOS26	3	108	23	3	14	1.08	4.5	93.35	0.488138
NOS26	2	108	23	1	14	0.89	2.86	95.48	0.629016
NOS26	2	108	23	3	14	0.52	3.49	96.17	0.684812
NOS26	2	108	23	2	14	1.05	4.87	93.33	0.47592
NOS260	2	112	19	2	15	1.7	10.3	87.6	0.186767
NOS260	2	112	19	3	15	2	10.2	87.9	0.158857
NOS260	2	112	19	1	15	2.1	12.3	84.8	0.089089
NOS260	3	112	19	3	15	1.4	14.3	83.5	0.12436
NOS260	3	112	19	2	15	1.3	12.9	85.1	0.171522
NOS260	3	112	19	1	15	1.7	14.9	82.2	0.070454
NOS261	2	112	23	1	15	1.7	11.5	85.9	0.152081
NOS261	2	112	23	2	15	2.9	14.5	81.7	-0.031582
NOS261	2	112	23	3	15	2.1	13.3	83.9	0.065653
NOS261	3	112	23	1	15	1.6	15.6	81.9	0.069334
NOS261	3	112	23	3	15	2.2	17.8	79	-0.040624
NOS261	3	112	23	2	15	2.3	22.2	74.5	-0.129084
NOS262	2	112	25	1	15	2.5	18.7	77.8	-0.084799
NOS262	2	112	25	3	15	2.1	15.9	81	0.007023
NOS262	2	112	25	2	15	2.8	20.3	76.8	-0.133212
NOS262	3	112	25	1	15	1.8	22.5	75.3	-0.079778
NOS262	3	112	25	2	15	1.8	22.3	75.6	-0.075849
NOS262	3	112	25	3	15	2.4	24.5	72.3	-0.174634
NOS263	2	113	4	1	15	2.2	18.8	78.3	-0.057864
NOS263	2	113	4	2	15	2.7	19.5	76.9	-0.115564
NOS263	2	113	4	3	15	3.1	15.5	81.2	-0.063965
NOS263	3	113	4	2	15	1.4	14	84.2	0.133126
NOS263	3	113	4	3	15	1.2	14.7	83.6	0.147063
NOS263	3	113	4	1	15	1.4	18.3	79.8	0.044295
NOS264	2	113	5	3	15	2.9	17.5	79.6	-0.088485
NOS264	2	113	5	2	15	4.6	24.7	69.6	-0.326156
NOS264	2	113	5	1	15	6.9	28.3	63.1	-0.486679
NOS264	3	113	5	3	15	3.7	22.2	73.4	-0.231826
NOS264	3	113	5	2	15	3.7	22.1	73.6	-0.229533
NOS264	3	113	5	1	15	3.1	21.6	74.6	-0.181746
NOS265	2	113	6	3	15	4.2	25.4	69.9	-0.311848
NOS265	2	113	6	1	15	4.1	26.6	68.1	-0.329278
NOS265	2	113	6	2	15	4.9	23.4	70.5	-0.320984
NOS265	3	113	6	2	15	3.4	26	69.8	-0.274489
NOS265	3	113	6	1	15	3.4	25.9	69.7	-0.274207
NOS265	3	113	6	3	15	4.7	30.8	64.1	-0.418249
NOS266	2	113	11	3	15	1.8	14.5	83.4	0.072328
NOS266	2	113	11	1	15	4	16	78.6	-0.138981
NOS266	2	113	11	2	15	3.4	16.1	80.1	-0.098173
NOS266	3	113	11	2	15	2	13.4	84.2	0.075013
NOS266	3	113	11	1	15	2.4	18.7	77.9	-0.076083
NOS266	3	113	11	3	15	2.8	17.1	79.2	-0.07802
NOS267	2	113	12	1	15	4.7	19.5	75.4	-0.238866
NOS267	2	113	12	3	15	3.2	19.3	77	-0.146977
NOS267	2	113	12	2	15	3.8	17.8	76.8	-0.164171
NOS267	3	113	12	1	15	2.6	22.3	74.2	-0.156344
NOS267	3	113	12	3	15	2	22.2	75.3	-0.096934
NOS267	3	113	12	2	15	2	17.8	79.8	-0.017446
NOS268	2	113	13	1	15	4.9	24	69.9	-0.330755
NOS268	2	113	13	2	15	4.2	19	76.2	-0.204234
NOS268	2	113	13	3	15	4.6	20.7	73.3	-0.261208
NOS268	3	113	13	1	15	3.2	23.5	72.2	-0.223008
NOS268	3	113	13	2	15	3.1	20.7	74.3	-0.173279
NOS269	2	113	14	1	15	4.5	23.1	71.6	-0.293113
NOS269	2	113	14	2	15	4.3	21.4	72.9	-0.257391
NOS269	2	113	14	3	15	4.5	21.8	73.1	-0.270107
NOS269	3	113	14	2	15	2.3	17	79.9	-0.033248
NOS269	3	113	14	3	15	3.1	17.1	77.7	-0.107256
NOS269	3	113	14	1	15	2.2	12.3	84.2	0.07677
NOS27	3	108	24	1	14	1.63	8.88	88.63	0.23483
NOS27	3	108	24	3	14	1.32	5.27	92.63	0.412674
NOS27	3	108	24	2	14	1.35	5.66	91.18	0.385995
NOS27	2	108	24	1	14	1.52	7.77	89.63	0.284086
NOS27	2	108	24	3	14	1.21	6.09	92.57	0.396393
NOS27	2	108	24	2	14	1.32	6.8	91.86	0.351845
NOS270	2	113	17	3	15	2.8	16.1	80.5	-0.05623
NOS270	2	113	17	2	15	4	17.3	77.6	-0.163414
NOS270	2	113	17	1	15	3.5	21	75.6	-0.193873
NOS270	3	113	17	1	15	2.3	22.4	74.5	-0.131264
NOS270	3	113	17	2	15	1.2	10.2	87.9	0.25669
NOS270	3	113	17	3	15	3.6	23.3	72.5	-0.243235
NOS271	2	113	18	1	15	3.2	23	73.2	-0.21174
NOS271	2	113	18	3	15	2.5	17.6	79.1	-0.062744
NOS271	2	113	18	2	15	2.9	19.1	76.7	-0.126145
NOS271	3	113	18	3	15	1.7	13.4	83.7	0.104059
NOS271	3	113	18	2	15	2.2	15.6	82.5	0.010537
NOS271	3	113	18	1	15	2	15.1	82.6	0.037733
NOS272	2	113	19	2	15	2.5	16	80.7	-0.030782
NOS272	2	113	19	3	15	3.1	15.2	81.7	-0.056535
NOS272	2	113	19	1	15	3.4	17.9	78.3	-0.133811
NOS272	3	113	19	3	15	1.9	12.3	85	0.109781
NOS272	3	113	19	2	15	1.7	14.8	82.5	0.07368
NOS272	3	113	19	1	15	1.3	17.1	81	0.08139
NOS273	2	113	21	3	15	1.8	15.6	82.4	0.049292
NOS273	2	113	21	2	15	2.5	21.3	75.2	-0.131462
NOS273	2	113	21	1	15	3.8	18.6	77.2	-0.172386
NOS273	3	113	21	2	15	1.4	10.9	87.5	0.209969
NOS273	3	113	21	3	15	1.2	11.4	87	0.225744
NOS273	3	113	21	1	15	1.8	9.8	87.5	0.186946
NOS274	2	113	24	1	15	7.5	36.5	55.3	-0.616582
NOS274	2	113	24	3	15	6.3	32.3	60.8	-0.513177
NOS274	2	113	24	2	15	6	32.2	60.5	-0.504384
NOS274	3	113	24	1	15	2.8	17.3	81.7	-0.067031
NOS274	3	113	24	3	15	2.5	17.4	78.6	-0.062779
NOS274	3	113	24	2	15	1.9	13.6	83.4	0.077311
NOS275	2	113	25	1	15	2.6	13.3	83	0.018287
NOS275	2	113	25	3	15	3.3	12.3	83.1	-0.011255
NOS275	2	113	25	2	15	2.6	10.7	85.7	0.084172
NOS275	3	113	25	1	15	2.3	11.4	85.8	0.09429
NOS275	3	113	25	2	15	1.9	11.8	82.7	0.107783
NOS275	3	113	25	3	15	2	12.1	84.4	0.100567
NOS276	2	114	4	1	15	1.5	8.3	90	0.273062
NOS276	2	114	4	2	15	1.6	7.7	90.2	0.279009
NOS276	2	114	4	3	15	2.1	9.6	87.6	0.16203
NOS276	3	114	4	2	15	1.7	7.1	90.6	0.28781
NOS276	3	114	4	3	15	1.5	9.7	87.5	0.224536
NOS276	3	114	4	1	15	1	8.1	89.6	0.352739
NOS277	2	114	5	3	15	5.5	23.3	70.1	-0.346992
NOS277	2	114	5	2	15	4.6	19.7	74.8	-0.240339
NOS277	2	114	5	1	15	2.9	17.6	78.7	-0.09492
NOS277	3	114	5	3	15	2.1	13.8	82.9	0.051504
NOS277	3	114	5	2	15	2.5	10.6	85.5	0.093287
NOS277	3	114	5	1	15	1.8	11.7	86	0.137381
NOS278	2	114	6	3	15	2.3	11.7	85.5	0.086575
NOS278	2	114	6	1	15	3	16.4	81.1	-0.071405
NOS278	2	114	6	2	15	2.5	11.7	85	0.067299
NOS278	3	114	6	2	15	2.1	11.6	85.2	0.105149
NOS278	3	114	6	1	15	1.7	10.9	86.6	0.168372
NOS278	3	114	6	3	15	1.8	12.8	85	0.110741
NOS279	2	114	7	2	15	3.1	12.4	84.6	0.007653
NOS279	2	114	7	1	15	1.9	11.6	86.1	0.129397
NOS279	2	114	7	3	15	2.6	11.5	73.2	-0.002502
NOS279	3	114	7	1	15	1.5	9.7	88.6	0.229872
NOS279	3	114	7	3	15	2.4	13.1	82.8	0.03695
NOS279	3	114	7	2	15	2	7.7	90	0.234595
NOS28	3	109	4	2	14	0.76	2.99	95.38	0.647781
NOS28	3	109	4	3	14	0.99	2.53	94.31	0.630031
NOS28	3	109	4	1	14	0.53	2.13	96.75	0.78572
NOS28	2	109	4	3	14	0.52	3.19	96.87	0.706569
NOS28	2	109	4	2	14	0.6	2.12	97.35	0.767499
NOS28	2	109	4	1	14	0.72	3.74	94.95	0.608355
NOS280	2	114	8	3	15	5.8	29.4	63.3	-0.457128
NOS280	2	114	8	1	15	4.7	30.5	63.3	-0.421492
NOS280	2	114	8	2	15	5	27.3	66.6	-0.386558
NOS280	3	114	8	3	15	3.7	26.4	68.9	-0.301161
NOS280	3	114	8	2	15	2.9	28.3	67.9	-0.274577
NOS280	3	114	8	1	15	4.3	28.9	64.7	-0.381061
NOS281	2	114	11	3	15	5.2	21.9	71.4	-0.312281
NOS281	2	114	11	1	15	4.3	15.7	79.4	-0.145139
NOS281	2	114	11	2	15	5.7	22.9	70	-0.351187
NOS281	3	114	11	2	15	1.9	17.5	80.1	-0.001638
NOS281	3	114	11	1	15	3.4	17.7	78.3	-0.131107
NOS281	3	114	11	3	15	3	20.1	76.9	-0.144205
NOS282	2	114	13	1	15	1.5	11.9	86.9	0.172905
NOS282	2	114	13	2	15	2.1	8	88.8	0.210383
NOS282	2	114	13	3	15	2.2	10.1	87.3	0.139368
NOS282	3	114	13	1	15	1.4	7	90.7	0.328776
NOS282	3	114	13	2	15	1.2	7.5	90.4	0.340566
NOS282	3	114	13	3	15	1.5	8.1	89.4	0.275897
NOS283	2	114	14	1	15	1.4	7.1	91.4	0.328748
NOS283	2	114	14	2	15	2.3	11.1	85.9	0.101136
NOS283	2	114	14	3	15	1.4	9	89.7	0.265865
NOS283	3	114	14	2	15	1.5	8.1	90.3	0.280136
NOS283	3	114	14	3	15	1.8	9.9	88	0.187005
NOS283	3	114	14	1	15	2	7.9	89.5	0.226301
NOS284	2	114	15	2	15	1.3	7.7	91	0.322249
NOS284	2	114	15	1	15	1	6.1	92.5	0.430996
NOS284	2	114	15	3	15	1.2	7.9	90.5	0.329005
NOS284	3	114	15	1	15	1.1	7.3	90.8	0.364815
NOS284	3	114	15	3	15	1	9	89.2	0.326187
NOS284	3	114	15	2	15	1.1	8.2	90	0.334189
NOS285	2	114	16	2	15	2.4	10.8	86.3	0.101147
NOS285	2	114	16	3	15	1.9	12.2	85	0.111739
NOS285	2	114	16	1	15	1.5	10.7	87.4	0.200779
NOS285	3	114	16	3	15	1.5	9.4	88.4	0.236313
NOS285	3	114	16	1	15	1.7	9.4	89	0.215148
NOS285	3	114	16	2	15	1.2	10.5	88.4	0.252199
NOS286	2	114	17	3	15	1.8	9.7	87.6	0.189856
NOS286	2	114	17	2	15	2.3	11.3	85.7	0.095875
NOS286	2	114	17	1	15	1.2	7.9	91	0.331311
NOS286	3	114	17	1	15	2	9.7	87.1	0.166751
NOS286	3	114	17	2	15	1.7	8	89.2	0.253731
NOS286	3	114	17	3	15	1.7	10.5	87.8	0.183189
NOS287	2	114	18	1	15	5	24.6	70	-0.340175
NOS287	2	114	18	3	15	6	25.6	66.6	-0.41022
NOS287	2	114	18	2	15	9.7	29.4	58.6	-0.59993
NOS287	3	114	18	3	15	2.6	19.4	76.4	-0.109624
NOS287	3	114	18	2	15	3	19	77.6	-0.126572
NOS287	3	114	18	1	15	1.7	13.6	84	0.102033
NOS288	2	114	19	2	15	2.7	14.9	82	-0.022
NOS288	2	114	19	3	15	3.8	18.5	77	-0.172255
NOS288	2	114	19	1	15	2.8	15.6	80.3	-0.049723
NOS288	3	114	19	3	15	2	17.1	80.9	-0.001644
NOS288	3	114	19	2	15	2.5	14.4	82.9	0.006549
NOS288	3	114	19	1	15	2.2	11	86.7	0.116178
NOS289	2	114	20	1	15	3.7	22.6	72.2	-0.243441
NOS289	2	114	20	2	15	4.8	20.5	72.7	-0.271586
NOS289	2	114	20	3	15	4.2	19.7	74.6	-0.222397
NOS289	3	114	20	1	15	2.2	15.1	82.2	0.016825
NOS289	3	114	20	2	15	3	21	75.3	-0.164134
NOS289	3	114	20	3	15	3.4	20.8	74.7	-0.190953
NOS29	3	109	5	3	14	1.88	11.07	85.33	0.138721
NOS29	3	109	5	2	14	1.24	9.77	87.69	0.259769
NOS29	3	109	5	1	14	1.14	9.64	88.46	0.282315
NOS29	2	109	5	3	14	2.31	14.17	83.5	0.029403
NOS29	2	109	5	2	14	2.01	13	84.6	0.083401
NOS29	2	109	5	1	14	3.2	14.31	81.65	-0.048849
NOS290	2	114	21	3	15	5.1	25.6	68.9	-0.360721
NOS290	2	114	21	2	15	4.8	23.1	70.8	-0.311699
NOS290	2	114	21	1	15	3.9	20.8	74.4	-0.221111
NOS290	3	114	21	2	15	2.6	22.5	73.7	-0.161496
NOS290	3	114	21	3	15	4	21.3	74.7	-0.230259
NOS290	3	114	21	1	15	2.9	21.1	74.9	-0.160776
NOS291	2	114	22	3	15	3.5	15.3	80	-0.092502
NOS291	2	114	22	1	15	3.1	19.3	77.2	-0.139336
NOS291	2	114	22	2	15	3.4	16.8	79.1	-0.114013
NOS291	3	114	22	3	15	1.5	12	85.3	0.162889
NOS291	3	114	22	2	15	1.8	13.3	84.2	0.09739
NOS291	3	114	22	1	15	2.6	15.6	80.1	-0.035846
NOS292	2	114	24	1	15	2.4	13.3	84.1	0.040171
NOS292	2	114	24	3	15	2	14.3	82.8	0.051979
NOS292	2	114	24	2	15	2.4	13.7	83.1	0.027784
NOS292	3	114	24	1	15	1.4	10.3	88.6	0.228782
NOS292	3	114	24	3	15	1.7	12.7	83.9	0.118045
NOS292	3	114	24	2	15	1.3	10.6	87.8	0.232066
NOS293	2	115	4	1	15	3.1	19.7	76.9	-0.146022
NOS293	2	115	4	2	15	4.1	21.7	72.8	-0.251362
NOS293	2	115	4	3	15	4.1	21.1	74.2	-0.236156
NOS293	3	115	4	2	15	2	20.4	76.7	-0.068175
NOS293	3	115	4	3	15	2.5	18.2	78.7	-0.073125
NOS293	3	115	4	1	15	2.2	19.7	77.1	-0.076074
NOS294	2	115	5	3	15	5.1	20.1	73.2	-0.276708
NOS294	2	115	5	2	15	5.1	17.4	76.5	-0.222633
NOS294	2	115	5	1	15	6.5	21.3	71	-0.356085
NOS294	3	115	5	3	15	3.2	18.4	77.1	-0.134883
NOS294	3	115	5	2	15	3.6	19.1	76.1	-0.173957
NOS294	3	115	5	1	15	2.7	17.5	78.4	-0.080772
NOS295	2	115	6	3	15	3.9	17.4	78.4	-0.154899
NOS295	2	115	6	1	15	3.6	19.2	76.6	-0.172284
NOS295	2	115	6	2	15	5.6	23.5	70.1	-0.352827
NOS295	3	115	6	2	15	2.4	19.4	78.7	-0.080502
NOS295	3	115	6	1	15	2	15.4	82.2	0.03083
NOS295	3	115	6	3	15	2.2	17	79.5	-0.026652
NOS296	2	115	7	2	15	2	12.3	85	0.099729
NOS296	2	115	7	1	15	2.2	10.8	86.6	0.120026
NOS296	2	115	7	3	15	1.9	11.4	85.9	0.132538
NOS296	3	115	7	1	15	1.4	6.9	90.6	0.331605
NOS296	3	115	7	3	15	1.7	8.7	89	0.23327
NOS296	3	115	7	2	15	1.5	9.5	88.3	0.233338
NOS297	2	115	8	3	15	3	15.2	81.4	-0.051465
NOS297	2	115	8	1	15	2.6	16.5	80.3	-0.048304
NOS297	2	115	8	2	15	3.8	17.9	77.2	-0.163186
NOS297	3	115	8	3	15	1.5	14.4	83.4	0.109052
NOS297	3	115	8	2	15	1.6	14.5	83.1	0.093472
NOS297	3	115	8	1	15	1.7	16.1	81.2	0.04624
NOS298	2	115	9	2	15	2.5	16.2	80.8	-0.033241
NOS298	2	115	9	1	15	2.7	13.9	82.6	-0.002064
NOS298	2	115	9	3	15	3	14.5	81.6	-0.039046
NOS298	3	115	9	2	15	1.6	10.4	87	0.19321
NOS298	3	115	9	3	15	2	10.4	86.7	0.148312
NOS299	2	115	10	1	15	2.8	12.1	84.2	0.032196
NOS299	2	115	10	3	15	1.8	11.6	86	0.139433
NOS299	2	115	10	2	15	1.9	11.1	86.4	0.141412
NOS299	3	115	10	1	15	1.9	12.4	85.3	0.109372
NOS299	3	115	10	3	15	1.1	10.2	87.9	0.272844
NOS299	3	115	10	2	15	1.7	11.2	86.5	0.161402
NOS3	3	106	6	3	14	2.25	10.23	85.78	0.124235
NOS3	3	106	6	1	14	1.16	8.62	87.58	0.301216
NOS3	3	106	6	2	14	1.55	9.21	89.3	0.239161
NOS3	2	106	6	2	14	1.38	10.35	85.46	0.214943
NOS3	2	106	6	3	14	0.85	7.7	91.25	0.401595
NOS3	2	106	6	1	14	1.16	6.4	90.13	0.38199
NOS30	3	109	6	3	14	1.52	7.2	89.72	0.302063
NOS30	3	109	6	1	14	1.27	8.3	88.68	0.298364
NOS30	3	109	6	2	14	1.85	7.4	90.64	0.262054
NOS30	2	109	6	2	14	1.69	8.03	90.71	0.261143
NOS30	2	109	6	3	14	1.43	7.92	90.47	0.295248
NOS30	2	109	6	1	14	1.83	9.23	88.75	0.203914
NOS300	2	115	11	3	15	2.1	11.7	85.3	0.103612
NOS300	2	115	11	1	15	2.8	15.4	80.5	-0.045508
NOS300	2	115	11	2	15	2.2	13.5	84.2	0.054427
NOS300	3	115	11	2	15	2	13.2	83.1	0.072885
NOS300	3	115	11	1	15	2.6	15.3	81.8	-0.021857
NOS300	3	115	11	3	15	1.9	13.3	84.5	0.088413
NOS301	2	115	13	1	15	5.8	27.6	65.1	-0.430401
NOS301	2	115	13	2	15	6.4	29.9	62	-0.490778
NOS301	2	115	13	3	15	6.4	28.7	64.3	-0.465603
NOS301	3	115	13	1	15	4.9	28.5	64.9	-0.403665
NOS301	3	115	13	2	15	4.5	27.1	67.2	-0.358857
NOS301	3	115	13	3	15	3.4	20.1	76.2	-0.173851
NOS302	2	115	15	2	15	3.8	20	75.1	-0.202133
NOS302	2	115	15	1	15	3.8	21.8	73.6	-0.231781
NOS302	2	115	15	3	15	2.9	19.9	76.4	-0.13781
NOS302	3	115	15	1	15	2.8	21.6	73.7	-0.166511
NOS302	3	115	15	3	15	2.2	21.5	76	-0.103724
NOS302	3	115	15	2	15	3.1	19.7	75.8	-0.152438
NOS303	2	115	23	1	15	1.8	9.6	88.6	0.197177
NOS303	2	115	23	2	15	2.1	14.5	82.3	0.036364
NOS303	2	115	23	3	15	2.3	12	84.9	0.077453
NOS303	3	115	23	1	15	2.6	17.1	79.5	-0.061389
NOS303	3	115	23	3	15	1.9	17.2	79.5	-0.000717
NOS304	2	115	24	1	15	2.3	12.2	85.6	0.077103
NOS304	2	115	24	3	15	2	11.8	85.8	0.113742
NOS304	2	115	24	2	15	2.1	10.8	86.3	0.127736
NOS304	3	115	24	1	15	1.7	14.8	82.7	0.074736
NOS304	3	115	24	3	15	1.6	11.5	86.7	0.167762
NOS304	3	115	24	2	15	1.6	12.5	85.1	0.139703
NOS305	2	115	25	1	15	3.9	24.4	70.6	-0.282548
NOS305	2	115	25	3	15	3.4	22	74	-0.208624
NOS305	2	115	25	2	15	5.7	26.4	66.7	-0.405765
NOS305	3	115	25	1	15	3.7	33.9	61.1	-0.411807
NOS305	3	115	25	2	15	3.7	38.4	56.4	-0.473927
NOS305	3	115	25	3	15	2.9	31.7	64.5	-0.323745
NOS306	2	115	19	2	15	3.2	22.2	74.5	-0.195407
NOS306	2	115	19	3	15	4.7	25.3	68.6	-0.342733
NOS306	2	115	19	1	15	4.1	24	70.3	-0.290895
NOS306	3	115	19	3	15	2.5	21.2	75.2	-0.130319
NOS306	3	115	19	2	15	2.3	21.1	75.8	-0.109088
NOS306	3	115	19	1	15	2.4	18.4	78.6	-0.068195
NOS307	2	115	20	1	15	1.8	6.9	90.4	0.282284
NOS307	2	115	20	2	15	1.7	7.3	90.6	0.281446
NOS307	2	115	20	3	15	1.7	8.5	88.9	0.238213
NOS307	3	115	20	1	15	1.6	9	88.6	0.235119
NOS307	3	115	20	2	15	1.4	8.8	89.7	0.271129
NOS307	3	115	20	3	15	1.1	7.2	91	0.368904
NOS308	2	115	21	3	15	3.4	21.7	73.8	-0.206533
NOS308	2	115	21	2	15	4.5	23.1	71.9	-0.291246
NOS308	2	115	21	1	15	4.4	19.5	74.9	-0.227935
NOS308	3	115	21	2	15	4.1	24.6	69	-0.305036
NOS308	3	115	21	3	15	3.9	24.3	70.6	-0.281573
NOS308	3	115	21	1	15	3.7	25.4	70	-0.285006
NOS309	2	115	22	3	15	5.3	20.7	72.6	-0.295558
NOS309	2	115	22	1	15	4.7	18.5	75	-0.228733
NOS309	2	115	22	2	15	4.6	21	72.7	-0.268312
NOS309	3	115	22	3	15	3.4	16.5	78.8	-0.111379
NOS309	3	115	22	2	15	2.9	16.8	80	-0.076395
NOS309	3	115	22	1	15	3	18.5	77.5	-0.120703
NOS31	3	109	7	3	14	1.5	8.02	88.28	0.272862
NOS31	3	109	7	2	14	1.79	8.48	89.11	0.229749
NOS31	3	109	7	1	14	1.35	11.94	85.44	0.184794
NOS31	2	109	7	3	14	1.76	9.83	87.89	0.192509
NOS31	2	109	7	1	14	3.23	14.59	79.65	-0.066467
NOS31	2	109	7	2	14	2.58	10.85	85.78	0.082852
NOS312	3	108	1	1	15	3	18.7	77.2	-0.125027
NOS312	3	111	21	2	14	1.29	10.04	85.75	0.236367
NOS312	3	111	21	1	14	1.67	9.22	87.07	0.213742
NOS32	3	109	8	2	14	3.54	17.86	77.34	-0.147121
NOS32	3	109	8	1	14	3.96	20.81	73.47	-0.230029
NOS32	3	109	8	3	14	2.63	19.02	77.27	-0.102109
NOS32	2	109	8	2	14	6.25	25.86	66.84	-0.419651
NOS32	2	109	8	1	14	3.96	23.26	71.47	-0.268892
NOS32	2	109	8	3	14	5.23	23.45	70.02	-0.338319
NOS33	3	109	9	3	14	1.27	6.6	91.69	0.365145
NOS33	3	109	9	2	14	1.09	7.11	90.48	0.371108
NOS33	3	109	9	1	14	1.81	9.21	87.96	0.202725
NOS33	2	109	9	2	14	1.02	4.66	94.63	0.496524
NOS33	2	109	9	1	14	0.73	5.49	93.8	0.517079
NOS33	2	109	9	3	14	1.64	7.64	90.01	0.27516
NOS34	3	109	10	2	14	3.19	14.13	81.32	-0.046977
NOS34	3	109	10	1	14	2.36	14.32	81.82	0.013641
NOS34	3	109	10	3	14	1.97	12.49	85	0.09902
NOS34	2	109	10	3	14	4.95	21.47	72.89	-0.287885
NOS34	2	109	10	1	14	3.18	14.7	82.65	-0.048585
NOS34	2	109	10	2	14	3.19	17.79	77.78	-0.122197
NOS35	3	109	12	3	14	1.02	8.86	89.12	0.32587
NOS35	3	109	12	1	14	1.96	10.78	84.33	0.131746
NOS35	3	109	12	2	14	2.17	9.9	85.38	0.137148
NOS35	2	109	12	3	14	2.25	12.01	84.82	0.08122
NOS35	2	109	12	1	14	2.56	12.5	84.06	0.041859
NOS36	3	109	13	2	14	1.31	7.62	90.31	0.320027
NOS36	3	109	13	1	14	1.48	6.82	90.55	0.323449
NOS36	3	109	13	3	14	1.18	5.63	91.46	0.413775
NOS36	2	109	13	3	14	1.25	5.29	92.85	0.42307
NOS36	2	109	13	1	14	1.09	6.18	92.68	0.412985
NOS36	2	109	13	2	14	1.4	7.66	90.6	0.307598
NOS37	3	109	18	2	14	1.41	6.25	91.89	0.358645
NOS37	3	109	18	1	14	1.44	5.51	92.29	0.384734
NOS37	3	109	18	3	14	1.14	4	93.73	0.505288
NOS37	2	109	18	3	14	1.3	8.24	89.8	0.300948
NOS37	2	109	18	1	14	1.03	5.75	92.51	0.438923
NOS37	2	109	18	2	14	0.5	5.31	94.14	0.591832
NOS38	3	109	22	1	14	0.81	5.73	92.26	0.482263
NOS38	3	109	22	3	14	1.02	5.64	91.38	0.440034
NOS38	3	109	22	2	14	1.75	8.22	89.14	0.241527
NOS38	2	109	22	1	14	0.86	5.38	93.65	0.491637
NOS38	2	109	22	2	14	1.52	6.59	91.48	0.330439
NOS39	3	109	23	2	14	0.98	7.63	90.75	0.375623
NOS39	3	109	23	1	14	0.8	6.33	92.24	0.461887
NOS39	3	109	23	3	14	1.26	6.15	91.71	0.382734
NOS39	2	109	23	1	14	1.11	7.51	91.65	0.360475
NOS39	2	109	23	3	14	0.93	7.29	90.98	0.396751
NOS39	2	109	23	2	14	1.22	6.14	92.1	0.390906
NOS4	3	106	8	2	14	2.54	15.66	80.91	-0.027622
NOS4	3	106	8	1	14	1.64	13.68	83.76	0.106293
NOS4	3	106	8	3	14	1.97	13.26	83.82	0.078532
NOS4	2	106	8	2	14	1.4	13.92	84.51	0.136106
NOS4	2	106	8	1	14	2.8	14.77	82.4	-0.025098
NOS4	2	106	8	3	14	2.53	12.87	84.31	0.038566
NOS40	3	110	7	3	14	1.22	12.51	84.06	0.18557
NOS40	3	110	7	2	14	1.55	14.59	82.89	0.096945
NOS40	3	110	7	1	14	3.02	15.44	79.29	-0.068279
NOS40	2	110	7	3	14	1.37	11.73	87.48	0.196405
NOS40	2	110	7	1	14	1.95	14	83.02	0.063231
NOS40	2	110	7	2	14	1.58	13.39	85.32	0.126635
NOS41	3	110	11	1	14	5.26	22.48	70.26	-0.32808
NOS41	3	110	11	3	14	2.39	16.15	80.18	-0.026899
NOS41	3	110	11	2	14	2.72	15.73	80.37	-0.045466
NOS41	2	110	11	2	14	2.38	17.48	79.12	-0.051148
NOS41	2	110	11	3	14	1.58	15.18	83.04	0.084414
NOS41	2	110	11	1	14	1.58	10.64	87.38	0.192078
NOS42	3	110	12	3	14	2.5	14.08	81.35	0.003625
NOS42	3	110	12	1	14	2.66	16.33	79.08	-0.057183
NOS42	3	110	12	2	14	1.82	14.55	82.03	0.062113
NOS42	2	110	12	3	14	2.2	14.06	83.59	0.041443
NOS42	2	110	12	1	14	2.03	12.92	84.45	0.082164
NOS42	2	110	17	2	14	2.74	16.02	80.89	-0.048497
NOS43	3	110	17	1	14	1.78	14.14	83.01	0.078544
NOS43	3	110	17	3	14	1.25	11.71	86.47	0.209069
NOS43	3	110	17	2	14	1.97	14.82	82.19	0.043051
NOS43	2	110	17	3	14	1.14	10.26	87.85	0.264594
NOS43	2	110	17	1	14	1.13	7.27	90.35	0.35871
NOS44	3	110	18	2	14	0.98	7.65	90.76	0.375062
NOS44	3	110	18	1	14	1.49	10.57	87.39	0.204915
NOS44	3	110	18	3	14	1.67	10.68	86.31	0.175219
NOS44	2	110	18	3	14	2.01	11.47	85.82	0.119634
NOS44	2	110	18	1	14	1.08	6.96	91.65	0.383027
NOS44	2	110	18	2	14	1.54	7.07	90.79	0.308723
NOS45	3	110	21	1	14	1.18	6.6	89.86	0.370547
NOS45	3	110	21	2	14	1.21	5.69	91.63	0.407467
NOS45	3	110	21	3	14	1.33	9.65	88.4	0.252949
NOS45	2	110	21	2	14	0.99	6.24	92.72	0.428675
NOS45	2	110	21	1	14	1.24	7.22	91.12	0.346505
NOS45	2	110	21	3	14	1.08	6	92.14	0.418964
NOS46	3	110	22	1	14	2.29	22.69	73.95	-0.136796
NOS46	3	110	22	3	14	1.98	20.51	75.45	-0.074752
NOS46	3	110	22	2	14	2.93	23.58	72.48	-0.204226
NOS46	2	110	22	1	14	1.53	17.87	80.41	0.036626
NOS46	2	110	22	2	14	3.15	23.15	73.12	-0.210581
NOS47	3	110	24	1	14	1.04	12	86.6	0.237899
NOS47	3	110	24	3	14	1.14	11.86	86.27	0.222172
NOS47	3	110	24	2	14	1.07	9.85	87.39	0.283793
NOS47	2	110	24	1	14	1.84	10.78	86.68	0.156037
NOS47	2	110	24	3	14	1.62	11.05	87.78	0.180241
NOS47	2	110	24	2	14	1.53	6.62	91.03	0.326084
NOS48	3	110	25	1	14	2.06	22.36	74.66	-0.108211
NOS48	3	110	25	2	14	2.15	17.93	76.11	-0.054294
NOS48	3	110	25	3	14	2.18	18.54	77.63	-0.056458
NOS48	2	110	25	1	14	1.89	15.75	81.8	0.034284
NOS48	2	110	25	3	14	1.75	13.44	84.75	0.103157
NOS48	2	110	25	2	14	2.07	16.05	81.95	0.0127
NOS49	3	111	5	3	14	1.74	12.28	85.43	0.129478
NOS49	3	111	5	2	14	1.31	11.51	86.71	0.205597
NOS49	3	111	5	1	14	2.36	16.77	79.18	-0.039063
NOS49	2	111	5	3	14	2.94	16.35	79.62	-0.074747
NOS49	2	111	5	2	14	1.66	11.56	86.63	0.159089
NOS49	2	111	5	1	14	5.31	20.64	72.31	-0.297074
NOS5	3	106	10	2	14	2.57	17.94	76.67	-0.086751
NOS5	3	106	10	1	14	2.57	18.79	76.81	-0.097171
NOS5	3	106	10	3	14	2.22	17.1	79.03	-0.032485
NOS5	2	106	10	3	14	1.48	10.72	84.49	0.18836
NOS5	2	106	10	1	14	2.14	10.28	87.64	0.142375
NOS5	2	106	10	2	14	1.43	9.73	88.78	0.239107
NOS50	3	111	17	3	14	1.47	9.41	86.96	0.232915
NOS50	2	111	17	3	14	3.52	16.27	79.9	-0.108986
NOS50	2	111	17	1	14	3.17	13.48	82.91	-0.025802
NOS51	3	111	19	3	14	1.84	15.45	80.67	0.03809
NOS51	2	111	19	2	14	2.64	20.38	76.64	-0.123252
NOS51	2	111	19	1	14	2.83	18.63	77.95	-0.107979
NOS51	2	111	19	3	14	1.84	16.38	80.89	0.025046
NOS52	3	111	20	1	14	1.42	7.13	88.59	0.311981
NOS52	3	111	20	2	14	1.08	8.31	89.77	0.333402
NOS52	3	111	20	3	14	1.3	10.41	86.96	0.232276
NOS52	2	111	20	1	14	2.6	16.83	79.68	-0.056532
NOS52	2	111	20	2	14	1.13	12.08	86.11	0.218581
NOS52	2	111	20	3	14	1.96	13.27	83.98	0.080181
NOS53	3	111	21	3	14	1.333	7.78	89.86	0.309839
NOS53	2	111	21	1	14	1.19	11.4	85.64	0.220584
NOS53	2	111	21	2	14	1.27	8.87	89.14	0.285009
NOS53	2	111	21	3	14	1.61	10.05	88.1	0.205518
NOS54	3	112	8	2	14	0.87	8.83	89.7	0.358321
NOS54	3	112	8	1	14	1.49	8.48	88.7	0.263173
NOS54	3	112	8	3	14	1.08	6.61	91.98	0.3963
NOS54	2	112	8	2	14	1.42	9.15	88.7	0.254535
NOS54	2	112	8	1	14	1.22	8.5	89.17	0.302655
NOS54	2	112	8	3	14	1.76	9.65	87.48	0.194855
NOS55	3	112	17	1	14	2.6	14.88	81.78	-0.015251
NOS55	3	112	17	3	14	1.69	15.07	81.31	0.064083
NOS55	3	112	17	2	14	2.83	15.23	80.08	-0.04732
NOS55	2	112	17	3	14	10.78	27.46	58.9	-0.605504
NOS55	2	112	17	1	14	8.29	27.53	60.8	-0.535961
NOS56	3	112	20	1	14	1.21	8.55	87.92	0.296878
NOS56	3	112	20	2	14	3.73	15.62	79.02	-0.116217
NOS56	3	112	20	3	14	0.99	8.08	89.55	0.354924
NOS56	2	112	20	1	14	1.63	11.29	87.01	0.170136
NOS56	2	112	20	3	14	1.01	6.66	92.93	0.411142
NOS56	2	112	20	2	14	4.36	18.38	75.76	-0.206772
NOS57	3	112	21	1	14	1.2	8.19	88.39	0.310726
NOS57	3	112	21	2	14	1.66	12.2	85.82	0.142112
NOS57	3	112	21	3	14	1.47	10.65	87.06	0.204074
NOS57	2	112	21	1	14	2.7	14.8	81.01	-0.025761
NOS57	2	112	21	2	14	4.71	21.3	72.87	-0.275616
NOS57	2	112	21	3	14	2.41	13.62	84.08	0.033524
NOS58	3	112	22	1	14	1.21	7.59	90.65	0.337414
NOS58	3	112	22	3	14	1.02	7.21	90.67	0.381
NOS58	3	112	22	2	14	0.66	5.78	92.91	0.519497
NOS58	2	112	22	1	14	1.08	6.5	92.43	0.402131
NOS58	2	112	22	2	14	2.5	10.73	85.38	0.08979
NOS59	3	113	4	2	14	1.1	7.59	90.19	0.353019
NOS59	3	113	4	3	14	1.22	7.68	90.33	0.331672
NOS59	3	113	4	1	14	1.01	4.8	92.79	0.483913
NOS59	2	113	4	3	14	0.77	6.79	91.85	0.450987
NOS59	2	113	4	2	14	0.73	6.01	93.68	0.496226
NOS59	2	113	4	1	14	1.29	8.1	90.3	0.308723
NOS6	3	106	13	2	14	1.96	10.76	86.38	0.142614
NOS6	3	106	13	1	14	1.28	10.56	85.71	0.225608
NOS6	3	106	13	3	14	1.13	9.76	88.1	0.279297
NOS6	2	106	13	3	14	1.62	7.86	90.96	0.275421
NOS6	2	106	13	1	14	1.36	7.57	92.04	0.322435
NOS6	2	106	13	2	14	2.2	11.48	86.26	0.103808
NOS60	3	113	5	3	14	0.93	6.46	91.81	0.428177
NOS60	3	113	5	2	14	1.45	8.79	89.24	0.262549
NOS60	3	113	5	1	14	0.98	7.67	90.53	0.373406
NOS60	2	113	5	3	14	1.4	9.92	88.81	0.2387
NOS60	2	113	5	2	14	1.79	11.18	86.09	0.149773
NOS60	2	113	5	1	14	1.41	10.11	88.47	0.231223
NOS61	3	113	6	3	14	1.4	6.76	91.33	0.339641
NOS61	3	113	6	1	14	0.91	7.4	90.97	0.397199
NOS61	3	113	6	2	14	1.31	7.1	91.35	0.341084
NOS61	2	113	6	2	14	0.77	7.14	92.27	0.441307
NOS61	2	113	6	3	14	2.04	11.2	86.02	0.123404
NOS61	2	113	6	1	14	1.58	8.28	89.8	0.262724
NOS62	3	113	8	2	14	1.32	6.68	91.19	0.352854
NOS62	3	113	8	1	14	1.01	6.58	91.54	0.407698
NOS62	3	113	8	3	14	1.59	8.71	89.29	0.247294
NOS62	2	113	8	2	14	1.25	6.15	91.41	0.382874
NOS62	2	113	8	1	14	1.3	8	90.42	0.310713
NOS62	2	113	8	3	14	1.94	9.38	88.54	0.187697
NOS63	3	113	10	2	14	0.99	7	91.29	0.396085
NOS63	3	113	10	1	14	1.35	7.17	90.87	0.330953
NOS63	3	113	10	3	14	0.85	7.13	91.26	0.419411
NOS63	2	113	10	3	14	1.15	8.17	90.58	0.32949
NOS63	2	113	10	1	14	1.57	8.27	89	0.260425
NOS63	2	113	10	2	14	1.22	8.11	90.24	0.318618
NOS64	3	113	11	1	14	1.23	6.49	91.53	0.374248
NOS64	3	113	11	3	14	1.15	7.9	90.26	0.335821
NOS64	3	113	11	2	14	1.53	7.41	90.13	0.29612
NOS64	2	113	11	2	14	1.53	7.39	90.93	0.300467
NOS64	2	113	11	3	14	0.84	8.65	90.48	0.373075
NOS64	2	113	11	1	14	1.57	8.67	89.75	0.252987
NOS65	3	113	13	2	14	1.17	8.91	89.56	0.301262
NOS65	3	113	13	1	14	1.38	8.3	89.22	0.285245
NOS65	3	113	13	3	14	1.18	8.13	89.57	0.321144
NOS65	2	113	13	3	14	1.67	9.3	88.36	0.218011
NOS65	2	113	13	1	14	1.19	8.46	89.85	0.311601
NOS65	2	113	13	2	14	1.52	9.33	88.13	0.234235
NOS66	3	113	18	2	14	2.22	13.03	83.58	0.057908
NOS66	3	113	18	1	14	2.13	13.46	82.97	0.055086
NOS66	3	113	18	3	14	1.94	12.79	84.44	0.093443
NOS66	2	113	18	3	14	2.36	14	82.91	0.024921
NOS66	2	113	18	1	14	3.26	15.13	80.2	-0.074022
NOS66	2	113	18	2	14	4.83	12.41	81.43	-0.102772
NOS67	3	113	19	1	14	2.15	16.32	80.07	-0.009035
NOS67	3	113	19	3	14	3.09	21.97	73.67	-0.190755
NOS67	3	113	19	2	14	2.4	17.51	78.33	-0.057671
NOS67	2	113	19	2	14	2.79	20.58	76.33	-0.138532
NOS67	2	113	19	1	14	3.06	20.61	75.58	-0.161983
NOS67	2	113	19	3	14	2.67	19.83	76.36	-0.12051
NOS68	3	113	24	1	14	1.93	10.12	86.78	0.162167
NOS68	3	113	24	3	14	1.97	8.85	88.38	0.197514
NOS68	3	113	24	2	14	1.95	9.03	87.94	0.192667
NOS68	2	113	24	1	14	1.99	10.23	86.64	0.152897
NOS68	2	113	24	3	14	2.3	11.77	84.76	0.081347
NOS68	2	113	24	2	14	1.67	8.45	90.2	0.249217
NOS69	3	114	4	2	14	1.18	11.66	86.28	0.219911
NOS69	3	114	4	3	14	1.36	12.53	85.91	0.174136
NOS69	3	114	4	1	14	1.58	11.11	86.59	0.177873
NOS69	2	114	4	3	14	1.77	9.07	88.08	0.211253
NOS69	2	114	4	2	14	2.6	11.75	83.76	0.051909
NOS69	2	114	4	1	14	1.41	11.46	87.2	0.195173
NOS7	3	106	15	3	14	2.22	12.35	84.61	0.076129
NOS7	3	106	15	2	14	2.87	12.29	82.65	0.015237
NOS7	3	106	15	1	14	2.59	14.19	81.04	-0.007059
NOS7	2	106	15	1	14	1.74	9.89	86.71	0.187476
NOS7	2	106	15	2	14	1.78	9.51	87.78	0.197571
NOS70	3	114	5	3	14	0.89	7.79	90.37	0.386596
NOS70	3	114	5	2	14	1.4	8.25	89.53	0.285389
NOS70	3	114	5	1	14	1.65	9.34	88.27	0.218893
NOS70	2	114	5	3	14	1.36	8.4	89.57	0.286872
NOS70	2	114	5	2	14	1.09	8.58	89.23	0.321697
NOS70	2	114	5	1	14	2.01	9.96	87.76	0.162803
NOS71	3	114	6	3	14	1.43	12.53	84.93	0.159701
NOS71	3	114	6	1	14	2.1	14.67	82.46	0.034396
NOS71	3	114	6	2	14	1.65	10.56	87.42	0.185732
NOS71	2	114	6	2	14	1.47	8.75	88.63	0.258094
NOS71	2	114	6	3	14	1.65	8.57	89.53	0.245084
NOS71	2	114	6	1	14	1.06	10.01	88.77	0.288305
NOS72	3	114	9	3	14	1.38	11	86.77	0.206926
NOS72	3	114	9	2	14	1.33	9.17	88.35	0.264739
NOS72	3	114	9	1	14	1.02	9.39	89.45	0.313727
NOS72	2	114	9	2	14	1.1	6.6	91.84	0.392623
NOS72	2	114	9	1	14	1.7	7.83	89.6	0.260602
NOS72	2	114	9	3	14	1.52	10.06	87.95	0.21558
NOS73	3	114	14	1	14	1.26	8.09	89.63	0.310301
NOS73	3	114	14	2	14	0.94	7.5	91.06	0.388611
NOS73	3	114	14	3	14	1.04	6.64	91.86	0.401687
NOS73	2	114	14	2	14	1.47	6.85	91.57	0.328437
NOS73	2	114	14	1	14	1.09	4.86	94.35	0.473869
NOS73	2	114	14	3	14	1.34	5.56	92.36	0.396701
NOS74	3	114	15	3	14	1.19	10.43	87.48	0.25091
NOS74	3	114	15	2	14	1.17	7.85	90.15	0.333577
NOS74	3	114	15	1	14	1.38	9.54	88.54	0.249357
NOS74	2	114	15	1	14	0.76	6.36	92.67	0.471861
NOS74	2	114	15	2	14	1.35	7.55	90.34	0.316618
NOS75	3	114	16	3	14	1.61	8.6	89.77	0.250138
NOS75	3	114	16	1	14	1.6	8.37	89.42	0.25599
NOS75	3	114	16	2	14	1.23	8.08	90.25	0.317999
NOS75	2	114	16	2	14	1.98	11.09	87.09	0.136996
NOS75	2	114	16	1	14	1.75	11.82	86.19	0.141362
NOS75	2	114	16	3	14	2.06	14.96	82.04	0.031201
NOS76	3	114	19	1	14	1.62	14.72	82.86	0.08617
NOS76	3	114	19	3	14	2.03	16.88	80.18	-0.005336
NOS76	3	114	19	2	14	1.62	13.68	83.71	0.108392
NOS76	2	114	19	2	14	1.2	12.56	85.55	0.195217
NOS76	2	114	19	1	14	1.48	11.41	85.82	0.180163
NOS76	2	114	19	3	14	1.78	10.2	88.28	0.183494
NOS77	3	114	20	1	14	2.45	16.53	79.82	-0.03948
NOS77	3	114	20	2	14	2.08	12.87	84.2	0.077007
NOS77	3	114	20	3	14	1.47	10.84	86.61	0.197638
NOS77	2	114	20	1	14	1.51	11.41	86.5	0.17973
NOS77	2	114	20	3	14	1.89	14	82.89	0.068655
NOS77	2	114	20	2	14	1.89	12.69	84.56	0.101056
NOS78	3	114	21	1	14	2.17	13.34	83.69	0.05735
NOS78	3	114	21	2	14	1.07	10.9	87.96	0.262392
NOS78	3	114	21	3	14	1.56	10.34	87.3	0.200922
NOS78	2	114	21	1	14	1.62	8.33	89.31	0.254189
NOS78	2	114	21	2	14	1.67	7.52	90.54	0.277791
NOS78	2	114	21	3	14	1.85	8.43	88.89	0.223635
NOS79	3	114	23	2	14	1.48	8.47	89.08	0.266548
[truncated: 134 more rows]

## Sheet: phenotype - NIT
line	loc	plot	rep	year	Protein	TW	Ergosterol	PY
NOS1	2	106	3	14	11.5	64.9	13.7	10.787
NOS1	2	106	1	14	11.5	66	13.5	10.375
NOS1	3	106	2	14	9	62.1	8.6	8.111
NOS1	3	106	1	14	9.1	68.3	7	8.11
NOS1	2	106	2	14	10.4	65	13.4	9.209
NOS1	3	106	3	14	9.3	62.2	8.8	8.131
NOS10	2	107	3	14	11.2	67.5	12.6	10.462
NOS10	2	107	1	14	11.7	65.4	12.6	10.48
NOS10	2	107	2	14	11.1	65.2	13.6	9.829
NOS10	3	107	3	14	9.9	64.3	10.2	8.702
NOS10	3	107	1	14	9.7	69	9.1	8.323
NOS10	3	107	2	14	9.8	61.1	11.3	8.31
NOS100	2	117	2	14	10.7	68.9	12.5	10.315
NOS100	2	117	3	14	10.5	67.9	14	10.109
NOS100	2	117	1	14	10.1	68.1	13.4	9.646
NOS100	3	117	1	14	9.5	70.2	7.5	8.805
NOS100	3	117	3	14	9.2	71.3	7.7	8.252
NOS100	3	117	2	14	9.7	70.7	7.3	8.557
NOS101	2	117	1	14	10.7	66.5	12.9	10.696
NOS101	2	117	3	14	9.9	67.4	11.2	9.382
NOS101	2	117	2	14	10.4	66.2	13.5	9.773
NOS101	3	117	2	14	9.4	70.3	8.6	8.732
NOS101	3	117	3	14	9.5	70.7	8.6	8.737
NOS101	3	117	1	14	9.8	69.2	8.8	8.7
NOS102	2	117	1	14	10.7	69.1	11.9	11.048
NOS102	2	117	3	14	10.2	68.7	11.9	10.354
NOS102	2	117	2	14	9.6	68.5	10.9	9.516
NOS102	3	117	3	14	9.1	71.3	7.1	8.536
NOS102	3	117	2	14	9.3	71.3	6.6	8.601
NOS102	3	117	1	14	9.3	71.2	6.8	8.523
NOS103	2	117	1	14	10.6	69.4	14	10.516
NOS103	2	117	2	14	10.2	68.9	14.6	9.725
NOS103	2	117	3	14	10	68.7	13.2	9.374
NOS103	3	117	1	14	9.8	70.9	9.3	9.062
NOS103	3	117	2	14	9.8	71.6	9	8.802
NOS103	3	117	3	14	9.2	71.1	9.3	8.24
NOS104	2	117	3	14	9.9	66	13.3	9.959
NOS104	2	117	1	14	10.1	65.8	14.1	9.768
NOS104	2	117	2	14	9.8	66.2	13.9	9.037
NOS104	3	117	1	14	9	69.2	8.8	8.207
NOS104	3	117	3	14	9.2	69.5	8.3	8.379
NOS104	3	117	2	14	9.2	69.7	8.6	8.343
NOS105	2	117	2	14	10.2	66.9	11.8	10.341
NOS105	3	117	3	14	9.5	70.8	5.9	9.317
NOS105	2	117	3	14	10.1	66.7	12.2	9.774
NOS105	3	117	2	14	8.9	70.6	7.1	8.443
NOS105	2	117	1	14	10.1	67	12.9	9.474
NOS105	3	117	1	14	9.5	71	6.8	8.636
NOS106	2	117	3	14	10.5	65.7	15	10.902
NOS106	2	117	2	14	9.6	66.6	15.9	9.9
NOS106	2	117	1	14	10.2	67.7	15.5	9.993
NOS106	3	117	2	14	9.1	70.8	9.3	8.794
NOS106	3	117	1	14	8.9	71.1	8.4	8.556
NOS106	3	117	3	14	9.1	71.5	9.6	8.6
NOS107	2	117	2	14	10.1	69.1	13.3	10.323
NOS107	2	117	3	14	9.8	68.2	13	9.578
NOS107	3	117	3	14	9.4	71.4	7.6	9.151
NOS107	3	117	2	14	9.4	71.2	6.9	9.132
NOS107	2	117	1	14	9.6	68.6	12.4	9.091
NOS107	3	117	1	14	9.1	72	6.9	8.529
NOS108	2	117	3	14	10.6	67.3	16.9	10.157
NOS108	2	117	2	14	9.9	67	17.7	9.391
NOS108	3	117	2	14	9.1	71.4	10.4	8.49
NOS108	3	117	3	14	9	70.9	10.2	8.341
NOS108	2	117	1	14	10.2	66.2	17	9.43
NOS108	3	117	1	14	9.1	71.5	10	8.306
NOS109	3	117	2	14	9.3	71.5	11.4	8.243
NOS109	2	117	3	14	10.5	70	15.9	10.053
NOS109	2	117	1	14	10	70.1	15.6	9.461
NOS109	2	117	2	14	10.2	69.2	16.7	9.422
NOS109	3	117	1	14	9.5	72	10.8	8.68
NOS109	3	117	3	14	9.4	72	12.4	8.289
NOS11	2	107	2	14	11.3	67.9	17.6	11.002
NOS11	2	107	3	14	11.1	70.1	16.4	10.527
NOS11	2	107	1	14	10.9	68.8	17.3	10.025
NOS11	3	107	3	14	10	67.4	14	8.822
NOS11	3	107	1	14	10.4	64.1	12.6	9.116
NOS11	3	107	2	14	10.2	71.1	12.4	8.926
NOS110	3	117	3	14	9.2	71.8	15.6	8.051
NOS110	2	117	2	14	9.9	68.1	20.9	9.751
NOS110	2	117	3	14	10.2	69	20.9	9.82
NOS110	2	117	1	14	10.3	67.6	22.2	9.774
NOS110	3	117	1	14	9.3	71.3	14.4	8.623
NOS110	3	117	2	14	9.5	71.5	15.3	8.714
NOS111	3	118	2	14	10.2	70.1	13.9	8.871
NOS111	2	118	1	14	9.7	64.5	20	9.542
NOS111	2	118	2	14	9.5	65.1	17.2	9.256
NOS111	2	118	3	14	9.8	65.7	17.1	9.477
NOS111	3	118	3	14	9.6	70.1	13.6	8.925
NOS111	3	118	1	14	9.1	69.9	14	8.299
NOS112	3	118	3	14	10.2	72.1	9.1	8.292
NOS112	2	118	1	14	9.9	68.8	14.1	na
NOS112	2	118	2	14	10.1	68.6	12.5	9.709
NOS112	3	118	2	14	9.6	71	9.5	9.016
NOS112	3	118	1	14	9.3	71.8	9.2	8.654
NOS112	2	118	3	14	9.9	68.5	14.4	9.192
NOS113	2	118	2	14	10.9	68.5	10.6	10.295
NOS113	2	118	3	14	11.1	68.2	10.4	10.182
NOS113	3	118	2	14	9.8	71.2	5.9	8.898
NOS113	2	118	1	14	10.6	64.9	12.2	9.458
NOS113	3	118	1	14	10.1	71.3	6.8	8.867
NOS113	3	118	3	14	10.3	70.5	7.2	8.808
NOS114	3	118	3	14	10.9	71.7	13.3	na
NOS114	2	118	3	14	10	67.1	17	10.055
NOS114	2	118	2	14	10.5	69.4	17.1	10.422
NOS114	2	118	1	14	10.4	68.3	17.2	10.131
NOS114	3	118	1	14	9.2	71.1	11.2	8.58
NOS114	3	118	2	14	9.7	71.8	12	8.617
NOS115	3	111	1	14	9.8	67	10.4	8.728
NOS115	3	111	2	14	10.3	66.6	11.4	8.821
NOS116	3	111	2	14	9.6	69.9	7.1	9.024
NOS116	3	111	1	14	10.2	69.3	7.5	9.352
NOS117	3	111	1	14	10.2	68.9	9.6	9.217
NOS117	3	111	2	14	10.9	63.4	11.5	8.752
NOS118	2	120	3	14	10.4	66.8	14.9	na
NOS118	3	118	1	14	10.7	71.3	6.9	na
NOS118	3	119	2	14	10.3	70.1	10.5	na
NOS118	2	120	1	15	9.2	70	16.9	9.508
NOS118	2	120	2	15	9.4	70.2	17.1	9.353
NOS118	2	115	3	15	9.3	69.9	16.4	9.205
NOS118	2	117	1	15	9.2	69.7	16	9.022
NOS118	2	114	2	15	9.7	69.8	17.4	9.485
NOS118	2	119	1	14	10.6	67.1	16	10.356
NOS118	3	115	1	14	9.6	71.5	10.6	9.366
NOS118	2	119	2	15	9.2	69.6	16.2	8.962
NOS118	3	111	2	15	8.2	70.2	15.8	7.953
NOS118	2	118	1	15	8.6	69.3	15.8	8.337
NOS118	2	120	1	14	10.3	65.7	16.2	9.983
NOS118	2	116	1	15	9.9	69.8	17.1	9.593
NOS118	3	119	3	14	9.2	70.8	10.9	8.903
NOS118	3	117	3	14	9.1	71.1	10.5	8.787
NOS118	2	117	2	15	8.7	69.3	16.1	8.399
NOS118	2	119	2	14	10.2	67.2	15.8	9.822
NOS118	2	115	1	15	9.7	69.5	17.6	9.338
NOS118	3	110	2	14	9.5	63.5	11.4	9.135
NOS118	2	116	2	14	10.5	67.3	15.9	10.086
NOS118	3	108	3	15	8.1	70	15.2	7.767
NOS118	3	116	1	14	9.1	70.8	10	8.685
NOS118	3	109	2	14	10.2	66	11.3	9.719
NOS118	2	111	2	15	9.4	70	16.5	8.947
NOS118	3	116	3	14	9.3	70.1	11.1	8.849
NOS118	2	108	1	14	11.3	67.6	15.6	10.733
NOS118	2	118	1	14	10.6	67.8	15.3	10.062
NOS118	2	118	2	15	9.2	69.7	16.3	8.72
NOS118	3	119	1	14	9.5	71	10.3	9.004
NOS118	2	113	2	15	9.2	69.8	16	8.717
NOS118	2	106	1	14	11.1	66.5	17.3	10.515
NOS118	2	112	2	15	9.5	69.6	16.6	8.997
NOS118	3	116	2	15	8.2	69.5	15.9	7.765
NOS118	2	114	1	15	8.8	69.1	17.8	8.33
NOS118	2	107	1	14	11.2	66.9	15.9	10.6
NOS118	2	108	3	14	10.5	66.4	16.4	9.926
NOS118	2	115	2	14	10.4	66.9	16.1	9.828
NOS118	2	112	1	15	9.1	68.8	16	8.592
NOS118	3	119	3	15	8.1	70.1	15.6	7.648
NOS118	2	107	3	14	10.7	66.5	15.9	10.1
NOS118	3	109	2	15	8.9	70.6	15.6	8.401
NOS118	3	112	2	14	9.2	63.3	11.8	8.676
NOS118	2	110	1	14	10.8	67.5	16.3	10.173
NOS118	2	110	2	14	10.8	66	15.3	10.173
NOS118	3	111	1	15	8.1	70	15.4	7.62
NOS118	2	111	2	14	10.7	66	17	10.061
NOS118	3	117	1	14	9	71.3	10.2	8.459
NOS118	2	119	1	15	8.4	69.4	16.4	7.893
NOS118	2	111	1	14	10.5	67.4	16.6	9.855
NOS118	2	111	3	15	9.1	70.4	16.4	8.539
NOS118	3	120	3	14	9.5	71.2	11	8.914
NOS118	2	109	2	15	9.2	71.1	17.7	8.62
NOS118	3	120	1	14	9.1	70.9	9.9	8.517
NOS118	3	113	1	14	9.4	69.9	11.1	8.793
NOS118	3	118	2	15	8.3	69.9	15.6	7.759
NOS118	2	106	3	14	10.8	65.2	16.2	10.094
NOS118	2	111	1	15	9.4	69.6	16.5	8.783
NOS118	3	109	3	14	9.8	64.7	12.6	9.155
NOS118	3	114	2	15	8.7	69.9	16.5	8.126
NOS118	3	117	2	14	9.4	71	10.2	8.77
NOS118	3	111	3	15	8.6	70.7	15	8.019
NOS118	3	112	3	15	8.3	70.1	15.9	7.739
NOS118	2	116	1	14	10.2	67.2	15.4	9.502
NOS118	2	107	2	14	10.6	65.9	15.9	9.868
NOS118	3	117	3	15	8	70.7	15	7.447
NOS118	2	115	1	14	10.6	66.5	16.2	9.863
NOS118	3	116	3	15	8.4	69.9	15.1	7.813
NOS118	3	107	1	15	9.5	70	15.2	8.832
NOS118	3	113	2	14	8.9	71	10.7	8.274
NOS118	3	114	1	14	9	70.2	10.8	8.367
NOS118	2	117	1	14	9.8	68.4	15.1	9.107
NOS118	3	114	1	15	8.3	70	16.5	7.713
NOS118	3	119	2	15	7.9	70.4	15.2	7.332
NOS118	2	106	2	14	10.6	67.4	16	9.829
NOS118	3	120	1	15	8.3	69.7	15.8	7.697
NOS118	2	112	3	14	10.1	67	15.3	9.355
NOS118	2	115	2	15	9.7	69	15.8	8.983
NOS118	3	119	1	15	8.1	70.2	15.5	7.499
NOS118	3	107	2	15	8.5	70.3	16.4	7.868
NOS118	2	114	1	14	10.1	68.2	15.6	9.347
NOS118	2	120	3	15	9.1	69.7	17.4	8.42
NOS118	3	106	1	14	9	67.9	10.9	8.32
NOS118	3	106	2	14	9.2	64.3	11.5	8.504
NOS118	3	108	2	14	9.2	66.3	10.8	8.5
NOS118	3	112	1	14	9.2	69.4	10.7	8.496
NOS118	3	107	3	15	7.9	69.5	15.4	7.295
NOS118	3	113	3	14	9.5	70.3	11	8.763
NOS118	2	118	2	14	10.9	67.5	16.5	10.052
NOS118	3	115	1	15	8	69.4	15.5	7.371
NOS118	2	107	2	15	9.5	70.5	16.8	8.752
NOS118	2	109	3	14	10.5	65.5	16.4	9.674
NOS118	2	108	1	15	9.4	70.4	17.3	8.656
NOS118	3	110	3	15	8.1	69.4	15.8	7.454
NOS118	2	120	2	14	10.6	66.1	15.3	9.751
NOS118	2	107	1	15	9.1	70.5	16.6	8.368
NOS118	3	107	2	14	9.1	65.5	11.8	8.366
NOS118	2	115	3	14	10.1	66.9	17.8	9.282
NOS118	3	117	2	15	8.3	70.6	15.3	7.615
NOS118	3	118	1	15	8	69.8	15.4	7.338
NOS118	2	116	3	15	8.8	69.8	15.9	8.069
NOS118	2	116	2	15	9.1	70.2	16.6	8.34
NOS118	3	115	2	15	8.1	70.3	16.2	7.419
NOS118	3	116	2	14	9	69.5	10.6	8.241
NOS118	3	107	3	14	9.7	66.2	11.1	8.877
NOS118	3	109	3	15	8.4	70.5	16.3	7.688
NOS118	3	115	3	14	9.1	71	10.3	8.322
NOS118	2	114	3	14	9.6	67.3	16.3	8.777
NOS118	2	119	3	15	8.6	na	16.8	7.857
NOS118	2	117	3	15	7.9	69.4	16.5	7.202
NOS118	2	118	3	14	10	67.7	15.5	9.11
NOS118	2	113	1	15	9.9	69.4	15.6	8.999
NOS118	3	111	3	14	9.3	64.1	12	8.446
NOS118	3	114	3	14	9.3	70	10.7	8.442
NOS118	2	118	3	15	8.6	69.6	15.7	7.805
NOS118	2	110	2	15	9.8	70.6	18.1	8.887
NOS118	3	120	2	14	9.6	71.2	10.2	8.703
NOS118	3	110	2	15	8.2	68.9	15	7.429
NOS118	2	110	1	15	9.6	70.4	17.8	8.691
NOS118	3	116	1	15	8.3	70	17.3	7.51
NOS118	3	115	2	14	8.6	70.8	9.5	7.78
NOS118	3	120	2	15	8.2	69.4	16.4	7.416
NOS118	3	108	2	15	8.8	70.3	15.3	7.953
NOS118	3	120	3	15	8	69.9	16.1	7.226
NOS118	2	119	3	14	10	67.3	16.4	9.031
NOS118	2	114	3	15	9.2	70	16.6	8.301
NOS118	3	110	1	14	8.8	69.6	11.2	7.938
NOS118	3	117	1	15	8.3	70.1	14.9	7.483
NOS118	2	113	1	14	10.5	68.5	15.9	9.449
NOS118	2	114	2	14	10.5	67.2	16.2	9.448
NOS118	3	108	1	14	9.3	70.4	10.8	8.366
NOS118	2	113	2	14	10.5	67.2	16.7	9.412
NOS118	2	113	3	14	10	66.8	17.4	8.944
NOS118	3	107	1	14	9.2	69.1	11	8.213
NOS118	3	109	1	15	8.8	70.4	15.2	7.844
NOS118	3	111	2	14	10	62.6	11.3	8.914
NOS118	2	108	3	15	8.8	70.8	17.5	7.834
NOS118	2	112	1	14	10.5	66.9	16.7	9.339
NOS118	3	106	3	14	9.1	66.9	11.4	8.092
NOS118	3	112	2	15	7.9	68.5	16.1	7.01
NOS118	2	108	2	14	11.4	64.8	15.9	10.114
NOS118	3	113	2	15	8.3	69.8	16.3	7.35
NOS118	2	112	3	15	8.4	69.2	17.1	7.436
NOS118	3	112	1	15	8.6	69.4	16.8	7.613
NOS118	2	117	3	14	10.3	67.6	15.6	9.109
NOS118	3	108	1	15	8	69.4	14.7	7.071
NOS118	3	113	3	15	8	69.4	16.4	7.06
NOS118	3	113	1	15	8.2	69.8	16.1	7.236
NOS118	3	114	2	14	8.8	71.1	10	7.756
NOS118	2	116	3	14	10.9	66.5	15.2	9.606
NOS118	2	109	1	15	8.5	70.6	16.9	7.472
NOS118	2	109	2	14	10.8	64.6	16	9.491
NOS118	3	115	3	15	7.6	69.5	14.6	6.675
NOS118	2	117	2	14	10.5	67	16.3	9.212
NOS118	2	110	3	15	10	70.3	17	8.766
NOS118	2	109	1	14	11.3	66.9	15.5	9.904
NOS118	3	108	3	14	9.1	67.2	11.5	7.955
NOS118	2	109	3	15	9.4	71.2	18	8.214
NOS118	3	110	1	15	8.7	69.6	15.8	7.587
NOS118	3	114	3	15	7.9	69.8	15.4	6.868
NOS118	3	118	3	14	9.6	71.7	10.4	8.34
NOS118	2	110	3	14	10.9	64.1	16.3	9.462
NOS118	3	109	1	14	9.4	69.6	10.2	8.136
NOS118	2	108	2	15	8.6	70.3	16.8	7.405
NOS118	3	118	3	15	8.9	69.5	15.7	7.664
NOS118	2	113	3	15	8.1	69.4	15.8	6.96
NOS118	2	111	3	14	11.1	64	15.9	9.347
NOS118	2	107	3	15	9	70.7	16.8	7.562
NOS118	3	118	2	14	10.5	71.4	12	8.635
NOS118	2	112	2	14	11	62.1	14.3	8.702
NOS118	3	112	3	14	10.5	65.5	12	8.257
NOS118	3	110	3	14	11.5	66.9	12.8	8.563
NOS118	3	111	1	14	10.8	68.8	11.3	7.601
NOS119	2	113	2	14	10.5	68	10.1	na
NOS119	3	119	3	14	10.7	71.7	8.1	na
NOS119	2	114	1	14	10.3	68	8.6	10.1
NOS119	2	116	1	14	10.8	67.4	8.6	10.504
NOS119	2	115	1	14	10.6	66.8	9.6	10.138
NOS119	2	112	1	14	10.7	65.5	9.6	10.156
NOS119	2	109	2	14	10.1	67	8.9	9.578
NOS119	2	106	1	14	11.1	65.9	10.1	10.525
NOS119	2	107	3	14	11.2	65.4	9.7	10.61
NOS119	2	117	1	14	10.4	67.1	8.7	9.839
NOS119	2	111	1	14	10.3	65.6	9.8	9.744
NOS119	2	120	2	15	9.6	68.7	11.7	9.034
NOS119	2	106	3	14	10.6	66.4	10.1	9.944
NOS119	2	110	3	14	10.4	65.5	9.2	9.723
NOS119	2	117	2	14	10.6	67.6	9.9	9.91
NOS119	2	118	2	14	10.4	67.4	9.9	9.723
NOS119	2	107	1	14	11.1	66.6	9.7	10.369
NOS119	3	115	1	14	9.8	69.2	5.5	9.143
NOS119	2	120	3	14	10.4	65.8	10.4	9.698
NOS119	3	107	2	14	9.7	61	7.3	9.03
NOS119	2	118	3	14	10.2	65.9	11.1	9.487
NOS119	3	116	3	14	9.5	69.8	4.7	8.832
NOS119	2	108	3	14	11.3	64.3	8.8	10.483
NOS119	2	117	3	14	10.3	66.8	10.1	9.547
NOS119	3	111	3	15	8.1	68.9	10.1	7.495
NOS119	2	115	3	14	10.4	66.4	11.1	9.598
NOS119	3	107	3	14	9.4	68.6	5.6	8.673
NOS119	2	120	1	14	10.3	65.6	9.1	9.499
NOS119	3	119	1	14	9.4	70.8	5.4	8.666
NOS119	2	120	3	15	9.4	68.3	11.4	8.656
NOS119	3	116	1	14	9	68.7	4.8	8.282
NOS119	2	116	3	14	9.9	65.8	9.5	9.105
NOS119	2	119	1	14	10.7	66.1	10	9.839
NOS119	2	109	2	15	9.4	68.8	11.1	8.64
NOS119	3	117	1	14	9.3	69.8	5.4	8.547
NOS119	2	111	2	14	9.9	67	8.2	9.097
NOS119	2	118	1	14	11	67	9.3	10.099
NOS119	2	107	2	15	9.9	69.6	10.5	9.083
NOS119	3	115	3	14	8.8	69.6	4.7	8.043
NOS119	2	107	2	14	10.6	66.9	9.4	9.683
NOS119	2	114	3	14	10.2	65.9	10.7	9.316
NOS119	3	106	3	14	9.2	68.5	5.3	8.398
NOS119	2	109	1	14	10.6	63.8	10.2	9.674
NOS119	2	110	1	14	10.7	64.3	9.9	9.755
NOS119	3	120	3	14	9.4	70.7	5	8.567
NOS119	2	116	2	14	10.7	66	10.5	9.747
NOS119	2	119	3	14	10	65.6	10.2	9.109
NOS119	2	111	3	14	10.9	64.5	9.7	9.914
NOS119	2	114	2	14	10.5	67.5	9.9	9.548
NOS119	3	111	2	15	8.1	68.6	9	7.363
NOS119	3	108	2	14	9.4	61	7.7	8.529
NOS119	2	106	2	14	9.9	66.8	9.5	8.979
NOS119	2	108	1	14	11.3	65.3	9.8	10.249
NOS119	3	107	2	15	8.7	68.7	10.1	7.877
NOS119	3	107	1	15	8.5	68.7	10.3	7.684
NOS119	3	113	1	14	9.3	69.7	5.8	8.406
NOS119	3	106	1	14	9.2	68.7	6.6	8.303
NOS119	2	115	2	15	9.8	67.4	11.4	8.776
NOS119	3	111	2	14	9.9	62.3	7.4	8.863
NOS119	3	118	3	15	8.4	69	10.7	7.51
NOS119	2	119	3	15	9.7	68.8	10.8	8.671
NOS119	2	114	2	15	9.6	67.8	10.8	8.574
NOS119	3	114	1	14	8.8	69.6	5.1	7.856
NOS119	2	115	2	14	10.9	66.9	11.4	9.728
NOS119	3	106	2	14	9.2	60.4	6.9	8.206
NOS119	2	107	1	15	9.8	68.4	10.3	8.74
NOS119	3	108	2	15	8.3	68.1	9.9	7.397
NOS119	2	109	3	15	9.8	68.3	11.8	8.728
NOS119	2	119	2	14	10.7	66	10.9	9.523
NOS119	3	120	1	15	8.3	68.8	10.7	7.385
NOS119	2	108	2	15	9.5	68.6	10.8	8.447
NOS119	2	110	2	15	10.3	69.6	12	9.159
NOS119	3	112	3	15	8.4	68.3	11.7	7.463
NOS119	3	114	1	15	8.2	68.7	10.7	7.278
NOS119	3	108	3	14	9.4	69.4	5.9	8.332
NOS119	3	112	3	14	9.9	68	6.4	8.774
NOS119	3	120	1	14	9.7	70.9	5.6	8.593
NOS119	3	117	3	14	9.8	70.2	5.5	8.681
NOS119	3	114	3	15	8.3	68.3	10.7	7.347
NOS119	3	117	2	14	10	71.1	6	8.849
NOS119	3	117	2	15	8.6	68.8	10.4	7.605
NOS119	2	108	2	14	10.1	65.8	9.4	8.928
NOS119	2	120	1	15	9.9	68.6	11.5	8.751
NOS119	3	108	1	14	9.2	68.4	8.2	8.127
NOS119	2	113	3	15	9.6	68	11.3	8.477
NOS119	2	110	2	14	9.6	66	9.3	8.471
NOS119	3	119	3	15	8.4	69	9.8	7.409
NOS119	2	116	1	15	9.7	68	10.8	8.547
NOS119	3	107	3	15	8.8	68.7	10.7	7.753
NOS119	2	112	2	14	9.9	66.4	8.4	8.72
NOS119	3	116	2	14	9.3	70	5	8.19
NOS119	3	111	1	15	8.1	68.8	10.5	7.131
NOS119	3	109	2	14	9.5	67.1	7	8.348
NOS119	2	110	1	15	10.1	69.1	11.5	8.868
NOS119	3	117	3	15	8.4	68.8	10.3	7.374
NOS119	3	110	3	14	9.4	70	6.4	8.248
NOS119	3	115	3	15	8.1	68	10.5	7.1
NOS119	3	116	2	15	8.2	68	10.4	7.18
NOS119	3	120	2	15	8.4	68.5	10.8	7.353
NOS119	3	109	2	15	9.1	68.8	10.3	7.964
NOS119	3	112	2	14	10.1	66.5	7.2	8.836
NOS119	2	115	1	15	9.6	68	11.4	8.389
NOS119	3	113	3	14	9.5	69.4	5.6	8.3
NOS119	3	113	2	14	8.9	70.1	5.2	7.774
NOS119	3	108	1	15	8.6	68.5	10	7.506
NOS119	2	117	2	15	9.1	67.4	10.1	7.941
NOS119	3	111	3	14	9.7	69.4	6.5	8.464
NOS119	3	114	2	14	8.9	68.8	4.6	7.761
NOS119	3	109	3	15	8.9	68.9	11.1	7.756
NOS119	2	108	1	15	10.2	69	10.6	8.886
NOS119	2	109	3	14	10.7	64.6	9.8	9.322
NOS119	3	108	3	15	9.1	69.4	10.3	7.922
NOS119	3	118	2	14	10	70.2	6.8	8.704
NOS119	3	110	3	15	7.7	67.4	11.3	6.701
NOS119	2	114	3	15	9.3	67.4	11.1	8.093
NOS119	3	113	2	15	8.5	67.8	11	7.392
NOS119	3	120	2	14	9.5	71	5.7	8.262
NOS119	3	112	1	14	9.5	70.1	6.9	8.255
NOS119	2	108	3	15	9.7	68.1	11.3	8.425
NOS119	2	113	1	14	10.4	67.4	9.1	9.029
NOS119	2	119	2	15	8.5	67.9	9.3	7.372
NOS119	3	110	1	14	9.1	68.8	7.3	7.887
NOS119	3	116	1	15	8.7	68.3	11.3	7.536
NOS119	2	113	2	15	9.5	67.7	10.8	8.228
NOS119	2	109	1	15	9.1	68.5	10	7.88
NOS119	2	113	1	15	10.2	67.8	11.6	8.827
NOS119	2	112	2	15	9.5	67.6	10.8	8.216
NOS119	2	107	3	15	10	68.5	11.8	8.647
NOS119	2	111	3	15	9.4	67.5	10.2	8.128
NOS119	3	112	1	15	8.6	68	11.5	7.423
NOS119	3	107	1	14	10	68.9	7.1	8.627
NOS119	3	109	1	15	9.1	69.4	10.6	7.848
NOS119	3	113	3	15	8	67.8	10.2	6.899
NOS119	3	119	2	15	8.1	68	9.8	6.98
NOS119	3	115	2	14	8.7	69.9	5	7.495
NOS119	2	118	2	15	8.9	67.7	10.2	7.659
NOS119	3	119	1	15	8.8	68.6	10	7.571
NOS119	2	118	1	15	9	67.4	9.9	7.734
NOS119	2	116	3	15	9.2	67.9	9.6	7.896
NOS119	2	120	2	14	10.2	64.7	10.6	8.752
NOS119	2	117	3	15	8.8	67.6	10.3	7.537
NOS119	3	112	2	15	8.1	67.7	11.8	6.938
NOS119	2	116	2	15	9.6	67.7	10.7	8.219
NOS119	2	112	1	15	9.1	67.8	10.2	7.789
NOS119	2	117	1	15	9.5	67.7	10.5	8.118
NOS119	3	110	1	15	8.1	67.4	10.6	6.92
NOS119	2	111	2	15	9.6	67.7	10.7	8.196
NOS119	3	118	1	14	9.9	70.7	7	8.445
NOS119	2	113	3	14	10.6	66.4	9.9	9.029
NOS119	2	110	3	15	10.9	67.7	12.3	9.251
NOS119	3	110	2	14	10.1	66.7	7.6	8.571
NOS119	3	118	1	15	8.5	68.6	10.2	7.21
NOS119	3	115	1	15	8.4	67.7	10.7	7.123
NOS119	3	118	2	15	9.1	69.1	10.8	7.712
NOS119	2	115	3	15	9	67.5	11.8	7.624
NOS119	3	109	3	14	9.3	69.2	7.3	7.866
NOS119	2	114	1	15	8.8	67.1	10.8	7.433
NOS119	2	111	1	15	9.3	67.4	11.1	7.842
NOS119	2	112	3	14	10.7	66.1	9.9	8.985
NOS119	3	113	1	15	8.7	68.6	11.4	7.303
NOS119	2	119	1	15	8.8	67.4	9.6	7.373
NOS119	3	110	2	15	8.2	67.5	10.7	6.862
NOS119	3	120	3	15	8.2	68.3	11	6.853
NOS119	3	116	3	15	8.2	67.9	10.2	6.835
NOS119	3	109	1	14	9.9	68.9	8	8.211
NOS119	2	112	3	15	9.5	66.9	9.9	7.847
NOS119	3	114	3	14	9.2	68.8	5.6	7.581
NOS119	3	117	1	15	8	68.7	10.1	6.554
NOS119	3	119	2	14	10.6	71.3	7.1	8.671
NOS119	3	115	2	15	8.3	67.3	10.9	6.594
NOS119	3	114	2	15	7.9	67.1	10.5	6.239
NOS119	2	118	3	15	8.1	67.4	10.3	6.246
NOS119	3	111	1	14	11.5	68.3	8.9	7.191
NOS12	2	107	1	14	11	65.1	17.3	10.559
NOS12	2	107	2	14	11.8	64.5	18.4	11.165
NOS12	2	107	3	14	10.9	65.8	16.9	10.312
NOS12	3	107	2	14	9.6	66.6	10.3	8.917
NOS12	3	107	3	14	9.5	68.5	10.5	8.75
NOS12	3	107	1	14	9.9	68.6	10.4	8.811
NOS120	2	116	2	15	9.4	67.5	16.5	8.426
NOS120	3	116	1	15	8.1	67.9	14	7.145
NOS120	2	116	1	15	9.4	67.8	16.1	8.289
NOS120	3	116	2	15	8.2	67.8	13.7	7.163
NOS120	2	116	3	15	8.9	67.5	15	7.482
NOS120	3	116	3	15	7.8	67.7	13.1	6.388
NOS121	3	116	2	15	7.6	66.4	13.5	6.864
NOS121	3	116	3	15	8.2	66.5	14.1	7.386
NOS121	2	116	1	15	9.5	68.6	16	8.525
NOS121	2	116	3	15	8.9	67.9	16.3	7.984
NOS121	3	116	1	15	7.7	66.2	14.9	6.811
NOS121	2	116	2	15	9.9	69.3	16.3	8.585
NOS122	2	116	1	15	9.2	70.4	11	8.402
NOS122	2	116	3	15	9	70.5	10.9	8.082
NOS122	3	116	1	15	8.2	70.8	12.8	7.272
NOS122	3	116	2	15	8.9	70.9	13.2	7.85
NOS122	3	116	3	15	8	70.4	13.1	6.878
NOS123	2	116	3	15	9.1	69.3	11.6	8.281
NOS123	2	116	1	15	9.3	68.4	11.1	8.269
NOS123	3	116	1	15	8.1	68.8	11.9	7.135
NOS123	3	116	3	15	8	69.3	10.6	7.04
NOS123	2	116	2	15	9.3	69.2	11.3	8.174
NOS123	3	116	2	15	8.1	68.7	12.2	6.985
NOS124	2	116	1	15	9.6	66.2	15.6	9.043
NOS124	2	116	3	15	9.2	66.4	15.3	8.359
NOS124	3	116	2	15	7.8	66.4	13.3	7.046
NOS124	3	116	1	15	7.7	65.7	13	6.784
NOS124	3	116	3	15	7.6	66.1	13.1	6.534
NOS124	2	116	2	15	8.7	65.3	15.2	7.318
NOS125	2	116	1	15	9.7	69.5	11.1	9.255
NOS125	2	116	2	15	9.2	68.5	11.2	8.343
NOS125	3	116	2	15	8.2	68.8	11.8	7.35
NOS125	2	116	3	15	8.4	68.1	10.8	7.371
NOS125	3	116	1	15	7.7	68.5	11.2	6.639
NOS125	3	116	3	15	8.1	69	11.4	6.842
NOS126	2	116	1	15	10.1	68.4	16.5	9.767
NOS126	2	116	3	15	9.4	68.2	17.3	8.931
NOS126	2	116	2	15	9.8	67.5	17.7	8.9
NOS126	3	116	2	15	8	67.4	15.4	7.156
NOS126	3	116	1	15	8.4	67.3	15.4	7.368
NOS126	3	116	3	15	8.6	67.5	15.7	7.263
NOS127	2	116	3	15	8.9	64.9	15.7	8.491
NOS127	2	116	1	15	9.2	65.7	14.1	8.539
NOS127	3	116	1	15	8.5	67.4	12.3	7.517
NOS127	3	116	2	15	8.4	66.5	12	7.31
NOS127	3	116	3	15	7.8	66.3	11.6	6.497
NOS128	2	116	3	15	9.3	67	12.7	8.813
NOS128	2	116	2	15	9.3	66.7	13.8	8.732
NOS128	3	116	2	15	8	66.7	11.5	7.403
NOS128	3	116	3	15	8.5	66.6	10.7	7.761
NOS128	2	116	1	15	9.9	67.1	13	8.901
NOS128	3	116	1	15	8	67.1	10.2	7.044
NOS129	2	116	1	15	10.3	64.5	14.1	9.58
NOS129	3	116	3	15	8.3	66.5	11.6	7.508
NOS129	3	116	2	15	7.9	66.3	11.6	7.126
NOS129	2	116	3	15	9	64.1	14	7.86
NOS129	3	116	1	15	7.7	67.2	12.3	6.72
NOS129	2	116	2	15	9.6	64.3	14.2	8.229
NOS13	3	107	2	14	8.9	64.4	5.8	8.742
NOS13	2	107	2	14	10.6	62.4	10.2	10.123
NOS13	3	107	1	14	8.9	65.9	5.5	8.259
NOS13	2	107	1	14	10.4	63.8	11.7	9.552
NOS13	3	107	3	14	8.9	68.5	5.7	8.137
NOS13	2	107	3	14	9.4	64.1	9.4	7.998
NOS130	3	116	2	15	8.2	65.9	14.7	7.257
NOS130	3	116	1	15	8.1	66.7	14.6	7.11
NOS130	2	116	2	15	9.6	63.9	16.4	8.36
NOS130	3	116	3	15	8.5	66.4	13.7	7.24
NOS131	2	116	1	15	10.3	70.1	15	9.481
NOS131	3	116	3	15	8	70.4	12.4	7.229
NOS131	2	116	3	15	9.4	70.2	15	8.458
NOS131	3	116	2	15	8.4	69.5	12.8	7.557
NOS131	3	116	1	15	7.8	69.4	13.1	6.922
NOS131	2	116	2	15	9.4	70.9	14.5	7.821
NOS132	2	116	3	15	8.8	69.1	16.5	8.178
NOS132	2	116	2	15	9.5	69.2	16.9	8.548
NOS132	3	116	2	15	8.2	68.8	15.3	7.212
NOS132	3	116	3	15	8.2	68.7	15.3	7.118
NOS132	3	116	1	15	7.5	68.8	14.8	6.509
NOS133	2	116	1	15	9.6	70	13.4	9.021
NOS133	2	116	3	15	9.3	70.4	13.7	8.724
NOS133	3	116	2	15	8.3	70.5	12.6	7.471
NOS133	3	116	3	15	8	70.2	12.8	7.145
NOS133	2	116	2	15	9.4	70.1	14.3	8.37
NOS133	3	116	1	15	8.1	70.3	14.2	7.127
NOS134	2	116	2	15	9.9	67.8	16	9.315
NOS134	2	116	1	15	9.8	68.5	15.2	8.748
NOS134	3	116	2	15	8.5	68.5	15.4	7.56
NOS134	3	116	3	15	7.8	68.6	16.2	6.92
NOS134	3	116	1	15	8.5	68.9	16.3	7.502
NOS134	2	116	3	15	8.7	68	15.4	7.507
NOS135	2	116	3	15	9.4	68.6	13	9.022
NOS135	2	116	2	15	9.1	68.4	13.4	8.299
NOS135	3	116	2	15	7.6	67.2	14.3	6.788
NOS135	3	116	1	15	7.9	67.1	12.1	7.015
NOS135	2	116	1	15	9.3	67.8	13.9	8.158
NOS135	3	116	3	15	7.9	67.4	12	6.904
NOS136	2	116	2	15	9.7	68.5	14	8.878
NOS136	2	116	3	15	9.4	68.3	14.1	8.596
NOS136	3	116	2	15	8.5	67.7	14.9	7.69
NOS136	2	116	1	15	10.2	68.2	15	8.904
NOS136	3	116	1	15	8.1	67.7	13.3	7.007
NOS136	3	116	3	15	7.8	67.1	14	6.559
NOS137	2	116	1	15	9.4	66.8	15.5	8.637
NOS137	3	116	2	15	8.1	68.2	15.4	7.415
NOS137	2	116	3	15	9.2	67.2	15	8.413
NOS137	2	116	2	15	9.8	66.9	16	8.659
NOS137	3	116	1	15	7	67.9	14.8	6.132
NOS137	3	116	3	15	7.9	68.1	15	6.919
NOS138	3	117	2	15	8.3	68.2	16	7.839
NOS138	3	117	3	15	8.4	68.1	15.5	7.862
NOS138	3	117	1	15	8.7	68.4	15.1	7.805
NOS138	2	117	1	15	8.4	67.4	16.1	7.07
NOS138	2	117	2	15	9	66.8	15.5	7.497
NOS138	2	117	3	15	8.5	66.5	15.5	6.855
NOS139	2	117	1	15	8.7	68	15.4	8.085
NOS139	3	117	3	15	8.8	67.1	14.2	7.968
NOS139	3	117	2	15	8.1	68	14.4	7.3
NOS139	2	117	3	15	8.2	68.4	15.5	7.212
NOS139	3	117	1	15	8.3	67.3	14.8	7.257
NOS14	2	107	2	14	10.9	65.2	9	10.382
NOS14	2	107	1	14	10.3	64.6	10.4	9.604
NOS14	3	107	2	14	8.7	57.9	7.5	7.919
NOS14	3	107	3	14	9.2	63.1	6.3	8.328
NOS14	2	107	3	14	10.1	64.1	10.3	9.078
NOS14	3	107	1	14	9.2	63.4	7.3	8.245
NOS140	2	117	3	15	8.7	69.7	15.2	8.036
NOS140	3	117	3	15	8.5	70.9	16	7.59
NOS140	2	117	1	15	8.9	69.5	16.6	7.934
NOS140	3	117	1	15	8.4	71	15.4	7.405
NOS140	3	117	2	15	8	70.8	16.1	6.822
NOS140	2	117	2	15	8.4	69.5	15.5	6.997
NOS141	2	117	2	15	8.3	69	13	7.776
NOS141	2	117	1	15	8.8	68.3	13.1	8.1
NOS141	3	117	3	15	8	69.9	13.8	7.32
NOS141	2	117	3	15	8.4	69.5	12.5	7.491
NOS141	3	117	2	15	7.8	70	13.7	6.92
NOS141	3	117	1	15	7.5	69.1	13.8	6.347
NOS142	3	117	3	15	7.9	70.1	15.2	7.266
NOS142	2	117	2	15	8.8	68.4	15	8.051
NOS142	2	117	3	15	8.5	68.8	15.2	7.687
NOS142	3	117	2	15	8.4	70	15.8	7.481
NOS142	3	117	1	15	8.1	69.2	16.1	7.191
NOS142	2	117	1	15	8.8	69.8	14.7	7.812
NOS143	3	117	3	15	8.4	68.9	14.3	7.726
NOS143	2	117	2	15	9.3	68	15.1	8.515
NOS143	2	117	1	15	9.3	67.6	15.4	8.348
NOS143	2	117	3	15	9.5	68.3	14.7	8.423
NOS143	3	117	2	15	8.2	68.5	14.8	7.095
NOS143	3	117	1	15	8.2	68.6	14.7	7.079
NOS144	3	117	3	15	8.4	68.7	14.3	7.683
NOS144	2	117	1	15	9	67.2	14	8.227
NOS144	3	117	2	15	8.5	69.2	15.3	7.596
NOS144	2	117	2	15	9.2	67	14.5	8.167
NOS144	2	117	3	15	8.7	67.5	14.4	7.633
NOS144	3	117	1	15	8.8	68.4	14.1	7.675
NOS145	2	117	2	15	9.2	64.6	13	8.498
NOS145	3	117	3	15	8.6	66.8	13	7.668
NOS145	3	117	1	15	8.6	67.2	13.2	7.625
NOS145	3	117	2	15	8.2	66	12.6	7.236
NOS145	2	117	1	15	8.6	64.4	12.8	7.546
NOS145	2	117	3	15	9.1	65.1	13.6	7.963
NOS146	3	117	3	15	8.4	68.9	12.3	7.716
NOS146	2	117	2	15	8.9	67.7	14.3	8.05
NOS146	3	117	1	15	8	67.8	13.8	7.138
NOS146	2	117	3	15	8.6	68	14.5	7.479
NOS146	3	117	2	15	7.8	68.4	13.1	6.751
NOS146	2	117	1	15	9	68.2	14	7.699
NOS147	3	117	3	15	8.6	70.2	15.9	8.046
NOS147	2	117	2	15	9.3	68.3	14.8	8.687
NOS147	2	117	3	15	9	68.7	15.3	8.256
NOS147	3	117	2	15	8.1	70	15.8	7.207
NOS147	2	117	1	15	8.7	68.7	16.3	7.66
NOS147	3	117	1	15	8.1	68.5	15.5	6.82
NOS148	2	117	3	15	9.4	69.3	14.8	8.675
NOS148	3	117	3	15	8.6	69.9	14.8	7.866
NOS148	2	117	2	15	8.9	69.5	14.4	8.136
NOS148	3	117	1	15	8.7	70.2	14.4	7.73
NOS148	2	117	1	15	9.4	69.5	14.9	8.2
NOS148	3	117	2	15	7.9	69.2	14.9	6.702
NOS149	3	117	3	15	8.2	70.1	13.3	7.379
NOS149	2	117	1	15	9	68.9	12.9	7.897
NOS149	3	117	2	15	8	69.5	13.1	6.988
NOS149	3	117	1	15	8.5	70.8	12.8	7.418
NOS149	2	117	2	15	8.6	68.7	12.5	7.485
NOS15	2	107	2	14	10.9	64	15.4	10.096
NOS15	3	107	2	14	9.4	68.2	8.5	8.677
NOS15	3	107	3	14	9.6	65.7	11	8.514
NOS15	3	107	1	14	9.5	62.2	11.3	8.198
NOS15	2	107	3	14	10	64.1	14.5	8.511
NOS15	2	107	1	14	10.9	64.1	16.2	9.081
NOS150	3	117	3	15	8.2	68	14.4	7.685
NOS150	3	117	1	15	7.9	68.6	13.7	7.129
NOS150	2	117	1	15	9	67.2	12.9	8.066
NOS150	3	117	2	15	7.9	67.6	13.6	6.975
NOS150	2	117	2	15	8.3	67.8	12.6	7.316
NOS151	2	117	2	15	8.8	67	10.9	8.22
NOS151	2	117	3	15	9.4	66.8	11.4	8.519
NOS151	3	117	3	15	8.2	69.1	11.9	7.415
NOS151	3	117	1	15	8.3	68.7	12.6	7.502
NOS151	3	117	2	15	8.5	70.1	12.5	7.674
NOS151	2	117	1	15	8.8	67.4	10.7	7.608
NOS152	3	117	2	15	7.8	68.8	13.9	7.193
NOS152	3	117	3	15	8.2	68.9	14	7.387
NOS152	3	117	1	15	7.8	68.6	13.9	7.023
NOS152	2	117	2	15	8.7	67.6	12.4	7.692
NOS152	2	117	3	15	8.5	67.7	13.6	7.438
NOS152	2	117	1	15	8.5	67.7	13.7	7.407
NOS153	2	117	3	15	8.9	64.6	11.9	8.235
NOS153	3	117	3	15	8.5	69.9	12.9	7.791
NOS153	2	117	2	15	9.4	65.3	12	8.609
NOS153	2	117	1	15	9.1	64.6	12.4	8.18
NOS153	3	117	2	15	8	67.1	13.2	7.132
NOS153	3	117	1	15	8.2	65.3	13.5	7.191
NOS154	2	117	2	15	9.2	66.7	14.2	8.653
NOS154	3	117	3	15	8.3	68.7	14.9	7.68
NOS154	3	117	2	15	8.3	69	15	7.654
NOS154	2	117	1	15	8.5	67.6	14	7.54
NOS154	3	117	1	15	8.2	68.2	15.7	7.119
NOS154	2	117	3	15	8.2	67.3	13.8	6.963
NOS155	3	118	2	15	7.9	69.6	17	7.177
NOS155	3	118	3	15	8.2	69.9	17	7.33
NOS155	2	118	2	15	8.9	68.9	16.3	7.943
NOS155	3	118	1	15	7.8	68.5	17	6.929
NOS155	2	118	1	15	7.9	68.6	16.4	6.645
NOS155	2	118	3	15	7.5	68.1	17	5.784
NOS156	3	118	2	15	8.1	67.1	15.9	7.754
NOS156	3	118	1	15	8.1	67	15.8	7.344
NOS156	2	118	2	15	8.6	67.5	16.7	7.565
NOS156	2	118	1	15	8.7	66.4	16.9	7.584
NOS156	3	118	3	15	8.7	68.6	15.9	7.515
NOS156	2	118	3	15	7.8	67.4	16.6	6.668
NOS157	3	118	1	15	8.2	68	17.5	7.409
NOS157	3	118	2	15	8.2	68.2	16.7	7.387
NOS157	3	118	3	15	8.2	68	17.3	7.382
NOS157	2	118	1	15	8.6	67.1	16.4	7.441
NOS157	2	118	3	15	7.7	65.8	16.7	6.011
NOS158	3	118	3	15	7.7	68.1	18.1	7.24
NOS158	3	118	2	15	8.2	68.1	18.5	7.588
NOS158	3	118	1	15	7.6	67.6	18.4	6.99
NOS158	2	118	2	15	8	67.3	19.2	7.326
NOS158	2	118	1	15	7.5	67.2	19.2	6.563
NOS159	2	118	2	15	8.4	64.9	17.5	7.779
NOS159	3	118	3	15	7.7	67.4	17.3	7.101
NOS159	3	118	2	15	8.2	66.6	17	7.472
NOS159	3	118	1	15	7.7	66.4	16.6	6.998
NOS159	2	118	1	15	8.2	64.6	18.1	7.247
NOS159	2	118	3	15	7.5	64.9	17.7	6.36
NOS16	2	107	3	14	10.8	67.6	16	10.218
NOS16	2	107	2	14	11.2	65.5	18.1	10.494
NOS16	3	107	3	14	9.1	69.2	10.6	8.381
NOS16	3	107	2	14	9.1	65.1	10.4	8.377
NOS16	3	107	1	14	9.8	65.4	12.8	8.856
NOS16	2	107	1	14	10.3	65.7	17.7	8.729
NOS160	2	118	1	15	8.5	65.8	16	7.909
NOS160	3	118	1	15	7.9	66.7	15.8	7.298
NOS160	3	118	3	15	8.1	68.2	16.4	7.466
NOS160	2	118	2	15	8.2	65.7	15.9	7.322
NOS160	2	118	3	15	7.7	66	14.3	6.773
NOS160	3	118	2	15	8.7	68.9	16.2	7.186
NOS161	2	118	1	15	9.5	68.5	17.9	9.147
NOS161	2	118	2	15	9.2	68.8	17.7	8.667
NOS161	3	118	3	15	8.3	69	18.4	7.635
NOS161	3	118	2	15	8.5	69.7	19	7.795
NOS161	3	118	1	15	8.4	69.3	18.1	7.583
NOS161	2	118	3	15	7.9	67.5	18.3	6.582
NOS162	2	118	2	15	8.9	69.3	16.6	8.257
NOS162	3	118	2	15	8.4	70	16.5	7.773
NOS162	3	118	1	15	8.9	70.1	17	8.179
NOS162	2	118	1	15	8.3	69.3	17.3	7.367
NOS162	3	118	3	15	8.5	70.5	15.6	7.261
NOS162	2	118	3	15	7.5	68.6	16.7	5.977
NOS163	2	118	2	15	9.6	68.8	18.6	9.088
NOS163	2	118	3	15	8.7	69	18.3	8.196
NOS163	3	118	3	15	8	69.5	19.6	7.428
NOS163	3	118	1	15	8.3	68.2	19.4	7.477
NOS163	3	118	2	15	8.2	68.9	19.8	7.348
NOS163	2	118	1	15	8.2	68.6	19.7	7.239
NOS164	2	107	2	15	9.8	67.6	19.7	8.942
NOS164	3	107	1	15	8.8	68.2	15.7	7.858
NOS164	3	107	2	15	8.1	69	16	7.139
NOS164	3	107	3	15	8.5	68.6	16.1	7.455
NOS164	2	107	1	15	9.3	67	18.9	7.792
NOS164	2	107	3	15	9.3	66.3	19.9	7.644
NOS165	2	107	1	15	9.3	67.5	18.9	8.65
NOS165	2	107	2	15	9.3	67	18	8.624
NOS165	2	107	3	15	9.4	66.9	17.9	8.571
NOS165	3	107	1	15	8.1	67.4	16.5	7.298
NOS165	3	107	2	15	8	66.4	16.7	7.126
NOS165	3	107	3	15	8.5	67.3	15.5	7.487
NOS166	2	107	2	15	9.3	67.1	16.4	8.736
NOS166	3	107	1	15	8.3	66.9	15.3	7.693
NOS166	2	107	3	15	8.6	66.4	15.2	7.901
NOS166	3	107	2	15	7.7	67.2	15.1	6.898
NOS166	3	107	3	15	8.3	67.6	15.4	7.381
NOS166	2	107	1	15	9.1	65.9	16.2	7.983
NOS167	2	107	2	15	9.8	66.5	15.5	9.06
NOS167	3	107	1	15	8.8	67	14.7	7.933
NOS167	3	107	2	15	8.7	68.1	15.2	7.682
NOS167	2	107	3	15	9.1	66.3	15.2	7.84
NOS167	3	107	3	15	8.5	67.1	15.1	7.313
NOS167	2	107	1	15	9.4	66.2	15.5	7.668
NOS168	2	107	3	15	9.3	69.5	18.4	8.489
NOS168	3	107	2	15	8.2	69.4	17	7.426
NOS168	3	107	1	15	8.1	68.6	17.3	7.206
NOS168	2	107	1	15	9.4	68.9	19	8.342
NOS168	2	107	2	15	9.1	68.7	18.9	8.066
NOS168	3	107	3	15	7.9	69.3	17.6	6.719
NOS169	2	107	2	15	9.9	69.5	15.8	9.076
NOS169	2	107	1	15	9.6	68.5	15.1	8.587
NOS169	3	107	2	15	8.6	69.2	14.7	7.657
NOS169	3	107	1	15	8.2	68.3	14.8	7.168
NOS169	3	107	3	15	8.2	68.9	15	7.148
NOS17	2	107	2	14	10.5	62.5	13.3	10.126
NOS17	2	107	3	14	10	63.1	12	9.372
NOS17	3	107	1	14	9.9	66.4	7.4	9.257
NOS17	2	107	1	14	11.1	62.5	13.2	10.142
NOS17	3	107	2	14	9.2	62	8.6	8.318
NOS17	3	107	3	14	9.2	65	7.5	8.26
NOS170	2	107	2	15	10.7	68.3	15.3	9.809
NOS170	3	107	2	15	8.7	69.6	12.7	7.563
NOS170	2	107	3	15	9.4	68.6	13.6	8.142
NOS170	3	107	3	15	8.6	69.9	12.8	7.249
NOS170	3	107	1	15	8.6	69.2	13.1	7.117
NOS170	2	107	1	15	9.7	68.2	13.7	7.687
NOS171	2	107	2	15	9.6	68.6	13.6	8.976
NOS171	2	107	3	15	9.4	68.6	13.5	8.774
NOS171	3	107	1	15	8.5	68.8	13.9	7.77
NOS171	3	107	3	15	8.4	69	13.4	7.623
NOS171	2	107	1	15	9.5	67.8	13.3	8.389
NOS171	3	107	2	15	8	69.4	13.5	7.039
NOS172	2	107	2	15	9.7	68.5	14.8	9.513
NOS172	2	107	3	15	9.3	68.7	14	8.819
NOS172	3	107	3	15	8.5	69.7	14.1	7.637
NOS172	3	107	1	15	8.5	69.3	13.3	7.591
NOS172	2	107	1	15	9.3	67.8	15.2	7.945
NOS172	3	107	2	15	8.3	69.4	14.2	7.046
NOS173	3	107	1	15	8.4	68.2	14.3	7.843
NOS173	3	107	2	15	8.5	68.8	14.7	7.913
NOS173	2	107	2	15	10	68.2	16.4	9.07
NOS173	3	107	3	15	8.4	69.4	15.2	7.619
NOS173	2	107	1	15	9.5	68.4	15.8	8.24
NOS173	2	107	3	15	9.3	68.3	16.4	7.971
NOS174	2	107	2	15	10.3	67.1	13.3	9.267
NOS174	3	107	3	15	8.7	68.7	11.9	7.803
NOS174	2	107	3	15	9.3	67.6	11.8	8.262
NOS174	2	107	1	15	9.1	67.9	11.7	8.084
NOS174	3	107	1	15	8.9	68.2	12.1	7.861
NOS174	3	107	2	15	8.5	68.3	12.2	7.177
NOS175	2	107	2	15	9.4	68.8	16.9	8.838
NOS175	3	107	2	15	8.4	67	15.8	7.657
NOS175	3	107	3	15	8.5	66.7	15.8	7.645
NOS175	2	107	1	15	9.6	67.3	15.9	8.63
NOS175	2	107	3	15	9	68.1	16.4	8.077
NOS175	3	107	1	15	7.9	66.7	15.7	6.713
NOS176	2	107	3	15	9.8	71.2	15.1	9.211
NOS176	2	107	2	15	10	71.1	15.5	9.2
NOS176	3	107	1	15	8.9	70.5	14.5	7.91
NOS176	2	107	1	15	9.6	71.2	14.3	8.505
NOS176	3	107	3	15	8.4	70.7	14.3	7.42
NOS176	3	107	2	15	8.7	70.1	14.9	7.456
NOS177	2	107	2	15	10.2	69.7	16.2	9.408
NOS177	2	107	1	15	9.6	70	16.8	8.84
NOS177	2	107	3	15	9.4	69.9	15.8	8.532
NOS177	3	107	3	15	8.8	71.3	15.6	7.833
NOS177	3	107	2	15	8.2	71	15	7.15
NOS177	3	107	1	15	8.1	70.7	15.4	7.039
NOS178	2	107	2	15	9.7	69.9	16.7	8.995
NOS178	3	107	1	15	8.7	69.8	16.5	7.862
NOS178	2	107	1	15	9.5	69.8	16.7	8.479
NOS178	3	107	3	15	8.1	69.9	15.8	7.135
NOS178	3	107	2	15	7.9	70	16.3	6.848
NOS178	2	107	3	15	9.5	71.1	16.1	8.204
NOS179	3	118	2	15	8.5	65.5	14.7	7.689
NOS179	3	118	3	15	8.6	65.8	15	7.755
NOS179	2	118	3	15	8.4	65	12.7	7.53
NOS179	3	118	1	15	8.6	65.4	14.6	7.528
NOS179	2	118	1	15	7.9	64.7	13.2	6.704
NOS18	2	108	1	14	10.5	67.7	16.9	10.25
NOS18	2	108	3	14	10.5	67.3	16.7	10.039
NOS18	2	108	2	14	10.4	68.2	17.2	9.673
NOS18	3	108	3	14	9.3	61.6	12.6	8.445
NOS18	3	108	2	14	9.4	55.5	12.4	8.358
NOS18	3	108	1	14	9.6	65.8	12.7	8.303
NOS180	2	107	2	15	9.8	70	15.2	9.012
NOS180	2	107	3	15	9	69.8	15.6	8.247
NOS180	3	107	2	15	8.3	70.1	15.5	7.473
NOS180	3	107	3	15	7.8	69.9	15.9	6.91
NOS180	2	107	1	15	9.2	69.6	15.3	7.96
NOS180	3	107	1	15	8	69.9	16.9	6.734
NOS181	2	107	1	15	9.7	67.5	16.3	8.795
NOS181	2	107	2	15	9.4	68	16.2	8.499
NOS181	3	107	3	15	8.1	67.3	14.6	7.272
NOS181	3	107	2	15	8.2	67.9	15.3	7.324
NOS181	2	107	3	15	9	66.9	15.7	7.872
NOS181	3	107	1	15	7.9	67.7	14.5	6.806
NOS182	2	108	1	15	9.7	69.7	17.1	9.397
NOS182	2	108	2	15	9.6	69.6	16.6	8.844
NOS182	2	108	3	15	9.5	69.3	16.1	8.503
NOS182	3	108	3	15	9	69.6	14.9	8.051
NOS182	3	108	2	15	8.7	69.6	13.5	7.761
NOS182	3	108	1	15	8.6	69.2	14.6	7.583
NOS183	2	108	1	15	9.6	69.2	16.2	9.243
NOS183	2	108	3	15	9.1	70	16.2	8.541
NOS183	3	108	2	15	8.1	68.6	13.2	7.322
NOS183	2	108	2	15	9.4	69.3	16.6	8.461
NOS183	3	108	3	15	9	69.6	14.5	7.972
NOS183	3	108	1	15	8.6	68.9	14.1	7.616
NOS184	3	108	2	15	8.5	69.2	15.1	7.875
NOS184	2	108	1	15	9.4	69.1	16.4	8.619
NOS184	3	108	3	15	8.9	70	15.3	8.065
NOS184	2	108	3	15	9.3	69.4	15.7	8.39
NOS184	2	108	2	15	8.8	69.1	15.9	7.782
NOS184	3	108	1	15	8.8	68.9	15.8	7.606
NOS185	3	108	3	15	8.5	70.5	15.3	7.943
NOS185	2	108	3	15	9.2	69.5	17.5	8.553
NOS185	2	108	1	15	10	70.1	18.3	9.269
NOS185	3	108	2	15	8.8	71.1	16.2	7.922
NOS185	2	108	2	15	9.3	69.5	17.8	8.086
NOS185	3	108	1	15	8.7	69.5	16	7.326
NOS186	2	108	1	15	9.3	68.9	16	8.707
NOS186	2	108	2	15	8.9	67.6	16.3	8.231
NOS186	3	108	3	15	8.4	69.4	13.6	7.612
NOS186	3	108	2	15	7.7	68.5	13.9	6.904
NOS186	2	108	3	15	8.9	68.3	15.6	7.942
NOS186	3	108	1	15	8.3	68.3	13.3	7.265
NOS187	2	108	1	15	9.5	69.9	18.9	8.732
NOS187	3	108	3	15	8.8	69.4	17.9	7.756
NOS187	3	108	1	15	8.4	69.5	19.5	7.375
NOS187	2	108	3	15	9.4	68.9	18	8.181
NOS187	2	108	2	15	8.7	68.8	19.3	7.458
NOS187	3	108	2	15	8.8	68.8	18.5	7.542
NOS188	2	108	2	15	8.8	69.9	14.5	8.185
NOS188	2	108	3	15	8.7	71.1	12.7	7.965
NOS188	2	108	1	15	9.8	68.5	14.6	8.937
NOS188	3	108	1	15	8.1	70.1	12.8	7.373
NOS188	3	108	3	15	8.5	70.9	13.1	7.621
NOS188	3	108	2	15	8.2	70.4	13	7.332
NOS189	2	108	1	15	9.7	67.5	16	9.022
NOS189	3	108	1	15	8.1	67.2	14.2	7.524
NOS189	3	108	3	15	7.7	66.8	13.1	7.131
NOS189	2	108	2	15	9.2	67.2	14.8	8.426
NOS189	3	108	2	15	8.3	67.8	13.9	7.595
NOS189	2	108	3	15	8.5	na	15.3	7.689
NOS19	2	108	2	14	10.6	66.5	15.7	10.351
NOS19	2	108	1	14	10.2	68.3	15.8	9.552
NOS19	2	108	3	14	10.6	68.4	15.2	9.868
NOS19	3	108	3	14	9.2	64.5	12.5	8.314
NOS19	3	108	2	14	9.6	69.2	11.9	8.63
NOS19	3	108	1	14	9.4	69	11.5	8.353
NOS190	3	108	3	15	8.3	68.8	13.3	7.548
NOS190	2	108	1	15	9.4	70	14.6	8.465
NOS190	2	108	3	15	9	69.1	15.9	8.075
NOS190	2	108	2	15	9	68.8	14.4	8.041
NOS190	3	108	2	15	9	69.7	13.8	8
NOS190	3	108	1	15	8.1	68.6	13.6	7.188
NOS191	2	108	1	15	10.1	69.9	16.5	9.558
NOS191	2	108	2	15	9.5	69.2	16.3	8.859
NOS191	3	108	1	15	8.6	69.8	15.4	7.83
NOS191	3	108	2	15	8.7	69.5	14.6	7.881
NOS191	2	108	3	15	9.3	69.9	15.3	8.312
NOS191	3	108	3	15	8.7	70.1	15.1	7.759
NOS192	3	108	3	15	8.3	69.7	13	7.677
NOS192	2	108	1	15	10.2	70.7	16.3	9.315
NOS192	3	108	2	15	8.4	69.4	14	7.564
NOS192	2	108	3	15	9.1	70.1	16.4	8.146
NOS192	2	108	2	15	9.3	71.1	15.6	8.315
NOS192	3	108	1	15	8.4	70.2	14	7.46
NOS193	2	108	1	15	9.4	70.4	14.9	8.853
NOS193	2	108	3	15	9.7	69.7	15.8	8.974
NOS193	2	108	2	15	10	69.8	14.9	9.196
NOS193	3	108	3	15	9	69.7	12.4	8.257
NOS193	3	108	1	15	8.8	69.7	12.6	7.733
NOS193	3	108	2	15	8.9	69.6	12.8	7.77
NOS194	2	108	1	15	9.5	69.5	12.6	8.948
NOS194	2	108	3	15	9.4	69.3	12.8	8.705
NOS194	2	108	2	15	9	69.4	na	8.305
NOS194	3	108	3	15	8.9	69.5	12.2	7.841
NOS194	3	108	2	15	8.7	69.2	12.2	7.572
NOS194	3	108	1	15	8.8	69.2	12.2	7.507
NOS195	2	108	1	15	9.3	67.7	13.7	8.921
NOS195	3	108	3	15	8.2	67.5	12	7.551
NOS195	3	108	2	15	8.3	67.3	12.2	7.624
NOS195	2	108	2	15	8.7	66.8	14.1	7.891
NOS195	2	108	3	15	8.7	67.4	13.7	7.793
NOS195	3	108	1	15	7.9	67.3	12.4	6.864
NOS196	2	108	1	15	9.5	69.5	13.2	9.172
NOS196	3	108	3	15	8.6	67.7	12.2	7.746
NOS196	3	108	2	15	8.6	68.6	13	7.667
NOS196	2	108	3	15	9.3	68.9	13.1	8.277
NOS196	2	108	2	15	8.9	69.1	13.1	7.876
NOS196	3	108	1	15	8.4	68.7	12.4	7.062
NOS197	2	108	1	15	9.5	70.7	11	8.917
NOS197	2	108	3	15	9.1	69.8	11.2	8.46
NOS197	3	108	3	15	9	69.6	11.7	8.059
NOS197	2	108	2	15	9	70.2	11.1	7.888
NOS197	3	108	1	15	8.7	69.7	11.1	7.497
NOS197	3	108	2	15	9	69.9	12	7.615
NOS198	2	108	1	15	9.5	67.4	17.2	8.994
NOS198	2	108	2	15	8.7	67.7	16.4	8.155
NOS198	2	108	3	15	8.9	67.3	17.2	8.31
NOS198	3	108	3	15	8.9	67	13.9	8.147
NOS198	3	108	2	15	8.3	66.7	13.8	7.48
NOS198	3	108	1	15	8.2	67	14.3	7.275
NOS199	2	109	2	15	9.6	70	17.8	9.193
NOS199	2	109	1	15	9	69.5	19	8.414
NOS199	2	109	3	15	9.2	70.3	19.3	8.531
NOS199	3	109	1	15	8.3	69.2	15.4	7.455
NOS199	3	109	3	15	8.6	70.2	15.4	7.685
NOS199	3	109	2	15	8.6	69.4	16.6	7.562
NOS2	2	106	3	14	10.2	67.2	14.3	9.583
NOS2	3	106	3	14	9.4	62.5	9.8	8.755
NOS2	2	106	2	14	10.9	67.2	16.8	10.138
NOS2	2	106	1	14	10.8	65.8	15	9.736
NOS2	3	106	2	14	9.4	63.8	9.8	8.405
NOS2	3	106	1	14	9.1	66.8	9.2	8.063
NOS20	2	108	2	14	10.6	67	13.6	10.264
NOS20	2	108	1	14	10.9	67.1	12.6	10.099
NOS20	2	108	3	14	10.5	66	13.5	9.657
NOS20	3	108	2	14	9.8	68	8.7	8.698
NOS20	3	108	3	14	9.4	69	8.8	8.142
NOS20	3	108	1	14	10.1	63.7	9.8	8.673
NOS200	3	109	2	15	8.9	68.8	13.9	8.074
NOS200	3	109	1	15	8.5	69.8	13.6	7.678
NOS200	3	109	3	15	8.8	69.4	13.6	7.903
NOS200	2	109	3	15	9.2	69.2	15.3	8.097
NOS200	2	109	2	15	8.9	68.3	15.3	7.601
NOS200	2	109	1	15	8.5	68.4	14.9	6.848
NOS201	2	109	3	15	9.4	69.4	14.9	8.717
NOS201	2	109	1	15	8.9	69.2	16.1	8.246
NOS201	2	109	2	15	9.1	69.4	14.9	8.279
NOS201	3	109	1	15	8.9	68.8	14.6	7.748
NOS201	3	109	2	15	9.1	69.1	13	7.903
NOS201	3	109	3	15	8.2	68.7	13	6.891
NOS202	2	109	2	15	9.6	69.8	15.3	9.327
NOS202	2	109	3	15	9.7	70.2	15.5	9.07
NOS202	3	109	1	15	9.2	70.6	13.6	8.111
NOS202	3	109	2	15	9.1	70.6	13.4	7.967
NOS202	3	109	3	15	8.8	70.8	14.3	7.685
NOS202	2	109	1	15	8.9	68.9	15.8	7.658
NOS203	2	109	3	15	9.4	70.1	15.1	8.838
NOS203	2	109	1	15	9.5	70.1	15	8.885
NOS203	2	109	2	15	9.7	70.1	14.1	8.963
NOS203	3	109	2	15	8.6	69.6	13.8	7.639
NOS203	3	109	1	15	8.7	69.1	13.4	7.651
NOS203	3	109	3	15	9.1	70	14	7.966
NOS204	2	109	2	15	9.2	69.9	16.8	9.076
NOS204	2	109	3	15	9.2	70.4	16.4	8.594
NOS204	2	109	1	15	8.6	70.4	17.1	7.922
NOS204	3	109	1	15	8.7	70.3	15.7	7.995
NOS204	3	109	2	15	8.8	70.7	15.6	7.953
NOS204	3	109	3	15	8.1	70	15.2	7.162
NOS205	2	109	2	15	9.7	71.1	17.1	9.253
NOS205	3	109	1	15	8.9	71.2	15.1	8.458
NOS205	2	109	3	15	8.8	71.2	16.6	8.107
NOS205	3	109	2	15	8.9	70.1	15.3	8.103
NOS205	2	109	1	15	8.4	70.7	16.5	7.531
NOS205	3	109	3	15	8.7	70.4	15.6	7.645
NOS206	2	109	2	15	9.7	69.1	14.9	9.301
NOS206	2	109	3	15	9.6	69.3	15.6	8.948
NOS206	3	109	2	15	9.3	69.8	13.1	8.102
NOS206	3	109	1	15	9.1	69.9	13.5	7.903
NOS206	2	109	1	15	8.4	68.3	13.6	7.224
NOS206	3	109	3	15	8.9	70.4	12.8	7.645
NOS207	2	109	2	15	9.6	68.8	18.4	8.952
NOS207	2	109	1	15	9.2	67.9	16.8	8.107
NOS207	3	109	3	15	8.3	69.3	14	7.17
NOS207	2	109	3	15	9	68.7	16.5	7.727
NOS207	3	109	2	15	9.1	68.9	14.5	7.771
NOS207	3	109	1	15	8.8	69.1	14	7.381
NOS208	3	109	1	15	9	70.5	13.2	8.247
NOS208	2	109	1	15	8.9	69.6	13.5	8.087
NOS208	2	109	3	15	9.4	70.3	14	8.499
NOS208	2	109	2	15	8.9	70	13.6	7.985
NOS208	3	109	2	15	9.8	70.7	13.5	8.55
NOS208	3	109	3	15	9.3	69.9	13.7	7.996
NOS209	2	109	2	15	8.9	68.9	15.3	8.459
NOS209	2	109	3	15	9.3	68.6	16.6	8.642
NOS209	3	109	1	15	8.8	69.4	12.1	7.964
NOS209	3	109	3	15	8.6	69.9	13.4	7.712
NOS209	2	109	1	15	8.3	68.8	15.4	7.419
NOS209	3	109	2	15	9.1	69.2	13	8.07
NOS21	2	108	2	14	11.5	68.1	15.9	11.398
NOS21	2	108	3	14	10.4	68.6	14.6	10.001
NOS21	2	108	1	14	11.5	67.7	16.3	10.849
NOS21	3	108	3	14	9.5	69	10.6	8.297
NOS21	3	108	1	14	10.1	66.2	11.7	8.816
NOS21	3	108	2	14	9.6	63.4	11.3	8.25
NOS210	2	109	2	15	9.6	68.5	16.8	9.018
NOS210	2	109	1	15	9.2	68.9	16	8.438
NOS210	3	109	2	15	8.9	69.6	14.3	7.9
NOS210	3	109	1	15	8.9	69.6	14.4	7.869
NOS210	3	109	3	15	8.4	69.1	14.6	7.154
NOS210	2	109	3	15	9.3	68.2	16.4	7.898
NOS211	2	109	2	15	9.3	68.9	12.3	8.536
NOS211	3	109	1	15	8.7	69.3	10.8	7.935
NOS211	3	109	2	15	8.8	69.3	11.2	7.938
NOS211	2	109	3	15	9.2	68.6	12.4	8.277
NOS211	3	109	3	15	8.8	68.9	11.7	7.718
NOS211	2	109	1	15	8.7	68	12.3	7.327
NOS212	2	109	3	15	8.9	69.5	12.4	8.66
NOS212	2	109	2	15	8.7	68.9	11.5	8.032
NOS212	3	109	1	15	8.4	69	11.5	7.723
NOS212	3	109	3	15	8.5	68.3	12.3	7.72
NOS212	3	109	2	15	8.8	68.8	12	7.869
NOS212	2	109	1	15	8	68.3	11.3	7.118
NOS213	2	109	2	15	9.1	71.1	13.5	8.721
NOS213	3	109	1	15	8.8	69.5	12.5	8.283
NOS213	2	109	1	15	8.3	69.2	12.8	7.636
NOS213	2	109	3	15	8.7	70	13.9	7.991
NOS213	3	109	2	15	9.1	69.3	12.7	8.236
NOS213	3	109	3	15	8.9	69.7	13.4	7.964
NOS214	2	109	2	15	9.5	70.8	14.5	9.086
NOS214	2	109	3	15	9.4	70.7	14.5	8.664
NOS214	3	109	1	15	8.5	69.8	13.4	7.808
NOS214	2	109	1	15	9.2	70.5	14	8.331
NOS214	3	109	2	15	9.1	70.1	14	8.165
NOS214	3	109	3	15	8.9	69.7	14.7	7.792
NOS215	2	110	1	15	9.4	69.7	14.4	9.171
NOS215	2	110	2	15	9.8	69.1	14.1	9.55
NOS215	3	110	3	15	8.3	68.8	13.3	7.607
NOS215	3	110	1	15	8.3	68.6	12.9	7.51
NOS215	2	110	3	15	10.3	68.5	14.6	9.291
NOS215	3	110	2	15	8.4	69	13.8	7.156
NOS216	2	110	3	15	9.6	70.9	13.6	9.141
NOS216	2	110	2	15	9.7	70.7	13	9.191
NOS216	2	110	1	15	9.6	69.7	14.6	8.91
NOS216	3	110	1	15	8.5	70	12.9	7.699
NOS216	3	110	2	15	8.6	69.6	12.3	7.469
NOS216	3	110	3	15	8.3	69.8	12.5	7.101
NOS217	2	110	3	15	10.3	69.7	13.3	9.506
NOS217	2	110	2	15	9.6	69.6	13.7	8.7
NOS217	2	110	1	15	9.2	69.4	12.9	8.281
NOS217	3	110	3	15	8.4	69.4	12.1	7.252
NOS217	3	110	1	15	8.6	70.2	11.3	7.346
NOS217	3	110	2	15	8.3	69.5	12	7.046
NOS218	2	110	2	15	9.9	70.1	15.4	9.51
NOS218	2	110	3	15	10.8	69.8	15	10.157
NOS218	2	110	1	15	9.5	69	15.6	8.89
NOS218	3	110	3	15	8.2	68.4	14.1	7.185
NOS218	3	110	2	15	8.9	69.4	14.1	7.735
NOS218	3	110	1	15	8.2	68.5	14.5	6.974
NOS219	2	110	2	15	10.5	70.5	12.6	9.956
NOS219	2	110	3	15	10.2	70.5	12.7	9.59
NOS219	2	110	1	15	10.2	70.4	12.7	9.346
NOS219	3	110	3	15	7.8	69.2	11.7	6.846
NOS219	3	110	1	15	8.5	69.1	12	7.332
NOS219	3	110	2	15	8.2	69.8	12.9	7.027
NOS22	2	108	3	14	10.4	68.4	14.5	9.953
NOS22	2	108	2	14	11.5	68.3	14.8	10.988
NOS22	2	108	1	14	11	69.3	13.8	10.214
NOS22	3	108	2	14	9.8	70.3	9	8.9
NOS22	3	108	3	14	10	65.7	11	8.706
NOS22	3	108	1	14	10.4	64.9	11.1	8.86
NOS220	2	110	3	15	10.1	70.5	12.5	10.155
NOS220	2	110	2	15	10.2	69.3	13.2	9.945
NOS220	2	110	1	15	8.6	69	12	8.152
NOS220	3	110	3	15	8	69	11.5	7.302
NOS220	3	110	2	15	8.4	69.1	12	7.626
NOS220	3	110	1	15	8.6	69.2	12.2	7.632
NOS221	2	110	2	15	9.9	71.1	14.6	9.212
NOS221	2	110	3	15	10	72	13.8	9.2
NOS221	2	110	1	15	10.1	71	14.4	9.17
NOS221	3	110	1	15	8.4	70.8	13	7.367
NOS221	3	110	3	15	7.9	70.2	12.8	6.773
NOS221	3	110	2	15	8.7	70.7	13.8	7.41
NOS222	2	110	1	15	10.2	69.4	13.2	9.902
NOS222	2	110	2	15	10.4	68.5	14.2	9.551
NOS222	2	110	3	15	10.9	69.6	14	9.988
NOS222	3	110	3	15	8.6	68.8	10.5	7.638
NOS222	3	110	1	15	8.4	68.2	11	7.436
NOS222	3	110	2	15	8.5	68.4	10.1	7.418
NOS223	2	110	3	15	10	69.6	15.6	9.483
NOS223	2	110	2	15	10.5	70.5	15.7	9.893
NOS223	2	110	1	15	9.3	69.9	15.1	8.492
NOS223	3	110	1	15	8.7	70	12.6	7.693
NOS223	3	110	2	15	8.4	69.9	12.9	7.326
NOS223	3	110	3	15	8	69.5	12.6	6.843
NOS224	2	110	3	15	10	68.1	15.3	9.812
NOS224	2	110	2	15	9.2	67.7	14.9	8.879
NOS224	2	110	1	15	9.4	67.8	15.4	8.827
NOS224	3	110	3	15	8	68.8	12.7	7.175
NOS224	3	110	2	15	8.1	68.3	13	7.202
NOS224	3	110	1	15	8.7	68.4	12.6	7.598
NOS225	2	110	3	15	10	71	17.2	9.136
NOS225	2	110	2	15	9.9	69.7	16.7	9.041
NOS225	2	110	1	15	9.6	69.9	17.3	8.318
NOS225	3	110	3	15	8.4	68.6	14.9	7.27
NOS225	3	110	2	15	8.9	70	15.4	7.585
NOS225	3	110	1	15	8.7	69.8	15	7.285
NOS226	2	110	2	15	9.9	68.7	14.6	9.504
NOS226	2	110	1	15	9.7	68.9	15.3	8.823
NOS226	2	110	3	15	10.1	69.1	16.2	9.182
NOS226	3	110	3	15	8.5	68.4	11.4	7.638
NOS226	3	110	2	15	8.1	68.5	11.7	7.104
NOS227	2	110	3	15	9.7	70.9	12.5	9.51
NOS227	2	110	2	15	10.2	70.8	12.5	9.863
NOS227	2	110	1	15	9.6	71.2	11.3	9.124
NOS227	3	110	3	15	7.6	69.5	10.7	6.74
NOS227	3	110	2	15	8.6	70.4	11	7.57
NOS227	3	110	1	15	8.8	71.2	11.5	7.701
NOS228	2	110	3	15	10.2	69.5	15.5	10.252
NOS228	2	110	2	15	9.2	69.6	14.7	8.91
NOS228	2	110	1	15	9.4	69.5	16	8.558
NOS228	3	110	3	15	8.2	68.9	13.7	7.455
NOS228	3	110	1	15	8.3	69.2	14	7.37
NOS228	3	110	2	15	8.3	68.7	13.7	7.351
NOS229	2	110	3	15	10.3	69.5	14.2	10.383
NOS229	2	110	2	15	10	70.5	13.7	9.724
NOS229	2	110	1	15	10.3	70.2	13.7	9.926
NOS229	3	110	1	15	8.6	69	13.6	7.753
NOS229	3	110	2	15	8.7	68.9	13.8	7.719
NOS229	3	110	3	15	8.2	68.9	13.4	7.166
NOS23	2	108	3	14	10.8	66.7	12.8	10.416
NOS23	2	108	1	14	10.4	64.4	12.9	9.876
NOS23	3	108	2	14	9.2	67.5	8.4	8.481
NOS23	2	108	2	14	11.5	65.7	12.4	10.587
NOS23	3	108	1	14	9.3	65.8	8.7	8.418
NOS23	3	108	3	14	8.9	65.8	8.6	8.022
NOS230	2	110	3	15	10.3	71.2	12.9	10.282
NOS230	2	110	2	15	10.1	71.5	12.1	9.755
NOS230	2	110	1	15	9.7	70.7	11.8	9.057
NOS230	3	110	3	15	8.4	69.3	11.7	7.395
NOS230	3	110	1	15	8.6	69.5	11.4	7.471
NOS230	3	110	2	15	8.6	69.9	12	7.435
NOS231	2	111	1	15	10	71.8	16.4	9.546
NOS231	2	111	3	15	9.7	71.6	14.9	9.136
NOS231	3	111	3	15	8.2	71.2	14.8	7.471
NOS231	3	111	1	15	8.1	71.6	16	7.352
NOS231	2	111	2	15	9.6	71.8	17	8.569
NOS231	3	111	2	15	8.1	71.3	16.1	7.151
NOS232	3	111	3	15	9.1	70.6	14.5	8.052
NOS232	3	111	2	15	8.3	69.9	13.6	7.29
NOS232	2	111	1	15	9.9	70.4	15.9	8.612
NOS232	2	111	2	15	9.7	70.1	16.1	8.358
NOS232	3	111	1	15	8.6	70.7	15.3	7.355
NOS232	2	111	3	15	9.8	70	14.6	8.229
NOS233	3	111	3	15	8	69.9	12.2	7.523
NOS233	3	111	2	15	7.7	68.9	12	7.033
NOS233	3	111	1	15	8.3	69.3	12.3	7.579
NOS233	2	111	2	15	9.5	68	12.9	8.636
NOS233	2	111	1	15	9.8	67.9	13.5	8.881
NOS233	2	111	3	15	9.1	67.9	11.9	7.951
NOS234	2	111	1	15	9.8	70.4	14.8	9.215
NOS234	3	111	2	15	7.7	69.7	13.5	7.002
NOS234	3	111	3	15	8.6	69.4	15.8	7.793
NOS234	2	111	3	15	9.8	70.4	13.7	8.866
NOS234	3	111	1	15	8.4	69.6	14.1	7.497
NOS234	2	111	2	15	9.3	69.5	14.1	7.876
NOS235	3	111	3	15	8.3	68.3	14.1	7.648
NOS235	3	111	1	15	8.4	67.5	14.6	7.73
NOS235	2	111	3	15	9.5	66.3	15	8.701
NOS235	3	111	2	15	8.3	67.4	14.6	7.499
NOS235	2	111	1	15	9.2	66.8	15.9	8.183
NOS235	2	111	2	15	9.2	66.2	15.4	7.655
NOS236	3	111	3	15	8.7	69.5	14.3	8.175
NOS236	3	111	2	15	8.3	69.1	13.9	7.703
NOS236	2	111	1	15	9.7	69.3	16.7	8.929
NOS236	2	111	3	15	9.6	68.7	16.8	8.572
NOS236	3	111	1	15	8.3	69.9	13.6	7.256
NOS236	2	111	2	15	9.2	69.2	15.7	7.987
NOS237	3	111	2	15	8.4	69.7	13.7	7.846
NOS237	3	111	3	15	8.3	69.5	13	7.658
NOS237	2	111	3	15	9.2	68.7	14.9	8.308
NOS237	3	111	1	15	8.1	69	14.3	7.256
NOS237	2	111	1	15	9.9	69.4	16.2	8.662
NOS237	2	111	2	15	9.6	68.5	17.2	8.165
NOS238	2	111	2	15	9.3	69.3	15.7	8.745
NOS238	3	111	3	15	7.9	69.4	15.5	7.388
NOS238	3	111	2	15	7.6	69.3	14.7	7.017
NOS238	3	111	1	15	8.3	69	15.5	7.595
NOS238	2	111	1	15	9.7	69.3	15	8.728
NOS238	2	111	3	15	9.1	68.3	15.7	7.975
NOS239	3	111	2	15	8.4	69.8	14.3	7.45
NOS239	2	111	3	15	9.2	67.6	16	8.012
NOS239	2	111	2	15	9.4	67.6	14.8	8.115
NOS239	2	111	1	15	9.9	67.6	16	8.426
NOS239	3	111	1	15	8	68.6	15	6.76
NOS239	3	111	3	15	8.4	70.8	13.9	6.213
NOS24	3	108	2	14	8.9	67.5	8.3	8.373
NOS24	3	108	3	14	9	62	9.7	8.285
NOS24	3	108	1	14	9.4	67.2	9.9	8.622
NOS24	2	108	2	14	10.3	63.7	14.2	9.437
NOS24	2	108	3	14	9.8	64	13.2	8.913
NOS24	2	108	1	14	10.4	64.3	14.2	9.233
NOS240	3	111	3	15	8.5	68.1	13.8	7.766
NOS240	2	111	3	15	9.5	67.6	13.1	8.678
NOS240	3	111	2	15	8.2	67	13.3	7.306
NOS240	2	111	1	15	9.3	68.1	12.5	8.282
NOS240	2	111	2	15	9.5	67.6	13.4	8.286
NOS240	3	111	1	15	7.9	65.8	13.8	6.79
NOS241	3	111	3	15	8	69	17	7.45
NOS241	3	111	1	15	7.6	68.9	16.9	6.992
NOS241	2	111	1	15	9.1	68	16.4	8.363
NOS241	2	111	2	15	9.3	66.9	17.1	8.349
NOS241	3	111	2	15	7.8	69.1	15.1	6.928
NOS241	2	111	3	15	9.1	66.8	17.6	7.532
NOS242	2	111	1	15	9.8	68.2	12.9	9.484
NOS242	3	111	3	15	8.4	68.9	12.2	7.859
NOS242	3	111	2	15	8.1	68.7	13.2	7.54
NOS242	3	111	1	15	8	69	11.9	7.392
NOS242	2	111	3	15	8.8	67.6	12.7	8.019
NOS242	2	111	2	15	9	68.4	13.3	8.107
NOS243	3	111	2	15	8.7	70.3	12.6	na
NOS243	2	111	3	15	9.5	69.4	11.8	8.911
NOS243	2	111	2	15	9.6	70	12.2	8.997
NOS243	3	111	3	15	8.6	69.9	12.7	7.91
NOS243	2	111	1	15	9.7	69.5	12.8	8.848
NOS243	3	111	1	15	8.4	69.9	12.6	7.351
NOS244	2	111	1	15	9.6	69.2	12.6	8.987
NOS244	2	111	3	15	9.3	68.7	13.1	8.701
NOS244	2	111	2	15	9.2	68.9	12.8	8.594
NOS244	3	111	3	15	8.2	69.4	13.5	7.49
NOS244	3	111	1	15	8.4	69	13.5	7.29
NOS244	3	111	2	15	7.9	69.1	12.8	6.379
NOS245	3	111	3	15	7.7	68.7	13.3	7.241
NOS245	2	111	1	15	9.4	68.7	13.1	8.791
NOS245	2	111	3	15	9.2	68.6	13.2	8.55
NOS245	3	111	2	15	8	68.4	14	7.194
NOS245	2	111	2	15	9.2	68.1	13.6	8.081
NOS245	3	111	1	15	8	68.6	14.9	6.953
NOS246	3	111	3	15	8.1	69.8	15.1	7.694
NOS246	2	111	3	15	9.8	69.1	15	9.061
NOS246	3	111	1	15	8.5	69.7	15.1	7.757
NOS246	2	111	1	15	9.6	69.7	16	8.686
NOS246	2	111	2	15	9.6	68.7	15.1	8.451
NOS246	3	111	2	15	8.6	69.4	15.4	7.534
NOS247	3	112	3	15	7.9	67.3	15.9	7.26
NOS247	2	112	3	15	9.2	66.7	13.8	8.443
NOS247	3	112	2	15	8.4	67.2	16	7.565
NOS247	3	112	1	15	7.6	66.8	16.5	6.816
NOS247	2	112	1	15	8.4	67.1	13.7	7.448
NOS247	2	112	2	15	8.3	65.9	13.7	7.355
NOS248	3	112	2	15	8.2	67.8	16.8	7.285
NOS248	2	112	1	15	9.4	67.6	14.9	8.291
NOS248	3	112	3	15	8.4	68.7	17.2	7.379
NOS248	3	112	1	15	8.4	68.4	16.3	7.32
NOS248	2	112	2	15	9.4	66.2	15.3	8.063
NOS248	2	112	3	15	8.9	66.5	15.3	7.552
NOS249	3	112	1	15	8.6	67.9	16.4	7.783
NOS249	2	112	2	15	8.8	67.9	14	7.784
NOS249	3	112	3	15	8.2	68.2	16.9	7.181
NOS249	2	112	1	15	8.5	67.7	14.5	7.418
NOS249	2	112	3	15	8.2	66.9	14.1	7.106
NOS249	3	112	2	15	8.2	67.8	16.9	7.096
NOS25	2	108	2	14	10.7	68.4	11.2	9.986
NOS25	2	108	3	14	11.1	67.1	13.2	9.994
NOS25	2	108	1	14	10.5	66.9	12.5	9.324
NOS25	3	108	2	14	9.6	64.3	9.7	8.393
NOS25	3	108	3	14	9.5	66.2	9.7	8.269
NOS25	3	108	1	14	9.5	66.5	8.3	8.226
NOS250	2	112	2	15	9.7	69	16.8	9.106
NOS250	3	112	3	15	8.2	68.6	15.3	7.515
NOS250	2	112	1	15	8.8	68.9	14.6	7.925
NOS250	3	112	2	15	8.2	68.4	15.9	7.319
NOS250	2	112	3	15	8.5	67.2	14.1	7.339
NOS251	2	112	1	15	9.2	68.5	15.9	8.375
NOS251	3	112	3	15	8.6	68.8	15.2	7.811
NOS251	2	112	3	15	9.3	68.2	15.9	8.403
NOS251	3	112	2	15	8	68.4	16.1	7.125
NOS251	2	112	2	15	8.8	67.6	15.1	7.671
NOS251	3	112	1	15	7.8	68.2	16.4	6.71
NOS252	2	112	2	15	9.5	68	15.3	8.667
NOS252	2	112	1	15	9.4	67.5	15.1	8.506
NOS252	2	112	3	15	10	67.5	15	8.961
NOS252	3	112	3	15	8.4	69.5	14.1	7.494
NOS252	3	112	1	15	8.5	69.8	14.1	7.477
NOS252	3	112	2	15	8.3	70.2	14.3	7.067
NOS253	2	112	2	15	9.3	68.3	17.9	8.62
NOS253	2	112	1	15	9	67.9	16.3	8.256
NOS253	3	112	2	15	8.1	68.8	16.4	7.145
NOS253	3	112	1	15	8.5	68.7	16.7	7.143
NOS253	3	112	3	15	8.8	68.7	15.4	7.306
NOS253	2	112	3	15	8.6	66.9	15.7	7.101
NOS254	3	111	3	15	8.6	69.1	15	8.063
NOS254	2	111	1	15	9.5	67.4	18.2	8.881
NOS254	2	111	2	15	9.2	67.4	17.7	8.258
NOS254	2	111	3	15	8.6	67.8	16.5	7.621
NOS254	3	111	2	15	8.5	68.6	16.3	7.437
NOS254	3	111	1	15	7.9	68.3	15.2	6.802
NOS255	2	111	1	15	9	67.1	13.7	8.421
NOS255	3	111	3	15	8.1	68.5	13.5	7.544
NOS255	3	111	1	15	8	68.2	13	7.441
NOS255	3	111	2	15	7.9	67.8	13.4	7.168
NOS255	2	111	2	15	8.9	67.3	13.8	7.713
NOS255	2	111	3	15	8.9	66.7	13.8	7.476
NOS256	2	112	2	15	9.7	70.1	14.4	9.242
NOS256	2	112	1	15	8.8	68.5	14.4	7.938
NOS256	2	112	3	15	8.7	69.1	14.5	7.74
NOS256	3	112	2	15	8.1	69.9	16.2	7.163
NOS256	3	112	3	15	8.5	69.6	16.2	7.436
NOS256	3	112	1	15	8.4	69.9	15.7	6.982
NOS257	2	112	2	15	9.6	70	12.9	8.948
NOS257	2	112	3	15	9.3	69.3	13.1	8.403
NOS257	2	112	1	15	8.4	69	13.2	7.502
NOS257	3	112	1	15	8	69.2	14.4	6.801
NOS257	3	112	3	15	7.9	69.5	14.1	6.645
NOS257	3	112	2	15	7.9	69.2	14.8	6.634
NOS258	2	112	1	15	9.3	69.5	12.8	8.231
NOS258	3	112	3	15	8.7	69.2	14.8	7.579
NOS258	2	112	2	15	9.5	69.3	12.6	8.264
NOS258	2	112	3	15	8.9	69.5	12.4	7.472
NOS258	3	112	1	15	8.5	69.4	13.7	7.107
NOS258	3	112	2	15	8.5	68.6	15	6.782
NOS259	2	112	2	15	10.2	66.3	12.6	9.728
NOS259	2	112	1	15	9.2	66	11.6	8.572
NOS259	3	112	3	15	8.3	66.6	11.8	7.534
NOS259	2	112	3	15	9.4	66.3	11.8	8.399
NOS259	3	112	1	15	8.1	67.2	12.5	7.139
NOS259	3	112	2	15	7.7	66.5	12.6	6.604
NOS26	3	108	2	14	9.2	69.3	7.2	8.637
NOS26	2	108	1	14	10	67.2	11	9.261
NOS26	3	108	3	14	9.1	68.8	7.7	8.422
NOS26	2	108	3	14	10.2	65.7	10	9.316
NOS26	3	108	1	14	9.5	68	6.8	8.56
NOS26	2	108	2	14	10.1	66.5	10.4	8.933
NOS260	2	112	2	15	8.4	68.8	13.2	7.899
NOS260	2	112	1	15	8.9	68.5	13.2	8.289
NOS260	3	112	3	15	8.1	69.2	13.9	7.444
NOS260	3	112	1	15	8	68.5	14.4	7.211
NOS260	2	112	3	15	9	69.4	13.3	8.012
NOS260	3	112	2	15	8.5	68.8	14.6	7.455
NOS261	2	112	3	15	9.1	69.7	12.2	8.334
NOS261	2	112	2	15	8.5	68.6	11	7.64
NOS261	2	112	1	15	9	68.5	12.2	7.889
NOS261	3	112	2	15	8.3	69.7	12.9	7.215
NOS261	3	112	3	15	8.5	69.7	14	7.372
NOS261	3	112	1	15	8.2	69.1	13.9	7.084
NOS262	3	112	3	15	9	68.6	14.2	8.378
NOS262	2	112	2	15	9.6	67.1	13.9	8.765
NOS262	2	112	3	15	9.5	67.4	14.1	8.571
NOS262	2	112	1	15	9.3	66.9	14.6	8.372
NOS262	3	112	2	15	8.5	67	15.4	7.553
NOS262	3	112	1	15	8.1	67.4	15.2	6.979
NOS263	3	113	1	15	8.7	68.1	14	7.824
NOS263	2	113	3	15	9.2	67.3	13	8.246
NOS263	3	113	3	15	8.5	68.1	13	7.534
NOS263	2	113	1	15	8.6	66.8	12	7.442
NOS263	2	113	2	15	8.8	66.4	13.8	7.543
NOS263	3	113	2	15	8.5	68.3	13.5	7.097
NOS264	2	113	1	15	9.3	66.2	12.4	8.747
NOS264	3	113	2	15	8.5	66.3	12.3	7.526
NOS264	3	113	3	15	8.2	66.5	11.7	7.236
NOS264	2	113	2	15	8.4	65.5	11.3	7.352
NOS264	3	113	1	15	8.6	66.8	11.7	7.471
NOS264	2	113	3	15	8.1	66.4	10.7	6.853
NOS265	3	113	2	15	8.6	47.4	15.1	7.829
NOS265	2	113	1	15	8.1	65.4	16.4	7.318
NOS265	3	113	1	15	8.5	66.8	15.2	7.662
NOS265	3	113	3	15	8.4	66.2	14.8	7.494
NOS265	2	113	2	15	8.5	66.3	15.6	7.483
NOS265	2	113	3	15	7.7	65.5	14.5	6.552
NOS266	2	113	2	15	9.4	66.7	11.5	8.675
NOS266	3	113	3	15	8.8	67.8	13.3	8.094
NOS266	3	113	2	15	8.6	67.6	13.9	7.737
NOS266	2	113	1	15	9.7	66.4	11.8	8.526
NOS266	3	113	1	15	8.5	67.8	13.2	7.333
NOS266	2	113	3	15	8.1	65.4	10.6	6.516
NOS267	2	113	2	15	9.6	67.7	12.8	9.18
NOS267	3	113	3	15	8.3	68.5	13.9	7.516
NOS267	2	113	1	15	9	66.9	13.1	8.139
NOS267	3	113	1	15	8.3	68.9	13.6	7.503
NOS267	3	113	2	15	8.4	69	14.1	7.254
NOS267	2	113	3	15	8	66.2	11.7	6.786
NOS268	2	113	2	15	9.4	67.7	13.6	8.821
NOS268	2	113	3	15	9.2	68.1	13.6	8.6
NOS268	2	113	1	15	9	66.9	13.6	8.134
NOS268	3	113	1	15	8.5	68.4	14.6	7.556
NOS268	3	113	2	15	8.6	68.7	14.6	7.625
NOS269	2	113	2	15	9.3	67.7	14.1	8.657
NOS269	2	113	3	15	9.4	67.3	13.5	8.713
NOS269	2	113	1	15	9.1	67	13.8	8.391
NOS269	3	113	3	15	8.2	68.6	14.3	7.445
NOS269	3	113	1	15	8.5	68.4	14.7	7.32
NOS269	3	113	2	15	8.5	68.7	14.8	7.155
NOS27	2	108	1	14	10.4	67.6	10.8	9.714
NOS27	2	108	2	14	10.7	68.8	10.8	9.969
NOS27	3	108	3	14	9.1	69.7	7.4	8.316
NOS27	3	108	2	14	9	66.3	9.5	8.211
NOS27	2	108	3	14	9.2	68.2	9.8	8.228
NOS27	3	108	1	14	9.2	70.6	6.4	7.955
NOS270	2	113	1	15	9.8	68	14.9	9.536
NOS270	2	113	2	15	9.7	67.6	14.3	9.069
NOS270	2	113	3	15	9	67.9	13.6	8.141
NOS270	3	113	3	15	8.6	68.7	13.6	7.763
NOS270	3	113	1	15	8.5	68.9	13.5	7.529
NOS270	3	113	2	15	8.7	68.6	14.9	7.62
NOS271	2	113	1	15	9	67.3	12.5	8.275
NOS271	2	113	3	15	9.7	68.5	11.8	8.884
NOS271	2	113	2	15	9.8	67.4	12.8	8.871
NOS271	3	113	3	15	8.8	69.2	13.8	7.647
NOS271	3	113	2	15	8.9	69.3	13.5	7.72
NOS271	3	113	1	15	8.7	68.9	13.4	7.432
NOS272	2	113	3	15	9.4	67.2	17.2	8.783
NOS272	2	113	1	15	10.3	67.3	16.9	9.45
NOS272	3	113	1	15	8.2	67.3	16.7	7.276
NOS272	2	113	2	15	8.9	66.4	16.5	7.884
NOS272	3	113	2	15	8.6	67	16.6	7.373
NOS272	3	113	3	15	8.3	67.5	16.5	7.049
NOS273	3	113	3	15	8	68	14.2	7.29
NOS273	2	113	1	15	10	67.3	14.4	8.859
NOS273	3	113	2	15	8.2	68.2	14.8	7.065
NOS273	3	113	1	15	8.9	67.7	15.2	7.541
NOS273	2	113	2	15	9.1	65.9	14.7	7.629
NOS273	2	113	3	15	8.3	66.1	12.7	6.428
NOS274	2	113	3	15	9.4	67.3	17	8.581
NOS274	2	113	1	15	10.2	67.2	16.8	9.245
NOS274	3	113	1	15	8.1	68.6	15.3	7.303
NOS274	3	113	2	15	8.8	68.8	17.8	7.8
NOS274	3	113	3	15	8.5	69	16.4	7.534
NOS274	2	113	2	15	9.4	67.1	17.1	8.188
NOS275	2	113	3	15	9.7	68.7	14.7	9.545
NOS275	2	113	2	15	8.9	68.3	14	8.391
NOS275	2	113	1	15	8.8	67.1	14.9	8.066
NOS275	3	113	1	15	8.6	69.5	14	7.638
NOS275	3	113	2	15	8.3	69.1	14.4	7.192
NOS275	3	113	3	15	8.2	69.4	13.6	7.058
NOS276	2	114	3	15	9.3	67.5	12.1	9.19
NOS276	3	114	2	15	8	68.6	11.4	7.313
NOS276	2	114	1	15	8.3	66.2	12.1	7.582
NOS276	3	114	3	15	8.3	68	11.8	7.582
NOS276	2	114	2	15	8	67.2	13	7.27
NOS276	3	114	1	15	8.4	68.1	12.4	7.443
NOS277	2	114	3	15	9.3	70.6	14.7	8.789
NOS277	2	114	2	15	8.6	69.7	16.4	7.921
NOS277	3	114	1	15	8.7	70.9	17.1	7.405
NOS277	3	114	3	15	8	70.9	15.1	6.642
NOS277	2	114	1	15	8.5	na	17	7.055
NOS277	3	114	2	15	7.9	70.5	15.8	6.448
NOS278	2	114	3	15	9.3	68.9	16.2	8.782
NOS278	3	114	3	15	8.2	69.8	15	7.562
NOS278	3	114	1	15	8.5	70.3	14.9	7.812
NOS278	2	114	2	15	8.9	na	15.7	7.945
NOS278	2	114	1	15	8.3	67.5	15.3	7.231
NOS278	3	114	2	15	7.7	69.8	14.8	6.701
NOS279	2	114	3	15	9.3	67	11.9	8.945
NOS279	3	114	1	15	8.5	66.8	12.8	7.744
NOS279	3	114	3	15	8.5	67	12.4	7.605
NOS279	3	114	2	15	8.1	68.1	12.5	7.175
NOS279	2	114	2	15	9.3	na	12.6	8.096
NOS279	2	114	1	15	8.1	na	11.9	6.933
NOS28	2	109	3	14	10.6	66.2	11.7	10.34
NOS28	2	109	1	14	10.6	65.4	10.3	10.302
NOS28	2	109	2	14	9.9	66.8	11	9.485
NOS28	3	109	3	14	9.9	58.6	10.5	8.58
NOS28	3	109	2	14	9.1	64.1	10.8	7.692
NOS28	3	109	1	14	9.8	68.2	9.5	8.225
NOS280	2	114	2	15	9.6	68.1	13.2	9.194
NOS280	3	114	1	15	7.8	68.3	14.1	7.172
NOS280	3	114	3	15	8.3	68.9	13.8	7.522
NOS280	3	114	2	15	8.3	68.6	14.3	7.471
NOS280	2	114	3	15	9	67.3	12.8	7.908
NOS280	2	114	1	15	8.4	67.2	12.7	7.001
NOS281	2	114	3	15	9.2	68.5	19	8.867
NOS281	2	114	2	15	9.6	na	19.8	9.17
NOS281	3	114	1	15	8.2	69.1	16.9	7.751
NOS281	3	114	3	15	8.6	69.3	16.3	8.073
NOS281	2	114	1	15	8.8	na	18.6	7.744
NOS281	3	114	2	15	7.5	68.4	16.4	6.512
NOS282	2	114	2	15	9.5	69.9	12.8	9.151
NOS282	2	114	3	15	9.2	na	12.5	8.585
NOS282	3	114	1	15	8.6	70.3	13.2	7.541
NOS282	3	114	3	15	8.6	70.1	12.4	7.351
NOS282	3	114	2	15	8.1	70.4	12.5	6.796
NOS282	2	114	1	15	7.9	68.7	12.2	6.495
NOS283	2	114	3	15	9.4	68.6	12.4	9.189
NOS283	2	114	2	15	9.5	68.9	11.5	9.149
NOS283	2	114	1	15	8.8	68.6	10.9	8.048
NOS283	3	114	3	15	8.6	67.8	11	7.534
NOS283	3	114	2	15	8.2	67.2	11.8	7.1
NOS283	3	114	1	15	8.3	67	11.7	7.15
NOS284	2	114	3	15	9.5	69	15.1	8.997
NOS284	2	114	2	15	8.6	68.4	12.9	7.903
NOS284	3	114	1	15	8.3	69.5	12.9	7.513
NOS284	2	114	1	15	9.1	68.5	12.8	7.988
NOS284	3	114	2	15	8.6	68.8	14.4	7.498
NOS284	3	114	3	15	7.8	68.9	13.7	6.579
NOS285	2	114	2	15	9.1	68.6	13.5	8.659
NOS285	2	114	1	15	9	68.6	14.2	8.186
NOS285	3	114	2	15	8.1	68.7	14.4	7.257
NOS285	2	114	3	15	8.9	68.7	13.6	7.952
NOS285	3	114	1	15	8.2	69.2	14.4	7.166
NOS285	3	114	3	15	7.6	68.4	13.9	6.558
NOS286	2	114	2	15	9.1	68.2	14.1	8.821
NOS286	2	114	3	15	8.9	68.3	13.8	8.548
NOS286	2	114	1	15	8.7	68.5	13.1	8.258
NOS286	3	114	1	15	8.3	68.9	13.8	7.449
NOS286	3	114	3	15	8.5	70.1	13.4	7.517
NOS286	3	114	2	15	8.5	68.5	14	7.291
NOS287	2	114	2	15	9.8	67.8	13.5	9.146
NOS287	2	114	1	15	8.5	67.8	13.6	7.59
NOS287	2	114	3	15	9.5	68.9	14.2	8.378
NOS287	3	114	3	15	8.2	69.3	14.5	7.005
NOS287	3	114	1	15	8.4	70.9	14.3	7.117
NOS287	3	114	2	15	7.8	70.3	13.8	6.306
NOS288	2	114	3	15	9.2	68	11.2	8.487
NOS288	2	114	2	15	8.9	68.2	10.3	8.13
NOS288	3	114	1	15	8.6	69.1	12	7.677
NOS288	3	114	2	15	7.9	68.5	11.6	6.969
NOS288	2	114	1	15	8.7	68.1	10.7	7.465
NOS288	3	114	3	15	7.6	69.2	11.8	6.203
NOS289	2	114	3	15	9.4	67.8	13.2	9.219
NOS289	2	114	2	15	9.4	67.2	12.7	9.032
NOS289	3	114	1	15	8.8	68.5	13.9	8.101
NOS289	2	114	1	15	8.2	66.2	12.3	7.361
NOS289	3	114	3	15	8.4	67.9	13.1	7.52
NOS289	3	114	2	15	8	68.2	12.2	6.984
NOS29	2	109	3	14	10.1	66.9	15	9.538
NOS29	2	109	2	14	10.9	68.2	14.7	10.061
NOS29	2	109	1	14	10.6	65	14.7	9.741
NOS29	3	109	3	14	9.4	62.7	10.3	8.391
NOS29	3	109	2	14	9.5	68.7	10.1	8.052
NOS29	3	109	1	14	9.8	68.1	10.5	7.799
NOS290	2	114	3	15	9.5	66.2	11.4	8.836
NOS290	2	114	2	15	8.6	65.9	11.5	7.863
NOS290	2	114	1	15	9	67	11	8.124
NOS290	3	114	1	15	8.5	67.7	12.7	7.615
NOS290	3	114	3	15	8.6	67.9	12.1	7.499
NOS290	3	114	2	15	8.1	67.3	12	6.686
NOS291	2	114	3	15	9.4	68.2	11.5	9.367
NOS291	2	114	2	15	9.4	68	10.8	8.855
NOS291	3	114	1	15	8.5	68.6	11.9	7.789
NOS291	3	114	2	15	7.8	68.6	11.7	6.841
NOS291	3	114	3	15	8.4	68.7	12.1	7.295
NOS291	2	114	1	15	8.2	66.8	10.7	7.04
NOS292	2	114	2	15	9.5	68.2	11.8	8.911
NOS292	2	114	3	15	9.3	68.9	12.2	8.573
NOS292	2	114	1	15	8.6	67.8	11	7.625
NOS292	3	114	3	15	8.3	69.1	11.6	7.354
NOS292	3	114	1	15	8.4	69.7	10.5	7.176
NOS292	3	114	2	15	8.3	69.7	11.3	7.087
NOS293	3	115	2	15	8.7	69	15.9	na
NOS293	2	115	1	15	10.3	68.9	15.9	8.717
NOS293	2	115	2	15	10.4	69.4	15.6	8.768
NOS293	2	115	3	15	9.8	68.1	15.9	8.255
NOS293	3	115	1	15	8.8	68.3	14.8	7.316
NOS293	3	115	3	15	8.9	69.3	15.2	7.372
NOS294	2	115	1	15	9.9	67.6	16.4	9.046
NOS294	2	115	2	15	9.3	67.5	16	8.442
NOS294	3	115	1	15	8.1	69.1	16.4	7.16
NOS294	3	115	3	15	7.9	69.2	15.5	6.93
NOS294	2	115	3	15	9.3	66.9	15.5	8.047
NOS294	3	115	2	15	8.1	68	15.1	6.85
NOS295	2	115	1	15	8.9	68.7	16.9	8.182
NOS295	2	115	3	15	8.8	68.9	16.5	8.034
NOS295	2	115	2	15	9.5	69.4	16.4	8.623
NOS295	3	115	3	15	8.6	69.2	13.9	7.664
NOS295	3	115	1	15	8.1	69.3	13.7	7.191
NOS295	3	115	2	15	8	68.4	12.6	6.976
NOS296	2	115	3	15	9.5	68.4	11.7	9.149
NOS296	2	115	2	15	9.2	68.8	12.3	8.647
NOS296	3	115	2	15	8.3	70.3	11.8	7.607
NOS296	2	115	1	15	9	68.8	11.6	7.968
NOS296	3	115	1	15	8.4	69.4	11.9	7.434
NOS296	3	115	3	15	8.2	69.4	11.6	7.182
NOS297	2	115	2	15	9.9	70.9	19.1	8.925
NOS297	3	115	2	15	8.3	71	16.3	7.482
NOS297	2	115	1	15	9.3	70.8	18.4	8.328
NOS297	2	115	3	15	9.5	70	19	8.391
NOS297	3	115	1	15	8.5	71.2	16.2	7.344
NOS297	3	115	3	15	8.2	70.3	17.4	7.023
NOS298	2	115	2	15	9.6	71.5	14.8	9.154
NOS298	2	115	1	15	10.1	72	15.5	9.593
NOS298	2	115	3	15	9.5	71.3	15.3	8.888
NOS298	3	115	3	15	8.3	72	14.5	7.337
NOS298	3	115	2	15	8.1	71.1	12.7	6.82
NOS299	2	115	1	15	9.5	69.9	15.3	9.407
NOS299	2	115	3	15	9.3	70.5	15.1	8.908
NOS299	2	115	2	15	9.4	69.5	14.7	8.625
NOS299	3	115	2	15	8.8	69.6	12.5	7.672
NOS299	3	115	1	15	8.2	69.1	12.8	7.126
NOS299	3	115	3	15	8.1	68.4	12.8	6.908
NOS3	2	106	3	14	11.1	67.6	12.7	10.329
NOS3	2	106	2	14	11	67.5	11.5	9.768
NOS3	2	106	1	14	11	67.9	11.5	9.582
NOS3	3	106	1	14	9.5	62.9	8.5	8.25
NOS3	3	106	2	14	9.7	69.2	7.4	8.297
NOS3	3	106	3	14	9.9	65.5	6.7	8.421
NOS30	2	109	1	14	9.9	67.7	10	9.466
NOS30	2	109	2	14	10.6	67.6	11.3	9.641
NOS30	2	109	3	14	10.3	67.4	9.6	9.116
NOS30	3	109	3	14	9.3	68.3	7.3	8.005
NOS30	3	109	1	14	8.8	64.5	7.6	7.483
NOS30	3	109	2	14	9.6	69.7	6.4	8.138
NOS300	2	115	3	15	9.9	69.8	12.9	9.618
NOS300	2	115	1	15	9.6	70.4	12.5	9.043
NOS300	2	115	2	15	9.8	70.6	12.3	9.03
NOS300	3	115	1	15	8.6	68.3	11.9	7.207
NOS300	3	115	3	15	8	69.1	11.4	6.672
NOS300	3	115	2	15	8.1	68.8	11.7	6.684
NOS301	2	115	2	15	9.7	69.3	14.5	9.352
NOS301	2	115	1	15	9	69.1	14.3	8.342
NOS301	2	115	3	15	9.6	69.4	16.1	8.891
NOS301	3	115	1	15	8.3	69	14.5	7.648
NOS301	3	115	2	15	8.3	69.5	14.8	7.588
NOS301	3	115	3	15	8.1	69.9	14.6	7.017
NOS302	2	115	1	15	9.3	70	13.6	8.961
NOS302	2	115	2	15	9.1	69.7	13.7	8.62
NOS302	2	115	3	15	9.2	69.3	13.4	8.403
NOS302	3	115	2	15	8.1	68.9	12.9	7.333
NOS302	3	115	1	15	8.3	69.2	12.9	7.419
NOS302	3	115	3	15	7.7	68.8	12.6	6.768
NOS303	2	115	3	15	9.8	70.9	12.9	9.061
NOS303	2	115	2	15	9.4	70.5	12.4	8.624
NOS303	2	115	1	15	10	70.9	12.4	9.136
NOS303	3	115	1	15	8.4	70.8	10.4	7.246
NOS303	3	115	3	15	7.8	71.1	10.7	6.718
NOS304	2	115	2	15	10	68.5	15.5	9.463
NOS304	2	115	1	15	10.1	68.5	15	9.298
NOS304	2	115	3	15	9.7	68.1	15.5	8.914
NOS304	3	115	2	15	8.8	69	14	7.607
NOS304	3	115	1	15	8.9	69.4	13.9	7.639
NOS304	3	115	3	15	8.3	68.6	13.9	7.084
NOS305	2	115	1	15	9.4	68.5	13.1	8.777
NOS305	2	115	2	15	9.6	67.9	13.9	8.914
NOS305	3	115	3	15	7.9	69.2	14.6	7.142
NOS305	2	115	3	15	9.1	69.2	13.2	8.11
NOS305	3	115	1	15	8.3	68.8	13.6	7.304
NOS305	3	115	2	15	8.2	68.7	13.8	7.106
NOS306	2	115	1	15	9.6	68.5	19	9.143
NOS306	2	115	3	15	9.1	68.2	19.3	8.359
NOS306	2	115	2	15	9.3	69.3	17.9	8.503
NOS306	3	115	1	15	8.2	68.9	18.5	7.289
NOS306	3	115	2	15	7.9	68.8	17.6	6.791
NOS306	3	115	3	15	8.2	68.6	17.3	6.845
NOS307	2	115	2	15	10	69.8	16.6	9.807
NOS307	2	115	3	15	9.6	70	16.5	8.937
NOS307	3	115	2	15	8.1	70.1	15.2	7.482
NOS307	2	115	1	15	9.8	69.8	15.9	8.905
NOS307	3	115	3	15	7.9	69.8	15	6.78
NOS307	3	115	1	15	8.1	69.8	14.4	6.821
NOS308	2	115	2	15	9.3	68.2	14.1	9.292
NOS308	2	115	1	15	9.7	69.3	14.5	9.395
NOS308	2	115	3	15	9.2	68.6	13.8	8.794
NOS308	3	115	1	15	8.3	68.4	12.1	7.284
NOS308	3	115	3	15	8.1	68.3	12.8	7.015
NOS308	3	115	2	15	7.8	68.1	12.7	6.314
NOS309	2	115	3	15	9.8	68.2	13.4	9.386
NOS309	2	115	2	15	9.8	67.9	12.5	8.991
NOS309	2	115	1	15	9.4	68.3	12.3	8.518
NOS309	3	115	1	15	8.5	69.2	10.9	7.596
NOS309	3	115	3	15	8.6	69	11.2	7.445
NOS309	3	115	2	15	8.3	69.7	11	7.08
NOS31	2	109	1	14	10	65.8	14.1	8.999
NOS31	3	109	3	14	10.1	62.8	11.8	9.079
NOS31	2	109	2	14	10.2	64.5	13.6	9.147
NOS31	2	109	3	14	10	68.2	13.3	8.96
NOS31	3	109	2	14	9.9	67.9	10.2	8.867
NOS31	3	109	1	14	9.3	68.2	10	8.026
NOS32	2	109	1	14	10.2	63	14.1	8.803
NOS32	3	109	1	14	9	66	9.7	7.713
NOS32	3	109	3	14	8.6	67.4	11.2	7.359
NOS32	2	109	3	14	10.3	63	14.2	8.788
NOS32	2	109	2	14	10.9	61.8	15.5	9.134
NOS32	3	109	2	14	9.5	67.4	10.5	7.905
NOS33	2	109	2	14	9.8	67.6	13.2	8.851
NOS33	2	109	3	14	10.5	66.2	13.2	9.48
NOS33	2	109	1	14	10.2	68.1	12.8	9.109
NOS33	3	109	3	14	8.9	68.2	11.1	7.791
NOS33	3	109	1	14	9	68.4	9.8	7.744
NOS33	3	109	2	14	8.6	65	11.9	7.05
NOS34	2	109	2	14	10.6	64.4	13.3	9.275
NOS34	2	109	1	14	11	65.1	14.5	9.334
NOS34	3	109	1	14	9.4	66.3	8	7.958
NOS34	3	109	3	14	9.4	68.8	8.5	7.935
NOS34	3	109	2	14	9.9	67.5	8.9	8.3
NOS34	2	109	3	14	10.3	65.2	13.1	8.56
NOS35	2	109	1	14	10.6	68.2	7.9	10.406
NOS35	2	109	3	14	10.1	67.2	8.8	9.783
NOS35	2	109	2	14	10.7	67.6	8.7	10.232
NOS35	3	109	2	14	10	63.2	7.4	9.38
NOS35	3	109	1	14	9.4	63.6	7.5	8.486
NOS35	3	109	3	14	9.5	65.8	7.3	8.295
NOS36	2	109	2	14	10.5	64.4	11.9	9.876
NOS36	2	109	3	14	10.1	65	11.2	9.496
NOS36	2	109	1	14	9.5	65.6	11.2	8.476
NOS36	3	109	1	14	9.3	62.5	7.9	8.121
NOS36	3	109	3	14	8.7	64.7	8.7	7.579
NOS36	3	109	2	14	9.2	68.2	7	7.9
NOS37	2	109	3	14	10.3	66.1	10.2	9.793
NOS37	2	109	1	14	10.1	66.3	10	9.402
NOS37	3	109	2	14	9.3	69.4	6.1	8.489
NOS37	2	109	2	14	9.6	67.8	10.4	8.733
NOS37	3	109	3	14	9	64.8	8.7	8.04
NOS37	3	109	1	14	9.3	68.9	6.9	8.252
NOS38	2	109	2	14	10.6	65.5	14.7	10.594
NOS38	2	109	1	14	9.8	66.3	14.8	9.271
NOS38	3	109	2	14	9.5	68.6	9	8.872
NOS38	2	109	3	14	10.8	64.9	15.1	9.993
NOS38	3	109	3	14	9.1	61.2	10	8.201
NOS38	3	109	1	14	9.5	67.8	9.8	8.416
NOS39	2	109	3	14	10.5	64.3	14.6	9.558
NOS39	2	109	2	14	10.4	66.3	15.5	9.418
NOS39	3	109	1	14	9.4	69.9	10.3	8.499
NOS39	2	109	1	14	9.8	65.5	15.8	8.793
NOS39	3	109	2	14	9.4	69.4	10.4	8.422
NOS39	3	109	3	14	9.7	68	10.7	8.446
NOS4	2	106	3	14	10.5	66.6	13.3	10.165
NOS4	2	106	1	14	11.2	65	16.9	10.823
NOS4	2	106	2	14	10.5	66	13.6	9.944
NOS4	3	106	1	14	9.1	66.2	8.5	8.502
NOS4	3	106	2	14	9.4	67.8	7.7	8.708
NOS4	3	106	3	14	9.2	67.8	8.4	8.364
NOS40	2	110	2	14	10.1	68.9	11.9	9.725
NOS40	2	110	3	14	10	70.7	12.3	9.325
NOS40	3	110	1	14	9.8	71	8.1	9.087
NOS40	3	110	2	14	9.5	70.6	7.7	8.453
NOS40	3	110	3	14	10	67.7	9.8	8.655
NOS41	2	110	2	14	10.8	66.8	12.8	10.451
NOS41	2	110	1	14	10.3	67.8	12	9.752
NOS41	2	110	3	14	10.1	66.5	12.5	9.556
NOS41	3	110	1	14	9.9	66.4	7.3	9.348
NOS41	3	110	3	14	10.4	70.4	9.2	8.664
NOS41	3	110	2	14	10.2	69.9	10.4	8.163
NOS42	3	110	3	14	9.3	64.6	9.2	8.895
NOS42	2	110	1	14	10.1	65.7	13.6	9.637
NOS42	2	110	3	14	9.7	63.9	12.8	9.174
NOS42	2	110	2	14	10.6	64.8	13.2	9.791
NOS42	3	110	1	14	9.1	64	9.6	8.314
NOS42	3	110	2	14	9.3	66.3	10.1	7.684
NOS43	3	110	2	14	9.5	69	8.2	na
NOS43	2	110	2	14	10.8	65.6	11.9	10.088
NOS43	2	110	1	14	9.5	67	11.3	8.858
NOS43	2	110	3	14	10.3	66.9	11.9	9.539
NOS43	3	110	3	14	9.6	68.2	8.5	8.49
NOS43	3	110	1	14	8.9	68	8.1	7.515
NOS44	2	110	3	14	10.2	67.2	14.2	9.851
NOS44	3	110	3	14	9.2	64.3	8.9	8.714
NOS44	2	110	1	14	9.4	67.9	13	8.86
NOS44	3	110	1	14	8.7	68.9	9.8	7.907
NOS44	2	110	2	14	10.2	67.9	14.4	9.257
NOS44	3	110	2	14	10.1	69.2	9.4	8.4
NOS45	2	110	2	14	10.3	66.9	14	10.081
NOS45	2	110	3	14	10.4	68.8	14.1	10.091
NOS45	2	110	1	14	10.3	67.5	14.5	9.767
NOS45	3	110	3	14	10.5	68.9	9.4	8.903
NOS45	3	110	1	14	9.1	63.6	11.2	7.557
NOS45	3	110	2	14	10.5	64.1	11.1	8.524
NOS46	2	110	2	14	10.9	67.2	14.8	10.147
NOS46	2	110	3	14	10.6	66.5	14.9	9.825
NOS46	2	110	1	14	10.3	67.7	13.7	9.432
NOS46	3	110	3	14	9.7	66.3	8.8	8.829
NOS46	3	110	1	14	9.3	69.2	8.6	8.191
NOS46	3	110	2	14	10.3	69.9	8	8.876
NOS47	2	110	2	14	10.8	68.6	9.8	10.191
NOS47	2	110	1	14	11.3	68.2	10.4	10.34
NOS47	2	110	3	14	10.4	68.1	11.2	9.474
NOS47	3	110	3	14	9.8	70.1	5.9	8.818
NOS47	3	110	1	14	9.2	69.6	6.7	8.147
NOS47	3	110	2	14	10.1	65.6	8.1	8.713
NOS48	2	110	3	14	10	70	12.5	9.554
NOS48	2	110	1	14	10.8	69.7	12.7	10.104
NOS48	2	110	2	14	10.1	69.5	11.3	9.333
NOS48	3	110	1	14	9.3	69.9	7.5	8.39
NOS48	3	110	3	14	9.9	65.2	9.2	8.878
NOS48	3	110	2	14	9.8	61.1	9.6	8.704
NOS49	2	111	2	14	10.6	67.6	15.4	10.55
NOS49	2	111	3	14	10.2	65.3	16.1	9.777
NOS49	2	111	1	14	10.4	63.6	15.1	9.631
NOS49	3	111	2	14	10	68.4	9.8	8.625
NOS49	3	111	3	14	10.1	65.6	10.3	8.375
NOS49	3	111	1	14	11.2	62.7	10.6	8.356
NOS5	2	106	3	14	10.8	67	13.5	na
NOS5	2	106	2	14	10.3	67.2	13.2	9.965
NOS5	2	106	1	14	11.3	68	13.1	10.683
NOS5	3	106	1	14	9.3	62.2	9.3	8.646
NOS5	3	106	3	14	9.5	66.4	8.4	8.459
NOS5	3	106	2	14	9.4	65.5	8.4	8.361
NOS50	2	111	2	14	11.1	64.6	14.9	10.616
NOS50	2	111	1	14	10	65.6	14.8	9.379
NOS50	2	111	3	14	10.9	65.7	14.2	10.112
NOS50	3	111	3	14	10.2	60.6	12.1	8.431
NOS51	2	111	1	14	10.1	68	13.9	9.297
NOS51	2	111	2	14	10	68	13.8	8.907
NOS51	2	111	3	14	10.6	67.8	14	9.211
NOS51	3	111	3	14	11	62.5	12.5	8.327
NOS52	2	111	2	14	10.1	66.1	16	9.629
NOS52	2	111	1	14	11	64.6	16.6	10.48
NOS52	2	111	3	14	10.2	66.7	15.2	9.645
NOS52	3	111	1	14	10.1	61.3	11.5	9.374
NOS52	3	111	3	14	9.6	67.8	10.3	8.634
NOS52	3	111	2	14	10.2	68.9	10	8.687
NOS53	2	111	3	14	10.5	68.4	12.9	10.037
NOS53	2	111	2	14	10	67.8	13.3	9.468
NOS53	3	111	3	14	9.5	70.9	8	8.762
NOS53	2	111	1	14	10.7	66.5	14.3	9.808
NOS54	2	112	1	14	9.8	64.1	16.8	9.421
NOS54	2	112	3	14	10.9	65.2	17.3	10.234
NOS54	2	112	2	14	9.9	65.4	16.3	9.255
NOS54	3	112	2	14	9.6	67.6	10	8.675
NOS54	3	112	1	14	9.2	67.8	10.3	8.263
NOS54	3	112	3	14	10.1	67.9	11	8.407
NOS55	3	112	2	14	8.7	66.1	9.3	8.236
NOS55	3	112	3	14	8.8	64.6	9.6	8.145
NOS55	3	112	1	14	9.1	67.4	9.4	8.242
NOS55	2	112	1	14	9.9	60.2	17.6	8.571
NOS55	2	112	2	14	10.8	60.6	15.4	9.156
NOS55	2	112	3	14	10.3	61.9	14.5	8.516
NOS56	2	112	1	14	10.9	66	14.3	9.686
NOS56	2	112	3	14	10.2	66	14.5	8.998
NOS56	3	112	2	14	10.1	69	6.4	8.633
NOS56	3	112	3	14	10.4	67.3	9	8.848
NOS56	3	112	1	14	10	61.5	9.9	8.396
NOS56	2	112	2	14	11	64.3	13.7	9.174
NOS57	2	112	3	14	10.1	68.2	17.4	10.075
NOS57	2	112	1	14	9.8	67.7	17.5	9.327
NOS57	2	112	2	14	10.6	65.6	17.8	10.087
NOS57	3	112	2	14	9.9	67.7	14.2	9.151
NOS57	3	112	3	14	9.5	70.7	13.5	8.664
NOS57	3	112	1	14	10.3	63.6	15.1	8.574
NOS58	2	112	2	14	10.2	63.9	20.8	9.641
NOS58	2	112	1	14	9.6	63.4	20.3	8.806
NOS58	3	112	3	14	10.4	64.2	17	9.114
NOS58	3	112	2	14	10	67	16	8.675
NOS58	3	112	1	14	9.9	67.7	16.5	8.199
NOS58	2	112	3	14	11.5	62.1	19.4	9.47
NOS59	2	113	3	14	9.2	66.7	14.7	8.68
NOS59	2	113	1	14	9.8	65.3	16.9	9.192
NOS59	2	113	2	14	9.8	66.5	15.5	9.127
NOS59	3	113	1	14	9	69.9	11.9	8.378
NOS59	3	113	2	14	8.5	69.2	11.3	7.843
NOS59	3	113	3	14	8.9	69.8	10.9	8.187
NOS6	3	106	3	14	8.9	66.9	10.9	8.172
NOS6	2	106	2	14	10.6	66.2	16.8	9.459
NOS6	2	106	1	14	9.9	67.1	16.5	8.791
NOS6	3	106	2	14	9.1	69.1	10.4	8.059
NOS6	3	106	1	14	8.9	61	12	7.818
NOS6	2	106	3	14	9.8	66.3	17.3	8.471
NOS60	2	113	1	14	9.6	67	19.3	9.294
NOS60	2	113	2	14	9.8	65.1	18.4	9.153
NOS60	3	113	1	14	9.1	70.6	12.1	8.446
NOS60	2	113	3	14	9.3	67	17.4	8.494
NOS60	3	113	3	14	8.8	71	11.4	8.004
NOS60	3	113	2	14	8.7	70.2	11.8	7.658
NOS61	2	113	1	14	9.3	68.6	18.2	9.255
NOS61	3	113	1	14	9	70.3	13.3	8.758
NOS61	2	113	2	14	9.5	68.1	18.5	9.192
NOS61	2	113	3	14	10.2	66.9	20.6	9.706
NOS61	3	113	3	14	8.8	70.7	12.9	8.309
NOS61	3	113	2	14	8.6	69.4	14.3	8.059
NOS62	2	113	1	14	10.1	66.5	19.7	9.678
NOS62	2	113	2	14	9.7	67.2	21	9.106
NOS62	3	113	1	14	9.2	70.3	15.5	8.591
NOS62	2	113	3	14	10.2	66.1	21.2	9.471
NOS62	3	113	2	14	9.2	69.7	14.3	8.217
NOS62	3	113	3	14	9.1	69.7	14.6	8.103
NOS63	2	113	1	14	9.8	66.4	15.4	9.63
NOS63	2	113	3	14	9.5	67.3	15.1	8.874
NOS63	2	113	2	14	9.4	67.9	14.7	8.645
NOS63	3	113	3	14	9.2	70.2	10.9	8.326
NOS63	3	113	2	14	9	70.3	10.6	8.13
NOS63	3	113	1	14	9.3	70.3	9.9	8.386
NOS64	2	113	3	14	9.2	67.9	19.9	8.908
NOS64	2	113	2	14	9.6	67.9	19.6	9.174
NOS64	2	113	1	14	9.8	66.8	20.6	9.052
NOS64	3	113	1	14	9.2	69.7	16.1	8.388
NOS64	3	113	2	14	8.9	69.8	15.2	8.052
NOS64	3	113	3	14	9.2	70.3	14.4	8.25
NOS65	3	113	3	14	9.2	68.5	8	8.504
NOS65	2	113	1	14	10.2	64.4	15.9	9.289
NOS65	2	113	3	14	10.5	65	15	9.479
NOS65	3	113	1	14	9.3	68.3	8.3	8.33
NOS65	2	113	2	14	9.8	64.3	15	8.718
NOS65	3	113	2	14	9.4	68.6	7.6	8.36
NOS66	2	113	3	14	10.5	68.4	13.4	9.53
NOS66	3	113	3	14	9.3	71.1	8.1	8.355
NOS66	3	113	1	14	9.3	71.7	8.4	8.154
NOS66	3	113	2	14	9.4	71.9	8.4	8.136
NOS66	2	113	2	14	10.2	69.7	14.2	8.748
NOS66	2	113	1	14	10.1	69.8	12.9	8.286
NOS67	2	113	2	14	9.8	67.5	13.4	9.162
NOS67	2	113	1	14	10.2	67.1	14.1	9.446
NOS67	3	113	2	14	8.9	69	7.4	8.058
NOS67	2	113	3	14	9.7	67.2	13.7	8.696
NOS67	3	113	3	14	9	70	6.2	8.032
NOS67	3	113	1	14	9.3	69.2	6.7	8.295
NOS68	2	113	3	14	9.7	67.1	11.8	9.289
NOS68	2	113	1	14	9.3	66.9	10.5	8.806
NOS68	3	113	3	14	8.7	70.3	5.9	8.067
NOS68	3	113	1	14	9	69.4	5.7	8.304
NOS68	2	113	2	14	9.6	66.9	13.1	8.628
NOS68	3	113	2	14	8.5	69.2	5.6	7.529
NOS69	2	114	2	14	9.5	66.7	15.5	9.548
NOS69	2	114	1	14	9.7	67.7	14.7	9.717
NOS69	2	114	3	14	8.9	68.2	13.1	8.521
NOS69	3	114	1	14	8.3	71.5	8.6	7.917
NOS69	3	114	3	14	8.8	71.1	9.3	8.246
NOS69	3	114	2	14	8.9	70.9	9	7.994
NOS7	2	106	2	14	10.9	66.1	14.6	10.525
NOS7	2	106	1	14	10.5	68	13.1	9.887
NOS7	2	106	3	14	11.2	67.7	12.9	10.444
NOS7	3	106	1	14	8.7	64.8	9.3	8.088
NOS7	3	106	3	14	9.2	69.7	7.9	8.512
NOS7	3	106	2	14	8.9	65.7	7.9	8.082
NOS70	2	114	1	14	9.9	68.3	13.5	9.6
NOS70	2	114	2	14	9.3	66.7	13.1	8.683
NOS70	3	114	1	14	8.3	70.9	7.3	7.713
NOS70	3	114	2	14	8.7	71.3	6.8	7.798
NOS70	2	114	3	14	9.5	66.9	15	8.396
NOS70	3	114	3	14	8.8	70.9	7.2	7.751
NOS71	2	114	2	14	9.6	68.4	13.9	8.944
NOS71	2	114	1	14	9.3	70.1	14.2	8.628
NOS71	2	114	3	14	10	68.7	15.4	9.076
NOS71	3	114	1	14	8.8	70.7	8.4	7.986
NOS71	3	114	2	14	9	72.1	8.7	7.993
NOS71	3	114	3	14	8.8	72	9	7.795
NOS72	2	114	3	14	10.2	66.1	18.2	9.792
NOS72	2	114	1	14	9.4	67.4	18.5	8.968
NOS72	2	114	2	14	10.1	67.9	17.5	9.474
NOS72	3	114	1	14	8.4	69.9	12.5	7.767
NOS72	3	114	2	14	8.7	69.7	11.8	7.8
NOS72	3	114	3	14	8.6	69.4	12.6	7.445
NOS73	2	114	3	14	9.7	68	9.3	8.85
NOS73	3	114	1	14	8.7	70.3	4.5	7.937
NOS73	3	114	3	14	8.8	70.6	4	8.015
NOS73	2	114	1	14	10.1	68.6	8.3	9.036
NOS73	2	114	2	14	10.3	68.6	8.6	9.213
NOS73	3	114	2	14	8.9	71.6	4.3	7.781
NOS74	2	114	3	14	10.1	67.4	11.4	9.722
NOS74	2	114	2	14	9.4	68	12	8.584
NOS74	3	114	1	14	8.9	70.5	7	8.079
NOS74	3	114	2	14	9.2	71.4	7	8.252
NOS74	2	114	1	14	10.1	68.9	12.2	8.916
NOS74	3	114	3	14	8.7	70.6	7.5	7.515
NOS75	2	114	2	14	9.1	69.9	11.4	8.253
NOS75	2	114	3	14	10.3	67.4	11.9	9.315
NOS75	2	114	1	14	9.9	68.6	12	8.838
NOS75	3	114	1	14	8.9	72.3	4	7.915
NOS75	3	114	2	14	8.7	71.4	4.9	7.579
NOS75	3	114	3	14	8.7	71.5	4.9	7.497
NOS76	3	114	3	14	9.2	72.5	5	na
NOS76	2	114	3	14	10.1	69.9	10.5	9.451
[truncated: 149 more rows]
