# Supplementary material for: Genomic Prediction of Seed Quality Traits Using Advanced Barley Breeding Lines
Source: PLoS One. 2016 Oct 26;11(10):e0164494. doi: 10.1371/journal.pone.0164494 (PMC5082657; doi:10.1371/journal.pone.0164494)
Supplement: S2 Table — The 309 lines were genotyped by Illumina iSelect 9K barley chip. The genotyping was outsourced to TraitGenetics [27]. (CSV) [file pone.0164494.s002.csv]

marker	NOS1	NOS10	NOS100	NOS101	NOS102	NOS103	NOS104	NOS105	NOS106	NOS107	NOS108	NOS109	NOS11	NOS110	NOS111	NOS112	NOS113	NOS114	NOS115	NOS116	NOS117	NOS12	NOS120	NOS121	NOS122	NOS123	NOS124	NOS125	NOS126	NOS127	NOS128	NOS129	NOS13	NOS130	NOS131	NOS132	NOS133	NOS134	NOS135	NOS136	NOS137	NOS138	NOS139	NOS14	NOS140	NOS141	NOS142	NOS143	NOS144
m1	T	T	T	T	T	T	T	T	T	T	T	T	T	T	T	T	T	T	T	T	T	T	T	T	T	T	T	T	T	T	T	T	T	T	G	G	T	T	T	T	T	T	T	T	G	T	T	T	T
m2	A	R	A	A	A	A	A	A	A	A	A	A	G	A	A	A	A	A	A	A	A	G	A	A	G	A	A	A	G	G	G	G	A	G	G	A	G	A	G	A	G	A	A	A	A	R	A	A	A
m3	G	A	G	G	G	R	G	G	A	A	A	G	A	G	R	G	G	G	G	R	G	A	G	G	G	A	A	A	G	A	A	G	G	G	R	A	G	A	A	G	G	G	G	G	A	A	G	G	G
m4	C	C	C	C	C	C	C	C	C	C	C	C	C	C	C	C	C	C	C	C	C	C	C	C	C	C	C	C	C	C	C	C	C	C	C	C	C	C	C	C	C	C	C	C	C	C	C	C	C
m5	G	G	G	G	G	G	G	G	G	G	G	C	C	C	C	C	G	G	G	S	G	C	G	G	G	G	G	G	G	G	G	G	G	G	G	G	G	G	G	G	G	G	G	G	G	G	G	G	G
m6	T	T	T	T	T	T	T	T	T	T	T	T	T	T	T	T	C	T	T	Y	T	T	C	T	T	T	T	T	T	T	T	T	T	T	C	T	C	T	T	T	T	T	T	T	T	T	Y	T	T
m7	T	T	T	T	T	T	T	T	T	T	T	T	T	T	T	T	T	T	T	T	T	T	T	T	T	T	T	T	T	T	T	T	T	T	T	T	T	T	T	T	T	T	T	T	T	T	T	T	T
m8	A	A	A	A	A	A	A	A	A	A	A	A	A	A	A	A	A	A	A	A	A	A	A	A	A	A	A	A	A	A	A	A	A	A	A	A	A	A	A	A	A	A	A	A	A	A	A	A	A
m9	T	T	C	T	T	T	T	T	T	T	T	T	T	T	T	T	C	T	T	T	T	T	T	T	T	T	T	T	T	T	T	T	T	T	T	T	T	T	T	T	T	T	T	T	T	T	T	T	T
m10	C	C	C	C	C	C	C	C	C	C	C	C	C	C	C	C	C	C	C	C	C	C	C	C	C	C	C	C	C	C	C	C	C	C	C	C	C	C	C	C	C	C	C	C	C	C	C	C	C
m11	A	A	A	A	A	A	A	A	A	A	A	A	A	A	A	A	A	A	A	A	A	A	A	A	A	A	A	A	A	A	A	A	A	A	A	A	A	A	A	A	A	A	A	A	A	A	A	A	A
m12	T	A	A	A	A	A	A	A	A	A	A	A	A	T	A	A	A	T	A	A	A	A	A	A	A	A	A	A	A	A	A	A	A	A	T	T	A	A	A	T	A	T	A	A	A	A	T	A	A
m13	C	C	C	C	C	C	C	C	C	C	C	C	C	C	C	C	C	C	C	failed	C	C	C	C	T	Y	C	C	C	C	C	C	C	C	C	C	C	C	C	C	C	Y	C	C	T	T	C	C	C
m14	A	A	A	A	A	A	A	A	A	A	A	A	A	A	A	A	A	A	A	A	A	A	A	A	A	G	G	G	A	A	A	A	A	A	A	A	A	A	A	A	A	A	A	A	A	A	A	A	A
m15	T	Y	C	T	T	T	T	T	T	C	T	C	C	T	Y	C	T	T	T	T	T	C	T	T	T	T	T	T	Y	C	C	C	T	C	C	C	C	C	T	C	C	C	T	T	Y	T	T	T	T
m16	failed	failed	failed	failed	failed	failed	failed	failed	failed	failed	failed	failed	failed	failed	failed	failed	failed	failed	failed	failed	failed	failed	failed	failed	failed	failed	failed	failed	failed	failed	failed	failed	failed	failed	failed	failed	failed	failed	failed	failed	failed	failed	failed	failed	failed	failed	failed	failed	failed
m17	G	G	G	G	G	G	G	G	G	A	G	G	G	G	G	G	G	A	G	G	G	G	G	G	G	G	G	G	G	G	G	G	G	G	G	G	G	G	G	G	G	G	G	G	G	G	G	G	G
m18	T	T	G	T	T	K	T	T	T	T	T	T	T	T	T	T	T	T	G	G	G	T	T	T	T	T	T	T	T	T	T	T	T	T	T	T	T	T	T	T	T	G	T	T	T	T	T	T	T
m19	A	A	A	G	A	A	A	A	A	A	A	A	A	A	A	A	A	A	A	A	G	A	A	A	G	A	A	A	A	R	A	A	G	A	A	A	A	A	A	A	A	A	A	G	A	R	A	A	A
m20	G	G	G	G	G	G	G	G	G	G	G	G	G	G	G	G	G	G	G	G	G	G	G	G	A	G	G	G	G	G	G	G	G	G	G	G	G	G	G	G	G	G	G	G	G	G	G	G	G
m21	T	Y	T	T	T	T	T	T	T	T	T	T	T	T	T	T	T	T	T	T	T	T	T	T	T	Y	C	C	T	T	T	T	C	T	T	T	T	T	T	T	T	T	T	C	T	T	T	T	T
m22	G	G	G	G	G	failed	G	G	C	C	C	G	C	G	failed	G	G	G	G	failed	G	C	G	G	G	G	G	G	G	C	C	G	G	G	G	G	G	G	C	G	G	G	G	G	G	G	G	G	G
m23	A	A	A	A	A	R	A	A	A	A	A	A	A	A	R	A	A	A	A	R	A	G	A	A	A	A	A	A	A	A	A	A	A	A	A	A	A	A	A	A	A	A	A	G	A	A	A	A	A
m24	A	A	A	A	A	A	A	A	A	A	A	A	A	A	A	A	A	A	A	A	G	A	A	A	G	G	A	G	A	A	A	A	A	A	G	G	A	A	A	A	G	A	A	A	G	R	A	A	A
m25	C	C	C	C	C	C	C	C	C	C	C	C	C	C	C	C	C	C	C	C	C	C	C	C	C	C	C	C	C	C	C	C	C	C	C	C	C	C	C	C	C	C	C	C	C	C	C	C	C
m26	failed	failed	failed	failed	failed	failed	failed	failed	failed	failed	failed	failed	failed	failed	failed	failed	failed	failed	failed	failed	failed	failed	failed	failed	failed	failed	failed	failed	failed	failed	failed	failed	failed	failed	failed	failed	failed	failed	failed	failed	failed	failed	failed	failed	failed	failed	failed	failed	failed
m27	A	A	A	A	A	A	A	A	A	A	A	A	A	A	A	A	A	A	A	A	A	A	A	A	A	A	A	A	A	A	A	A	A	A	A	A	A	A	A	A	A	A	A	A	A	A	A	A	A
m28	T	W	T	T	A	A	A	A	A	A	A	A	A	A	A	A	A	T	A	A	A	A	A	A	A	A	A	A	A	A	A	A	A	A	A	A	A	A	T	T	A	A	A	A	A	A	A	A	A
m29	A	A	A	A	A	G	G	A	G	G	A	G	A	A	A	G	A	A	A	A	A	A	A	A	A	A	G	A	A	A	A	A	A	A	A	A	A	A	A	A	A	A	A	A	A	A	A	A	A
m30	C	C	C	C	C	C	C	C	C	C	C	C	C	C	C	C	C	C	C	C	C	C	C	C	C	C	C	C	C	C	C	C	C	C	C	C	C	C	C	C	C	C	C	C	C	C	C	C	C
m31	A	R	A	A	A	A	A	A	A	A	A	G	G	G	R	A	A	A	A	A	A	A	G	A	A	A	A	A	A	A	A	A	A	A	A	A	A	A	A	A	A	A	A	A	A	A	A	A	A
m32	G	G	A	A	G	R	G	G	A	A	G	G	A	G	G	G	G	A	A	A	G	G	G	G	G	G	G	G	G	G	G	G	G	G	A	A	G	G	G	G	G	G	G	G	A	G	G	G	G
m33	C	C	C	C	C	C	C	C	C	C	C	C	C	C	C	C	C	C	C	C	C	C	C	C	C	C	C	C	C	C	C	C	C	C	C	C	C	C	C	C	C	C	C	C	C	C	C	C	C
m34	C	C	C	C	C	C	C	C	C	C	C	C	C	C	C	C	C	C	C	C	C	C	C	C	C	C	C	C	C	C	C	C	C	C	C	C	C	C	C	C	C	C	C	C	C	C	C	C	C
m35	A	A	A	A	A	A	A	A	A	A	A	A	A	A	A	A	A	A	A	A	A	A	A	A	A	A	A	A	A	A	A	A	A	A	A	A	A	A	A	A	A	A	A	A	A	A	A	A	A
m36	A	A	G	A	A	A	A	A	A	A	A	A	A	A	A	A	A	A	A	A	G	A	A	A	G	G	A	G	A	A	A	A	A	A	A	G	A	G	A	A	A	A	G	A	R	G	A	A	A
m37	A	A	A	A	A	A	A	A	A	A	A	A	A	A	A	A	A	A	A	A	A	A	A	A	A	A	A	A	A	A	A	A	A	A	A	A	A	A	A	A	A	A	A	A	A	A	A	A	A
m38	G	G	G	G	G	G	G	G	G	G	G	G	G	G	G	G	G	G	G	G	G	G	G	G	G	G	G	G	G	G	G	G	G	G	G	G	G	G	G	G	G	G	G	G	G	G	G	G	G
m39	failed	failed	failed	failed	failed	failed	failed	failed	failed	failed	failed	failed	failed	failed	failed	failed	failed	failed	failed	failed	failed	failed	failed	failed	failed	failed	failed	failed	failed	failed	failed	failed	failed	failed	failed	failed	failed	failed	failed	failed	failed	failed	failed	failed	failed	failed	failed	failed	failed
m40	Y	T	failed	C	failed	T	T	T	Y	T	Y	T	T	T	T	T	C	failed	T	T	T	T	T	T	T	T	Y	T	T	T	T	T	T	T	T	failed	T	T	T	failed	T	T	T	C	T	T	T	T	T
m41	C	C	C	C	C	C	C	C	C	C	C	C	C	C	C	C	C	C	C	C	C	C	C	C	C	C	C	C	C	C	C	C	C	C	C	C	C	C	C	C	C	C	C	C	C	C	C	C	C
m42	A	G	G	G	G	G	G	G	G	G	G	G	G	G	G	G	G	G	G	G	G	G	R	G	G	G	G	G	G	A	A	A	G	G	G	G	A	A	A	G	G	G	G	G	G	G	G	G	G
m43	C	C	C	C	C	C	C	C	C	C	C	C	C	C	C	C	C	C	C	C	C	C	C	C	C	C	C	C	C	C	C	C	C	C	C	C	C	C	C	C	C	C	C	C	C	C	C	C	C
m44	A	A	A	G	A	A	A	A	A	A	A	A	A	A	A	A	A	G	A	A	A	A	A	A	A	A	A	A	A	A	A	A	A	A	A	A	A	A	A	A	A	A	A	A	A	A	A	A	A
m45	A	A	A	A	A	A	A	A	A	A	A	A	A	A	A	A	A	A	A	A	A	A	A	A	A	A	A	A	A	A	A	A	A	A	A	A	A	A	A	A	A	A	A	A	A	A	A	A	A
m46	C	C	G	C	C	C	C	C	C	C	C	C	C	C	S	C	G	C	C	C	C	C	G	G	C	C	C	C	C	G	G	G	C	C	C	C	C	failed	G	C	C	C	C	G	G	C	G	G	G
m47	G	G	G	G	G	G	G	G	G	G	G	G	G	G	G	G	G	G	G	G	G	G	G	G	G	G	G	G	G	G	G	G	G	G	G	G	G	G	G	G	G	G	G	G	G	G	G	G	G
m48	A	A	G	G	A	R	A	A	A	A	A	G	G	G	R	G	A	A	G	G	G	A	A	G	G	G	A	G	A	A	A	A	A	A	G	G	A	failed	G	A	G	G	A	A	G	G	A	A	A
m49	A	A	A	A	A	A	A	A	A	A	A	A	A	A	A	A	A	A	A	A	A	A	A	A	A	A	A	A	A	A	A	A	A	A	A	A	A	A	A	A	A	A	A	A	A	A	A	A	A
m50	C	C	C	C	C	C	C	C	C	A	C	C	C	C	C	C	C	A	C	C	C	C	C	C	C	C	C	C	C	C	C	C	C	C	C	C	C	C	C	C	C	C	C	C	C	C	C	C	C
m51	A	A	A	A	A	A	A	A	A	A	A	A	A	A	A	A	A	A	A	A	A	A	A	A	A	A	A	A	A	A	A	A	A	A	A	A	A	A	A	A	A	A	A	A	A	A	A	A	A
m52	G	K	T	T	G	G	G	G	G	G	G	G	G	G	G	G	G	G	T	T	T	G	K	G	T	K	G	G	T	G	G	G	T	G	T	T	G	G	G	G	G	G	G	T	T	K	G	G	G
m53	G	G	G	G	G	G	G	G	G	G	G	G	G	G	G	G	G	G	G	G	G	G	G	G	G	G	G	G	G	G	G	G	G	G	G	G	G	G	G	G	G	G	G	G	G	G	G	G	G
m54	failed	failed	failed	failed	failed	failed	failed	failed	failed	failed	failed	failed	failed	failed	failed	failed	failed	failed	failed	failed	failed	failed	failed	failed	failed	failed	failed	failed	failed	failed	failed	failed	failed	failed	failed	failed	failed	failed	failed	failed	failed	failed	failed	failed	failed	failed	failed	failed	failed
m55	C	C	C	C	C	C	C	C	C	C	C	C	C	C	C	C	C	C	C	C	C	C	C	C	C	C	C	C	C	C	C	C	C	C	C	C	C	C	C	C	C	C	C	C	C	C	C	C	C
m56	A	A	G	G	A	R	A	A	A	A	A	G	G	G	R	G	A	A	G	G	G	A	A	G	G	G	A	G	A	A	A	A	A	A	G	G	A	R	G	A	G	G	A	A	G	G	A	A	A
m57	C	C	C	C	C	C	C	C	G	C	G	C	C	C	C	C	C	C	C	C	C	C	C	C	C	C	G	C	C	C	C	C	C	C	C	G	S	C	C	C	C	C	C	C	C	C	C	C	C
m58	G	failed	failed	failed	failed	failed	failed	failed	failed	failed	G	failed	G	failed	R	failed	G	failed	G	G	G	G	G	G	G	G	G	G	G	A	A	G	G	G	G	G	G	G	G	G	G	G	A	G	A	R	failed	G	G
m59	G	G	G	G	G	G	G	G	G	G	G	G	G	G	G	G	G	G	G	G	G	G	G	G	G	G	G	G	G	G	G	G	G	G	G	G	G	G	G	G	G	G	G	G	G	G	G	G	G
m60	C	C	C	C	C	C	C	C	C	C	C	C	A	C	C	C	C	C	C	C	C	C	C	C	A	C	C	C	C	C	C	C	A	C	C	C	C	C	C	C	C	C	C	A	C	A	C	C	C
m61	G	G	G	G	G	G	G	G	G	G	G	G	G	G	G	G	A	G	G	R	G	G	G	G	G	G	G	G	G	G	G	G	G	G	G	A	G	G	G	G	G	G	G	G	A	R	R	G	G
m62	A	A	G	G	A	A	A	A	A	A	A	G	A	A	A	G	A	A	A	A	A	A	A	A	A	A	A	A	A	G	G	R	A	G	A	G	A	A	A	A	A	G	A	G	A	R	A	A	A
m63	A	A	A	A	A	A	A	A	A	A	A	A	A	A	A	A	A	A	A	A	A	A	A	A	A	A	A	A	A	A	A	A	A	A	A	A	A	A	A	A	A	A	A	A	A	A	A	A	A
m64	T	T	T	T	T	T	T	T	T	T	T	T	T	T	T	T	T	T	T	T	C	T	T	T	C	C	T	C	T	T	T	T	T	T	C	C	T	T	T	T	C	T	T	T	C	Y	T	T	T
m65	failed	failed	failed	failed	failed	failed	failed	failed	failed	failed	failed	failed	failed	failed	failed	failed	failed	failed	failed	failed	failed	failed	failed	failed	failed	failed	failed	failed	failed	failed	failed	failed	failed	failed	failed	failed	failed	failed	failed	failed	failed	failed	failed	failed	failed	failed	failed	failed	failed
m66	A	A	A	A	A	A	A	A	A	A	A	A	A	A	R	A	A	A	A	A	G	G	A	A	G	G	G	G	G	A	A	A	A	A	G	G	A	A	A	A	A	G	A	A	G	A	A	A	A
m67	failed	failed	failed	failed	failed	failed	failed	failed	failed	failed	failed	failed	failed	failed	failed	failed	failed	failed	failed	failed	failed	failed	failed	failed	failed	failed	failed	failed	failed	failed	failed	failed	failed	failed	failed	failed	failed	failed	failed	failed	failed	failed	failed	failed	failed	failed	failed	failed	failed
m68	failed	failed	failed	failed	failed	failed	failed	failed	failed	failed	failed	failed	failed	failed	failed	failed	failed	failed	failed	failed	failed	failed	failed	failed	failed	failed	failed	failed	failed	failed	failed	failed	failed	failed	failed	failed	failed	failed	failed	failed	failed	failed	failed	failed	failed	failed	failed	failed	failed
m69	T	K	failed	T	T	T	T	T	T	T	T	G	G	G	G	T	failed	failed	G	failed	G	G	failed	failed	G	G	failed	failed	G	G	G	G	G	failed	G	G	G	G	T	T	G	failed	G	T	K	G	failed	T	failed
m70	G	failed	G	G	G	G	G	G	G	G	G	G	C	G	G	G	G	G	G	failed	G	C	G	C	C	C	C	C	C	C	C	C	C	C	G	G	G	C	G	G	C	C	C	C	G	S	failed	G	G
m71	A	A	A	A	A	A	A	A	A	A	A	A	A	A	A	A	A	A	A	A	A	A	A	A	A	A	A	A	A	A	A	A	A	A	A	A	A	A	A	A	A	A	A	A	A	A	A	A	A
m72	failed	failed	failed	failed	failed	failed	failed	failed	failed	failed	failed	failed	failed	failed	failed	failed	failed	failed	failed	failed	failed	failed	failed	failed	failed	failed	failed	failed	failed	failed	failed	failed	failed	failed	failed	failed	failed	failed	failed	failed	failed	failed	failed	failed	failed	failed	failed	failed	failed
m73	T	Y	T	T	C	Y	C	T	T	C	T	C	C	T	T	C	T	T	T	T	T	C	T	T	T	T	T	T	T	T	T	T	C	T	T	T	T	T	C	T	T	T	T	C	T	Y	T	T	T
m74	A	A	C	A	A	failed	A	A	A	A	A	C	failed	C	C	A	failed	failed	C	failed	C	failed	failed	failed	C	C	failed	failed	C	C	C	C	failed	C	C	C	failed	C	A	A	C	C	C	A	M	M	failed	A	failed
m75	A	G	A	G	G	G	G	G	G	G	G	G	A	G	G	G	A	G	G	R	G	A	A	A	G	G	G	G	A	G	G	G	A	G	R	G	G	G	G	G	G	G	G	A	G	G	G	G	G
m76	A	A	A	A	A	A	A	A	A	A	A	A	A	A	A	A	A	A	A	A	A	A	A	A	A	A	A	A	A	A	A	A	A	A	A	A	A	A	A	A	A	A	A	A	A	A	A	A	A
m77	T	Y	T	T	T	Y	T	T	T	T	T	T	C	T	T	T	T	T	C	C	C	C	T	T	T	C	T	Y	T	T	T	T	T	T	T	T	T	T	T	T	T	T	T	T	T	Y	T	T	T
m78	C	C	C	C	C	C	C	C	C	C	C	C	C	C	C	C	C	C	C	C	C	C	C	C	C	C	C	C	C	C	C	C	C	C	C	C	C	C	C	C	C	C	C	C	C	C	C	C	C
m79	R	failed	failed	R	R	R	A	R	failed	failed	failed	failed	R	R	A	failed	failed	R	failed	A	failed	R	R	failed	failed	A	failed	failed	failed	A	failed	failed	failed	failed	failed	failed	failed	failed	A	R	failed	failed	A	failed	failed	failed	failed	failed	failed
m80	T	T	T	T	T	T	T	T	T	T	T	T	T	T	T	T	T	T	T	T	T	T	T	T	T	T	T	T	T	T	T	T	T	T	T	T	T	T	T	T	T	T	T	T	T	T	T	T	T
m81	T	Y	T	Y	Y	Y	failed	Y	Y	Y	failed	Y	Y	T	T	Y	failed	failed	C	failed	failed	failed	failed	T	T	T	C	T	T	failed	T	C	T	C	Y	T	failed	failed	C	C	C	C	T	T	T	T	failed	failed	C
m82	R	R	failed	failed	failed	R	G	failed	A	failed	A	failed	A	failed	R	failed	failed	A	G	R	failed	A	failed	A	G	G	failed	G	G	G	G	G	G	failed	R	G	G	G	G	failed	G	failed	G	A	A	R	A	A	A
m83	G	G	G	G	G	G	G	G	G	G	G	G	G	G	G	G	G	G	G	G	G	G	G	G	G	G	G	G	G	G	G	G	G	G	G	G	G	G	G	G	G	G	G	G	G	G	G	G	G
m84	G	G	G	G	G	G	G	G	G	G	G	G	G	G	G	G	G	G	G	G	G	G	G	G	G	G	G	G	G	G	G	G	G	G	G	G	G	G	G	G	G	G	G	G	G	G	G	G	G
m85	C	C	C	C	C	C	C	C	C	C	C	C	C	C	C	C	C	C	C	C	C	C	C	C	C	C	C	C	C	C	C	C	C	C	C	C	C	C	C	C	C	C	C	C	C	C	C	C	C
m86	G	A	G	G	G	R	G	G	A	A	A	G	A	G	R	G	G	G	G	R	G	A	G	G	G	A	A	A	G	A	A	G	G	G	R	A	G	A	A	G	G	G	G	G	A	A	G	G	G
m87	G	G	G	G	G	G	G	G	G	G	G	G	G	G	G	G	G	G	G	G	G	G	G	G	G	G	G	G	G	G	G	G	G	G	G	G	G	G	G	G	G	G	G	G	G	G	G	G	G
m88	failed	failed	failed	failed	failed	failed	failed	failed	failed	failed	failed	failed	failed	failed	failed	failed	failed	failed	failed	failed	failed	failed	failed	failed	failed	failed	failed	failed	failed	failed	failed	failed	failed	failed	failed	failed	failed	failed	failed	failed	failed	failed	failed	failed	failed	failed	failed	failed	failed
m89	failed	failed	failed	failed	failed	failed	failed	failed	failed	failed	failed	failed	failed	failed	failed	failed	failed	failed	failed	failed	failed	failed	failed	failed	failed	failed	failed	failed	failed	failed	failed	failed	failed	failed	failed	failed	failed	failed	failed	failed	failed	failed	failed	failed	failed	failed	failed	failed	failed
m90	A	W	T	A	A	A	A	A	A	A	A	A	A	A	A	A	T	A	A	W	A	A	A	A	A	A	A	A	A	T	T	T	A	T	A	A	W	T	T	T	T	T	T	T	A	A	A	T	A
m91	failed	failed	failed	failed	failed	failed	failed	failed	failed	failed	failed	failed	failed	failed	failed	failed	failed	failed	failed	failed	failed	failed	failed	failed	failed	failed	failed	failed	failed	failed	failed	failed	failed	failed	failed	failed	failed	failed	failed	failed	failed	failed	failed	failed	failed	failed	failed	failed	failed
m92	G	G	C	C	G	G	G	G	G	G	G	G	G	G	S	G	G	G	G	G	G	G	G	G	G	G	G	G	G	C	G	C	G	C	G	G	G	G	G	G	G	G	G	G	G	G	G	G	S
m93	A	A	A	A	A	A	A	A	A	A	A	G	A	G	A	A	A	A	A	A	A	A	G	G	A	A	A	A	A	G	G	A	A	A	G	G	G	G	A	A	A	A	A	A	R	R	A	A	A
m94	A	A	G	A	A	R	G	G	G	G	G	G	A	G	R	G	A	G	A	A	A	A	G	G	A	A	G	R	G	G	A	G	A	G	A	A	A	A	A	A	A	A	A	A	A	A	A	G	G
m95	A	A	A	A	A	A	A	A	A	A	A	A	A	A	A	A	A	A	A	A	A	A	A	A	A	A	A	A	A	A	A	A	A	A	A	A	A	A	A	A	A	A	A	A	A	A	A	A	A
m96	C	C	C	C	C	C	C	C	C	C	C	C	C	C	C	C	C	C	C	C	C	C	C	C	C	C	C	C	C	C	C	C	C	C	C	C	C	C	C	C	C	C	C	C	C	C	C	C	C
m97	T	T	T	T	T	T	T	T	T	T	T	T	T	T	T	T	T	T	T	T	T	T	T	T	T	T	T	T	T	T	T	T	T	T	T	T	T	T	T	T	T	T	T	T	T	T	T	T	T
m98	A	A	A	A	A	A	A	A	A	A	A	A	A	A	A	A	A	A	A	A	A	A	A	A	A	A	A	A	A	A	A	A	A	A	A	A	A	A	A	A	A	A	A	A	A	A	A	A	A
m99	A	A	A	A	A	A	A	A	A	A	A	A	A	A	A	A	A	A	A	A	A	A	A	A	A	A	A	A	A	A	A	A	A	A	A	A	A	A	A	A	A	A	A	A	A	A	A	A	A
m100	T	T	T	T	T	T	T	T	T	T	T	T	T	T	T	T	T	T	T	T	T	T	T	T	T	T	T	T	T	T	T	T	T	T	T	T	T	T	T	T	T	T	T	T	T	T	T	T	T
m101	T	T	T	T	T	T	T	T	T	T	T	T	T	T	T	T	T	T	T	T	T	T	T	T	T	T	T	T	T	T	T	T	T	T	T	T	T	T	T	T	T	T	T	T	T	T	T	T	T
m102	A	A	A	A	A	A	A	A	A	A	A	A	A	A	A	A	A	A	A	A	A	A	A	A	A	A	A	A	A	A	A	A	A	A	A	A	A	A	A	A	A	A	A	A	A	A	A	A	A
m103	A	A	A	A	A	A	A	A	A	G	G	A	A	A	A	A	A	A	A	R	G	A	A	A	G	G	A	G	A	A	A	A	A	A	G	A	A	A	A	A	G	G	G	A	G	G	A	A	A
m104	G	R	A	A	A	A	A	A	G	A	A	A	G	A	A	A	A	A	A	R	A	G	A	A	A	A	A	A	A	A	A	A	G	A	G	A	A	A	A	A	A	A	A	G	A	R	A	A	A
m105	A	A	C	C	failed	M	A	A	C	C	A	A	C	A	A	A	A	C	C	C	A	A	M	A	A	A	A	A	A	A	A	A	A	A	C	C	A	A	A	A	A	A	A	A	C	A	A	A	A
m106	failed	failed	failed	failed	failed	failed	failed	failed	failed	failed	failed	failed	failed	failed	failed	failed	failed	failed	failed	failed	failed	failed	failed	failed	failed	failed	failed	failed	failed	failed	failed	failed	failed	failed	failed	failed	failed	failed	failed	failed	failed	failed	failed	failed	failed	failed	failed	failed	failed
m107	A	A	A	A	A	A	A	A	A	A	A	A	A	A	A	A	A	A	A	A	A	A	A	A	A	A	A	A	A	A	A	A	A	A	A	A	A	A	A	A	A	A	A	A	A	A	A	A	A
m108	G	G	G	G	G	G	G	G	G	G	G	G	G	G	G	G	G	G	G	G	G	G	G	G	G	G	G	G	G	G	G	G	G	G	G	G	G	G	G	G	G	G	G	G	G	G	G	G	G
m109	T	T	C	C	T	T	T	T	T	T	T	T	T	T	T	T	C	C	T	T	T	T	T	T	T	C	C	Y	T	T	T	T	T	T	T	T	T	T	T	T	T	T	T	T	T	T	T	T	T
m110	A	A	A	A	A	A	A	A	A	A	A	A	A	A	A	A	A	A	A	A	A	A	A	A	A	A	G	A	A	A	A	A	A	A	A	A	A	A	A	A	A	A	A	A	A	A	A	A	A
m111	G	R	G	A	G	failed	G	G	G	G	G	G	G	G	G	G	A	G	A	G	G	G	G	G	G	G	G	G	A	G	G	G	G	G	G	G	G	G	G	G	G	G	G	G	G	G	G	G	G
m112	A	A	A	A	A	A	A	A	A	A	A	A	A	A	A	A	A	A	G	A	A	A	A	A	A	A	A	A	A	A	A	A	A	A	A	A	A	A	A	A	A	A	A	A	A	A	A	A	A
m113	failed	failed	failed	failed	failed	failed	failed	failed	failed	failed	failed	failed	failed	failed	failed	failed	failed	failed	failed	failed	failed	failed	failed	failed	failed	failed	failed	failed	failed	failed	failed	failed	failed	failed	failed	failed	failed	failed	failed	failed	failed	failed	failed	failed	failed	failed	failed	failed	failed
m114	failed	failed	G	G	G	G	G	G	A	G	G	G	A	G	G	G	G	G	G	G	G	A	A	A	G	G	G	G	G	G	G	G	G	R	A	G	G	A	G	G	A	G	G	G	G	G	G	G	G
m115	A	R	A	G	G	G	G	G	G	G	G	A	G	A	R	G	A	A	A	G	A	G	A	A	A	A	A	A	A	G	G	A	A	A	A	G	A	G	G	A	A	A	A	A	A	A	A	A	A
m116	failed	failed	failed	failed	G	failed	G	failed	failed	failed	G	failed	G	G	failed	G	G	G	G	G	G	G	G	G	G	G	failed	G	G	G	G	G	G	G	G	G	G	G	G	G	G	G	G	G	G	G	G	G	G
m117	A	A	A	A	A	A	A	A	A	A	A	A	A	A	A	A	A	A	A	A	A	A	A	A	A	A	A	A	A	A	A	A	A	A	A	A	A	A	A	A	A	A	A	A	A	A	A	A	A
m118	G	R	G	G	G	A	G	G	G	G	G	A	A	A	R	G	G	G	G	G	G	A	A	A	G	G	G	G	A	G	G	G	G	G	G	G	G	G	G	G	G	G	G	G	G	G	G	G	G
m119	A	A	A	A	A	A	A	A	A	A	A	A	G	A	A	A	G	A	A	A	A	A	failed	A	A	A	A	A	A	A	A	A	A	A	A	A	A	A	A	A	A	A	A	A	A	A	A	failed	G
m120	failed	failed	failed	failed	failed	failed	failed	failed	failed	failed	failed	failed	failed	failed	failed	failed	failed	failed	failed	failed	failed	failed	failed	failed	failed	failed	failed	failed	failed	failed	failed	failed	failed	failed	failed	failed	failed	failed	failed	failed	failed	failed	failed	failed	failed	failed	failed	failed	failed
m121	A	A	A	A	A	A	A	A	A	A	A	A	A	A	A	A	A	A	A	A	A	A	A	A	A	A	A	A	A	A	A	A	A	A	A	A	A	A	A	A	A	A	A	A	A	A	A	A	A
m122	G	G	G	G	G	G	G	G	G	G	G	A	G	G	R	A	A	G	G	R	A	G	G	G	G	G	G	G	G	G	G	G	G	G	G	G	G	G	G	A	G	R	G	G	A	A	R	G	A
m123	G	A	A	A	A	A	A	A	A	G	G	A	A	A	A	A	A	A	A	R	A	A	A	A	A	A	A	A	R	A	G	A	A	A	A	A	A	G	A	A	A	A	G	A	G	R	A	A	A
m124	G	G	A	A	G	G	G	G	G	G	G	A	A	G	A	A	G	G	A	A	A	G	G	G	A	A	G	A	G	G	G	G	G	G	G	G	G	G	G	G	A	A	G	G	G	R	G	G	G
m125	G	G	G	G	G	G	G	G	G	G	G	G	G	G	G	G	G	G	G	G	G	G	G	G	G	G	G	G	G	G	G	G	G	G	G	G	G	G	G	G	G	G	G	G	G	G	G	G	G
m126	T	T	T	T	T	T	T	T	T	C	T	T	T	T	T	T	T	T	T	Y	T	T	T	T	T	T	T	T	T	T	T	T	T	T	T	T	T	T	C	T	T	T	T	T	T	T	T	T	T
m127	A	C	A	A	A	M	A	A	C	C	C	A	C	A	M	A	A	A	A	M	A	C	A	A	A	C	C	C	A	C	C	A	A	A	M	C	A	C	C	A	A	A	A	A	C	C	A	A	A
m128	A	A	A	A	A	A	A	A	A	G	A	A	A	A	A	A	A	G	A	A	A	A	A	A	G	A	A	A	A	A	A	failed	A	failed	A	A	A	failed	A	failed	failed	A	A	A	A	failed	failed	A	A
m129	T	T	T	T	T	W	T	T	T	T	T	T	T	T	T	T	A	T	T	T	T	T	T	T	T	T	T	T	T	T	T	T	T	T	T	T	T	T	T	T	T	T	T	T	T	T	T	T	T
m130	G	A	G	A	A	A	A	A	A	A	A	A	A	A	A	A	A	G	A	A	A	A	A	A	A	G	G	R	A	A	A	A	A	A	A	A	A	A	A	A	A	A	A	A	A	A	A	A	A
m131	G	G	G	G	G	G	G	G	G	G	G	G	G	G	G	G	G	G	G	G	G	G	G	G	G	G	G	G	G	G	G	G	G	G	G	G	G	G	G	G	G	G	G	G	G	G	G	G	G
m132	G	G	G	G	G	G	G	G	G	G	G	G	G	G	G	G	G	G	G	G	G	G	G	G	G	G	G	G	G	G	G	G	G	G	G	G	G	G	G	G	G	G	G	G	G	G	G	G	G
m133	C	C	C	C	C	C	C	C	C	C	C	C	C	C	C	C	C	C	C	C	C	C	C	C	C	C	C	C	C	C	C	C	C	C	C	C	C	C	C	C	C	C	C	C	C	C	C	C	C
m134	G	G	G	G	G	G	G	G	G	G	G	G	G	G	G	G	G	G	G	G	G	G	G	G	G	G	G	G	G	G	G	G	G	G	G	G	G	G	G	G	G	G	G	G	G	G	G	G	G
m135	A	A	A	A	A	A	A	A	A	A	A	A	A	A	A	A	A	A	A	A	A	A	A	A	A	A	A	A	A	A	A	A	A	A	A	A	A	A	A	A	A	A	A	A	A	A	A	A	A
m136	failed	failed	failed	failed	failed	failed	failed	failed	failed	failed	failed	failed	failed	failed	failed	failed	failed	failed	failed	failed	failed	failed	failed	failed	failed	failed	failed	failed	failed	failed	failed	failed	failed	failed	failed	failed	failed	failed	failed	failed	failed	failed	failed	failed	failed	failed	failed	failed	failed
m137	C	C	C	C	C	C	C	C	C	C	C	C	C	C	C	C	C	C	C	C	C	C	C	C	C	C	C	C	C	C	C	C	C	C	C	C	C	C	C	C	C	C	C	C	C	C	C	C	C
m138	A	A	T	T	A	A	A	T	A	A	A	A	A	A	A	A	A	A	A	A	T	A	A	A	T	T	A	T	T	T	T	T	A	T	T	T	T	T	T	W	T	T	T	A	T	W	T	A	W
m139	A	A	A	A	A	A	A	A	A	A	A	A	A	A	A	A	A	A	A	A	A	A	A	A	A	A	A	A	A	A	A	A	A	A	A	A	A	A	A	A	A	A	A	A	A	A	A	A	A
m140	G	G	G	G	G	G	G	G	G	G	G	G	G	G	G	G	G	G	G	G	G	G	G	G	G	G	G	G	G	G	G	G	G	G	G	G	G	G	G	G	G	G	G	G	G	G	G	G	G
m141	A	A	A	A	A	A	A	A	A	A	A	A	A	A	A	A	A	A	A	A	A	A	A	A	A	A	A	A	A	A	A	A	A	A	A	A	A	A	A	A	A	A	A	A	A	A	A	A	A
m142	A	A	A	A	A	A	A	A	A	A	A	A	A	A	A	A	A	A	A	A	A	A	A	A	A	A	G	A	A	A	A	A	A	A	R	G	G	A	A	A	A	A	A	A	A	A	A	A	A
m143	C	C	C	C	C	C	C	C	C	C	C	C	C	C	C	C	C	C	C	failed	C	C	C	C	failed	failed	C	C	C	C	C	C	C	C	C	C	C	C	C	C	C	S	C	C	C	C	C	C	C
m144	G	G	G	G	G	G	G	G	G	G	G	G	G	G	G	G	G	G	G	G	G	G	G	G	G	G	G	G	A	G	G	G	G	G	G	G	G	G	G	G	G	G	G	G	G	G	G	G	G
m145	G	G	G	G	G	G	G	G	G	G	G	G	G	G	G	G	G	G	G	G	G	G	G	G	G	G	G	G	G	G	G	G	G	G	G	G	G	G	G	G	G	G	G	G	G	G	G	G	G
m146	failed	failed	failed	failed	failed	failed	failed	failed	failed	failed	failed	failed	failed	failed	failed	failed	failed	failed	failed	failed	failed	failed	failed	failed	failed	failed	failed	failed	failed	failed	failed	failed	failed	failed	failed	failed	failed	failed	failed	failed	failed	failed	failed	failed	failed	failed	failed	failed	failed
m147	G	R	G	A	A	A	A	A	A	A	A	G	A	G	R	A	G	G	G	A	G	G	G	G	G	G	G	G	G	G	G	G	G	G	G	G	G	G	R	A	G	A	G	G	G	G	G	R	G
m148	T	T	T	T	T	T	T	T	T	T	T	T	T	T	T	T	T	T	T	T	T	T	T	T	T	T	T	T	T	A	A	T	T	T	T	A	T	T	T	T	T	T	T	T	W	W	T	T	T
m149	A	A	A	A	A	A	A	A	A	A	A	A	A	A	A	A	A	A	A	A	A	A	A	A	A	A	A	A	A	A	A	A	A	A	A	A	A	A	A	A	A	A	A	A	A	A	A	A	A
m150	C	C	C	C	C	C	C	C	C	C	C	C	T	C	C	C	C	C	C	C	C	T	T	T	C	C	C	C	C	C	C	C	C	C	T	Y	T	C	C	T	C	C	T	C	C	C	C	C	C
m151	A	A	A	A	A	A	A	A	A	A	A	G	A	G	A	A	A	A	A	A	A	A	G	G	A	A	A	A	A	G	G	A	A	A	G	G	G	G	A	A	A	A	A	A	R	R	A	A	A
m152	G	R	G	G	G	G	G	G	G	G	G	G	A	G	G	G	A	G	G	R	G	A	G	A	G	R	A	A	A	A	A	A	A	A	G	G	G	A	G	G	A	A	G	A	G	R	R	G	G
m153	failed	failed	G	G	G	G	G	G	G	failed	G	failed	G	G	failed	G	G	G	G	G	G	G	G	G	G	G	G	G	G	G	G	G	G	G	G	G	G	G	G	G	G	G	G	G	G	G	G	G	G
m154	G	A	G	G	G	A	G	G	G	G	G	G	G	A	R	G	G	G	A	R	G	G	G	G	G	G	G	G	A	G	G	G	G	G	A	A	G	A	G	G	G	G	G	G	A	failed	G	A	G
m155	failed	failed	failed	failed	failed	failed	failed	failed	failed	failed	failed	failed	failed	failed	failed	failed	failed	failed	failed	failed	failed	failed	failed	failed	failed	failed	failed	failed	failed	failed	failed	failed	failed	failed	failed	failed	failed	failed	failed	failed	failed	failed	failed	failed	failed	failed	failed	failed	failed
m156	G	G	G	G	G	G	A	G	G	G	G	G	G	G	R	G	G	G	G	failed	G	G	A	A	G	G	G	G	G	G	G	G	G	G	R	A	G	G	G	G	G	G	G	G	G	R	A	A	A
m157	A	A	A	G	A	G	G	A	A	A	A	A	G	A	A	A	A	A	G	A	A	G	A	A	A	A	A	A	A	A	A	A	A	A	A	A	A	A	A	A	A	A	A	A	G	A	A	A	A
m158	C	C	C	C	C	C	C	C	C	C	C	C	C	C	C	C	C	C	C	C	C	C	C	C	C	C	C	C	C	C	C	C	C	C	C	C	C	C	C	C	C	C	C	C	C	C	C	C	C
m159	T	T	T	T	T	T	T	T	C	C	C	T	C	T	failed	T	C	C	C	T	C	T	T	C	Y	C	T	C	T	T	T	T	T	T	T	T	T	T	T	T	C	T	T	T	T	T	T	C	failed
m160	A	M	C	A	C	C	A	C	C	C	C	C	C	A	M	C	C	C	C	M	C	A	C	C	C	C	A	C	C	A	A	C	A	A	A	C	A	A	C	C	C	A	C	A	C	M	C	C	A
m161	G	G	G	G	G	R	G	G	A	G	G	G	G	G	G	G	G	G	G	G	G	G	G	G	G	G	G	G	G	G	G	G	G	G	G	G	G	G	G	G	G	G	G	G	G	G	G	G	G
m162	A	A	A	A	A	A	A	A	A	A	A	A	A	A	A	A	A	A	A	A	A	A	A	A	A	A	A	A	A	A	A	A	A	A	A	A	A	A	A	A	A	A	A	A	A	A	A	A	A
m163	G	G	A	A	A	failed	A	A	A	A	A	G	A	G	G	G	G	G	A	A	A	A	G	G	A	A	G	A	A	A	G	failed	G	A	R	G	A	G	G	G	A	A	R	A	G	G	A	A	G
m164	G	G	G	G	G	G	G	G	G	G	G	G	G	G	G	G	G	G	G	G	G	G	G	G	G	G	G	G	G	G	G	G	G	G	G	G	G	G	G	G	G	G	G	G	G	G	G	G	failed
m165	A	A	A	A	C	C	C	C	C	C	C	C	C	C	M	C	C	A	C	M	C	C	C	A	A	C	C	C	C	C	C	C	C	C	A	A	A	C	C	C	C	C	C	A	C	M	A	A	A
m166	A	A	A	A	A	A	A	A	A	A	A	A	A	A	A	A	A	A	A	A	A	A	A	A	A	A	A	A	A	A	A	A	A	A	A	A	A	A	A	A	A	A	A	A	A	A	A	A	A
m167	A	A	A	A	A	A	A	A	A	A	A	A	A	A	A	A	A	A	A	A	A	A	A	A	A	A	A	A	A	A	A	A	A	A	A	A	A	A	A	A	A	A	A	A	A	A	A	A	A
m168	A	A	A	A	A	A	A	A	A	A	A	A	A	A	A	A	A	A	A	A	A	A	A	A	A	A	A	A	A	A	A	A	A	A	A	A	A	A	A	A	A	A	A	A	A	A	A	A	A
m169	G	G	G	G	G	G	G	G	G	G	G	G	G	G	G	G	G	G	G	R	G	G	A	A	G	G	G	G	G	G	G	G	G	G	G	G	G	G	G	G	G	G	G	G	G	G	G	G	G
m170	G	G	G	G	G	G	G	G	G	G	G	G	G	G	G	G	G	G	G	G	G	G	G	G	G	G	G	G	G	G	G	G	G	G	G	G	G	G	G	G	G	G	G	G	G	G	G	G	G
m171	C	C	C	C	C	C	C	C	C	C	C	C	C	C	C	C	C	C	C	C	C	C	C	C	C	C	C	C	C	C	C	C	C	C	C	C	C	C	C	C	C	C	C	C	C	C	C	C	C
m172	G	A	G	G	A	G	A	A	A	A	A	A	A	A	A	A	A	A	A	R	A	A	G	G	G	A	A	A	G	G	G	G	G	G	G	G	G	G	A	A	A	A	A	G	A	R	G	A	G
m173	G	A	A	A	G	G	G	G	G	G	G	G	G	G	G	G	G	A	A	A	G	G	G	G	G	G	G	G	G	A	A	A	G	A	G	G	A	G	A	G	A	G	G	G	G	G	G	G	G
m174	T	T	T	T	T	T	T	T	T	T	T	T	T	T	T	T	T	T	T	T	T	T	T	T	T	T	T	T	T	T	T	T	T	T	T	T	T	T	T	T	T	T	T	T	T	T	T	T	T
m175	C	C	C	C	C	C	C	C	C	C	C	C	C	C	C	C	C	C	C	C	C	C	C	C	C	C	C	C	C	C	C	C	C	C	C	C	C	C	C	C	C	C	C	C	C	C	C	C	C
m176	G	R	G	G	G	G	G	G	G	A	A	G	A	G	G	G	G	G	G	G	G	A	G	A	G	G	G	G	G	G	G	G	G	G	G	G	G	G	G	G	G	A	G	G	G	G	G	G	G
m177	A	R	A	A	A	A	A	A	G	A	G	A	G	A	A	A	A	A	A	A	A	G	A	A	A	A	G	A	A	A	A	A	G	A	G	A	A	A	A	A	A	A	A	G	A	R	A	A	A
m178	G	G	G	G	G	G	G	G	G	G	G	G	G	G	G	G	G	G	G	G	G	G	A	A	G	G	G	G	G	G	G	G	G	G	G	G	G	G	G	A	G	G	G	G	G	G	G	G	G
m179	G	A	G	G	G	R	G	G	A	A	A	G	A	G	R	G	G	G	G	R	G	A	G	G	G	A	A	A	G	A	A	G	G	G	R	A	G	A	A	G	G	G	G	G	A	A	G	G	G
m180	failed	failed	failed	failed	failed	failed	failed	failed	failed	failed	failed	failed	failed	failed	failed	failed	failed	failed	failed	failed	failed	failed	failed	failed	failed	failed	failed	failed	failed	failed	failed	failed	failed	failed	failed	failed	failed	failed	failed	failed	failed	failed	failed	failed	failed	failed	failed	failed	failed
m181	T	T	T	T	T	T	T	T	T	T	T	T	T	T	T	T	T	T	T	T	T	T	T	T	T	T	T	T	T	T	T	T	T	T	T	T	T	T	T	T	T	T	T	T	T	T	T	T	T
m182	A	A	A	A	A	A	A	A	A	A	A	A	A	A	A	A	A	A	A	A	A	A	A	A	A	A	A	A	A	A	A	A	A	A	A	A	A	A	A	A	A	A	A	A	A	A	A	A	A
m183	C	C	C	C	C	S	C	C	C	G	G	C	G	C	G	G	C	G	C	C	C	G	C	C	C	C	C	C	G	G	G	G	G	G	C	C	C	C	S	C	C	G	G	C	C	C	G	G	G
m184	A	A	A	A	A	A	A	A	A	A	A	A	A	A	A	A	A	A	A	A	A	A	A	A	A	A	A	A	A	A	A	A	A	A	A	A	A	A	A	A	A	A	A	A	A	A	A	A	A
m185	A	A	A	A	A	A	A	A	A	A	A	A	A	A	A	A	A	A	A	A	A	A	A	A	A	A	A	A	A	A	A	A	A	A	A	A	A	A	A	A	A	A	A	A	A	A	A	A	A
m186	failed	failed	failed	failed	failed	failed	failed	failed	failed	failed	failed	failed	failed	failed	failed	failed	failed	failed	failed	failed	failed	failed	failed	failed	failed	failed	failed	failed	failed	failed	failed	failed	failed	failed	failed	failed	failed	failed	failed	failed	failed	failed	failed	failed	failed	failed	failed	failed	failed
m187	G	G	G	G	G	G	G	G	G	G	G	G	G	G	G	G	G	G	G	G	G	G	G	G	G	G	G	G	G	G	G	G	G	G	G	G	G	G	G	G	G	G	G	G	G	G	G	G	G
m188	G	G	G	G	A	G	A	G	A	A	A	A	G	A	R	A	A	A	A	G	A	G	G	R	A	G	G	G	A	R	A	G	G	G	G	G	G	G	A	G	G	G	G	G	G	G	A	A	A
m189	A	A	A	A	A	A	A	A	A	A	A	A	A	A	A	A	A	A	A	A	A	A	A	A	A	A	A	A	A	A	A	A	A	A	A	A	A	A	A	A	A	A	A	A	A	A	A	A	A
m190	failed	failed	failed	failed	failed	failed	failed	failed	failed	failed	failed	failed	failed	failed	failed	failed	failed	failed	failed	failed	failed	failed	failed	failed	failed	failed	failed	failed	failed	failed	failed	failed	failed	failed	failed	failed	failed	failed	failed	failed	failed	failed	failed	failed	failed	failed	failed	failed	failed
m191	A	A	A	A	A	A	A	A	A	A	A	G	A	A	A	G	A	A	G	G	A	A	A	A	G	G	A	A	G	A	A	A	G	A	A	A	A	A	A	A	G	A	G	A	A	A	A	A	A
m192	G	G	G	G	G	G	G	G	G	G	G	G	G	G	G	G	G	G	G	G	G	G	G	G	G	G	G	G	G	G	G	G	G	G	G	G	G	G	G	G	G	G	G	G	G	G	G	G	G
m193	failed	failed	failed	failed	failed	failed	failed	failed	failed	failed	failed	failed	failed	failed	failed	failed	failed	failed	failed	failed	failed	failed	failed	failed	failed	failed	failed	failed	failed	failed	failed	failed	failed	failed	failed	failed	failed	failed	failed	failed	failed	failed	failed	failed	failed	failed	failed	failed	failed
m194	C	C	C	C	C	S	G	C	G	C	G	G	G	G	S	G	C	G	G	C	C	G	G	S	C	C	C	C	C	C	G	C	C	C	S	C	C	C	G	C	C	C	S	C	G	S	C	C	C
m195	A	R	G	G	A	A	A	A	G	A	G	A	A	A	A	A	G	A	A	R	A	A	A	A	A	A	G	A	A	G	G	G	A	G	A	A	R	G	G	G	G	G	G	G	A	A	A	G	A
m196	T	Y	T	T	C	Y	C	C	T	C	T	T	T	T	T	T	C	T	T	Y	C	T	T	T	T	T	T	T	T	T	T	T	T	T	T	T	T	T	T	T	T	T	T	T	T	T	T	C	Y
m197	A	R	G	A	A	failed	A	A	A	A	A	A	A	A	A	A	G	A	A	R	A	A	G	G	A	A	A	A	A	A	A	A	A	A	A	A	A	A	A	A	A	A	A	A	A	A	A	A	A
m198	A	A	A	A	A	A	A	A	A	A	A	A	A	A	A	A	A	A	A	A	A	A	A	A	A	A	A	A	A	A	A	A	A	A	A	A	A	A	A	A	A	A	A	A	A	A	A	A	A
m199	G	G	G	G	G	G	G	G	G	G	G	G	G	G	G	G	G	G	G	G	G	G	C	C	G	G	G	G	G	G	G	G	G	G	G	G	G	G	G	G	G	G	G	G	G	G	G	G	G
m200	C	C	C	C	C	C	C	C	C	C	C	C	C	C	C	C	C	C	C	C	C	C	C	C	C	C	C	C	C	C	C	C	C	C	C	C	C	C	C	C	C	C	C	C	C	C	C	C	C
m201	C	C	C	C	C	C	C	C	C	C	C	C	C	C	C	C	C	C	C	C	C	C	C	C	C	C	C	C	C	C	C	C	C	C	C	C	C	C	C	C	C	C	C	C	C	C	C	C	C
m202	A	A	A	A	A	A	G	A	G	G	G	A	G	A	A	A	A	G	A	G	A	G	G	G	A	R	G	R	G	G	G	A	G	G	A	G	A	A	A	G	R	G	G	G	A	R	A	A	A
m203	G	G	A	G	G	R	A	A	A	A	A	A	G	A	R	A	G	A	G	G	G	G	G	A	G	G	A	R	A	A	G	A	G	A	G	G	G	G	G	G	G	G	G	G	G	G	G	A	R
m204	G	G	G	G	G	G	G	G	G	G	G	G	G	G	R	G	G	G	G	G	G	G	G	G	G	G	G	G	G	A	A	G	G	G	G	A	G	G	G	G	G	G	G	G	R	R	G	G	G
m205	G	G	G	G	G	G	G	G	G	G	G	G	G	G	G	G	G	G	G	G	G	G	G	G	G	G	G	G	G	G	G	G	G	G	G	G	G	G	G	G	G	G	G	G	G	G	G	G	G
m206	A	A	A	A	A	A	A	A	A	A	A	A	A	A	A	A	A	A	A	A	A	A	A	A	A	A	A	A	A	A	A	A	A	A	A	A	A	A	A	A	A	A	A	A	A	A	A	A	A
m207	failed	failed	failed	failed	failed	failed	failed	failed	failed	failed	failed	failed	failed	failed	failed	failed	failed	failed	failed	failed	failed	failed	failed	failed	failed	failed	failed	failed	failed	failed	failed	failed	failed	failed	failed	failed	failed	failed	failed	failed	failed	failed	failed	failed	failed	failed	failed	failed	failed
m208	G	G	G	G	G	G	G	G	G	G	G	G	G	G	G	G	G	G	G	G	G	G	G	G	G	G	G	G	G	G	G	G	G	G	G	G	G	G	G	G	G	G	G	G	G	G	G	G	G
m209	C	M	C	C	A	A	A	A	A	A	A	A	A	A	M	A	A	C	A	M	A	A	A	C	C	A	A	A	C	A	C	A	A	C	C	C	C	C	A	C	A	A	A	C	A	M	C	C	C
m210	A	A	A	A	A	A	A	A	A	A	A	A	A	A	A	A	A	A	A	A	A	A	A	A	A	A	A	A	A	A	A	A	A	A	A	A	A	A	A	A	A	A	A	A	A	A	A	A	A
m211	A	A	A	A	A	A	A	A	A	A	A	A	A	A	A	A	A	A	A	A	A	A	A	A	A	A	A	A	A	A	A	A	A	A	A	A	A	A	A	A	A	A	A	A	A	A	A	A	A
m212	T	Y	failed	failed	T	failed	C	T	T	T	T	T	C	T	Y	T	C	T	C	Y	T	C	T	T	T	T	T	T	T	C	C	C	C	failed	T	T	Y	C	C	C	C	failed	C	failed	C	T	T	C	T
m213	G	G	G	G	G	S	G	G	C	G	G	G	G	G	G	G	G	C	G	G	G	G	G	G	G	G	G	G	G	G	G	G	G	G	G	G	G	G	G	G	G	G	G	G	G	G	G	G	G
m214	A	A	A	A	A	A	A	A	A	A	A	A	A	A	A	A	A	A	A	A	A	A	A	A	A	A	A	A	A	A	A	A	A	A	A	A	A	A	A	A	A	A	A	A	A	A	A	A	A
m215	G	R	G	G	G	G	G	G	A	A	A	G	A	G	G	G	G	A	A	R	G	A	A	G	A	R	G	G	A	A	A	A	G	A	A	G	A	A	G	G	A	A	A	G	G	G	G	G	G
m216	G	G	G	G	G	G	G	G	G	G	G	G	G	G	G	G	G	G	G	G	G	G	G	G	G	G	G	G	G	G	G	G	G	G	G	G	G	G	G	G	G	G	G	G	G	G	G	G	G
m217	C	S	C	G	G	G	G	G	G	G	G	C	C	C	S	G	C	C	C	C	C	C	C	C	C	C	C	C	C	C	C	C	C	C	C	C	C	C	S	G	C	G	C	C	C	C	C	S	C
m218	A	R	G	A	A	R	A	A	A	A	A	G	G	G	G	A	G	G	G	R	G	G	G	G	G	G	G	G	G	A	A	G	G	G	G	G	G	G	A	A	G	G	G	A	A	R	G	A	R
m219	G	G	A	A	G	G	G	A	G	G	G	G	G	G	G	G	G	G	G	G	A	G	G	G	A	A	G	A	A	A	A	A	G	A	A	A	A	A	A	R	A	A	A	G	A	R	A	G	R
m220	G	G	G	G	G	G	G	G	G	G	G	G	G	G	G	G	G	G	G	G	G	G	G	G	G	G	G	G	G	G	G	G	G	G	G	G	G	G	G	G	G	G	G	G	G	G	G	G	G
m221	A	A	A	A	A	A	A	A	A	A	A	A	A	A	A	A	A	A	A	A	A	A	A	A	A	A	A	A	A	A	A	A	A	A	A	A	A	A	A	A	A	A	A	A	A	A	A	A	A
m222	A	A	A	A	A	A	A	A	A	A	A	A	A	A	A	A	A	A	A	A	A	A	A	A	A	A	A	A	A	A	A	A	A	A	A	A	A	A	A	A	A	A	A	A	A	A	A	A	A
m223	A	R	G	A	A	A	A	A	A	G	A	G	G	A	R	G	A	A	A	A	A	G	A	A	A	A	A	A	R	G	G	G	A	G	G	G	G	G	A	G	G	G	A	A	R	A	A	A	A
m224	A	A	A	A	A	A	A	A	A	A	A	A	A	A	A	A	A	A	A	A	A	A	A	A	A	A	A	A	A	A	A	A	A	A	A	A	A	A	A	A	A	A	A	A	A	A	A	A	A
m225	A	A	A	A	A	A	A	A	A	A	A	A	A	A	A	A	A	A	A	A	A	A	A	A	A	T	T	T	A	A	A	A	A	A	A	A	A	A	A	A	A	A	A	A	A	A	A	A	A
m226	A	A	A	A	A	A	A	A	A	A	A	A	A	A	A	A	A	A	A	A	A	A	A	A	A	A	A	A	A	A	A	A	A	A	A	A	A	A	A	A	A	A	A	A	A	A	A	A	A
m227	G	R	G	G	G	R	G	G	G	G	G	A	A	A	A	G	G	A	G	G	G	A	A	A	G	G	A	G	A	G	G	G	A	G	A	A	A	A	G	G	G	G	A	G	G	R	A	G	R
m228	G	G	G	G	G	G	G	G	G	G	G	G	G	G	G	G	G	G	G	G	G	G	G	G	G	G	G	G	G	G	G	G	G	G	G	G	G	G	G	G	G	G	G	G	G	G	G	G	G
m229	C	A	C	C	C	M	C	C	A	A	A	C	A	C	M	C	C	C	C	M	C	A	C	C	C	A	A	A	C	A	A	C	C	C	M	A	C	A	A	C	C	C	C	C	A	A	C	C	C
m230	G	G	G	G	G	G	G	G	G	G	G	G	G	G	G	G	G	G	G	G	G	G	G	G	G	G	G	G	G	G	G	G	G	G	G	G	G	G	G	G	G	G	G	G	G	G	G	G	G
m231	C	C	C	C	C	C	C	C	C	C	C	C	C	C	C	C	C	C	C	C	C	C	C	C	C	C	C	C	C	C	C	C	C	C	C	C	C	C	C	C	C	C	C	C	C	C	C	C	C
m232	T	T	C	C	T	T	T	T	C	C	T	T	C	C	Y	C	T	C	C	C	C	C	C	C	C	T	T	T	C	T	T	T	T	T	C	C	T	T	C	C	C	C	T	T	C	Y	T	T	T
m233	A	R	G	G	G	G	G	G	G	G	G	A	A	A	A	A	G	G	A	G	A	A	A	A	G	G	A	A	A	A	A	A	A	A	A	A	A	A	A	A	A	G	A	A	G	failed	G	G	G
m234	G	R	A	A	A	R	A	A	G	G	G	A	A	A	A	A	A	A	A	R	A	A	G	G	A	A	G	A	A	G	G	A	A	A	A	A	A	A	A	A	G	A	A	A	A	R	A	A	A
m235	G	G	G	A	A	R	A	A	A	A	G	G	G	G	R	G	A	G	G	G	A	G	G	G	A	G	G	G	G	A	G	A	A	G	G	G	G	G	G	G	G	G	G	A	G	R	G	A	A
m236	G	G	G	G	G	G	G	G	G	G	G	G	G	G	G	G	G	G	G	G	G	G	G	G	G	G	G	G	G	G	G	G	G	G	G	G	G	G	G	G	G	G	G	G	G	G	G	G	G
m237	T	T	T	T	T	T	T	T	T	T	T	T	T	T	T	T	T	T	T	T	T	T	T	T	T	T	T	T	T	T	T	T	T	T	T	T	T	T	T	T	T	T	T	T	T	T	T	T	T
m238	A	A	A	A	A	A	A	A	A	A	A	A	A	A	A	A	A	A	A	A	A	A	A	A	A	A	A	A	A	A	A	A	A	A	A	A	A	A	A	A	A	A	A	A	A	A	A	A	A
m239	G	R	G	G	G	G	G	G	G	G	G	G	G	G	G	G	A	G	G	G	G	G	G	G	G	G	G	G	G	G	G	G	G	G	A	G	A	A	G	G	G	G	G	G	G	G	G	G	G
m240	A	A	A	A	A	A	A	A	A	A	A	A	A	A	A	A	A	A	A	A	A	A	A	A	A	A	A	A	A	A	A	A	A	A	A	A	A	A	A	A	A	A	A	A	A	A	A	A	A
m241	G	G	G	G	G	G	G	G	G	G	G	G	G	G	G	G	G	G	G	G	G	G	G	G	G	G	G	G	G	G	G	G	G	G	G	G	G	G	G	G	G	G	G	G	G	G	G	G	G
m242	C	C	C	C	C	C	C	C	C	C	C	C	T	C	Y	T	C	C	C	C	C	T	T	T	C	C	C	C	T	C	C	C	C	C	C	C	C	C	C	T	C	C	C	C	C	C	C	C	C
m243	A	A	A	A	A	A	A	A	A	A	A	A	A	A	A	A	A	A	A	A	A	A	A	A	A	A	A	A	A	A	A	A	A	A	A	A	A	A	A	A	A	A	A	A	A	A	A	A	A
m244	A	R	A	A	A	R	A	A	G	G	G	A	G	A	R	A	A	G	A	G	A	G	A	A	A	A	A	A	A	G	G	A	A	A	A	G	G	G	R	A	A	A	A	A	A	A	A	A	A
m245	A	A	A	A	A	A	A	A	failed	failed	G	A	G	A	A	A	A	G	G	R	A	G	G	A	G	G	A	A	G	A	G	A	A	G	G	A	G	G	A	A	A	A	G	A	A	A	A	A	A
m246	G	G	G	G	G	G	G	G	G	G	G	G	G	G	G	G	G	G	G	G	G	G	G	G	G	G	G	G	G	G	G	G	G	G	G	G	G	G	G	G	G	G	G	G	G	G	G	G	G
m247	C	C	C	C	C	C	C	C	C	C	C	C	C	C	C	C	C	C	C	C	C	C	C	C	C	C	C	C	C	C	C	C	C	C	C	C	C	C	C	C	C	C	C	C	C	C	C	C	C
m248	G	G	G	G	G	G	A	G	A	A	A	G	A	G	G	G	G	A	G	A	G	A	A	A	G	R	A	G	A	A	A	G	A	A	G	A	G	G	G	failed	R	A	A	A	G	R	G	G	G
m249	A	A	A	A	A	A	A	A	A	A	A	A	A	A	A	A	A	A	A	A	A	A	A	A	A	A	A	A	A	A	A	A	A	A	A	A	A	A	A	A	A	A	A	A	A	A	A	A	A
m250	A	A	A	A	A	A	A	A	A	A	A	A	A	A	A	A	A	A	A	A	A	A	A	A	A	A	A	A	A	A	A	A	A	A	A	A	A	A	A	A	A	A	A	A	A	A	A	A	A
m251	A	A	A	A	A	A	A	A	A	A	A	A	A	A	A	A	A	A	A	A	A	A	A	A	A	A	A	A	A	A	A	A	A	A	A	A	A	A	A	A	A	A	A	A	A	A	A	A	A
m252	G	G	G	A	G	G	G	G	G	G	G	G	G	G	G	G	G	G	G	R	A	G	G	G	A	G	G	G	G	R	G	G	A	G	G	G	G	G	G	G	G	G	G	A	G	R	G	G	G
m253	T	T	T	T	T	T	T	T	T	T	T	C	T	C	T	C	T	T	T	T	T	T	T	T	T	T	T	T	T	T	T	T	T	T	Y	T	T	T	T	T	T	T	T	T	T	T	T	T	T
m254	G	G	G	G	G	G	G	G	G	G	G	G	G	G	G	G	G	G	G	G	G	G	G	G	G	G	G	G	G	G	G	G	G	G	A	G	G	G	G	G	G	G	G	G	G	G	G	G	G
m255	G	A	A	A	A	A	A	A	G	A	G	A	A	A	A	A	A	A	A	A	A	A	A	A	G	A	A	A	A	A	A	G	A	G	A	A	A	A	A	A	G	A	A	A	A	A	A	A	A
m256	G	G	G	G	G	G	G	G	G	G	G	G	G	G	G	G	G	G	G	G	G	G	G	G	G	G	G	G	G	G	G	G	G	G	G	G	G	G	G	G	G	G	G	G	G	G	G	G	G
m257	G	G	G	G	G	G	G	G	G	G	G	G	G	G	G	G	G	G	G	G	G	G	G	G	G	G	G	G	G	G	G	G	G	G	G	G	G	G	G	G	G	G	G	G	G	G	G	G	G
m258	G	G	A	G	G	G	G	G	G	G	G	G	G	G	G	G	A	G	G	G	G	G	G	G	G	G	A	A	G	G	G	G	G	G	G	G	G	G	G	G	G	G	G	G	G	G	G	G	G
m259	failed	failed	failed	failed	failed	failed	failed	failed	failed	failed	failed	failed	failed	failed	failed	failed	failed	failed	failed	failed	failed	failed	failed	failed	failed	failed	failed	failed	failed	failed	failed	failed	failed	failed	failed	failed	failed	failed	failed	failed	failed	failed	failed	failed	failed	failed	failed	failed	failed
m260	A	A	A	A	A	A	A	A	A	A	A	A	A	A	A	A	A	A	A	A	A	A	A	A	A	A	A	A	A	A	A	A	A	A	A	A	A	A	A	A	A	A	A	A	A	A	A	A	A
m261	failed	failed	failed	failed	failed	failed	failed	failed	failed	failed	failed	failed	failed	failed	failed	failed	failed	failed	failed	failed	failed	failed	failed	failed	failed	failed	failed	failed	failed	failed	failed	failed	failed	failed	failed	failed	failed	failed	failed	failed	failed	failed	failed	failed	failed	failed	failed	failed	failed
m262	G	G	G	G	G	G	G	G	G	G	G	G	G	G	G	G	G	G	G	G	G	G	G	G	G	G	G	G	G	G	G	G	G	G	G	G	G	G	G	G	G	G	G	G	G	G	G	G	G
m263	A	A	G	G	A	A	A	G	A	A	A	A	A	A	A	A	A	A	A	A	G	A	A	A	G	G	A	G	G	G	G	G	A	G	G	G	G	G	G	R	G	G	G	A	G	R	G	A	R
m264	G	R	G	G	G	A	G	G	A	A	A	A	A	A	A	A	A	A	G	R	G	A	G	G	A	R	G	G	A	G	A	G	G	G	G	G	G	A	A	G	A	G	A	A	G	R	G	A	A
m265	G	G	G	G	G	G	G	G	G	G	G	G	G	G	G	G	G	G	G	G	G	G	C	G	G	G	G	G	G	G	G	G	G	G	G	G	G	G	G	G	G	G	G	G	G	G	G	G	G
m266	G	G	G	G	G	G	G	G	G	G	G	G	G	G	G	G	G	G	G	G	G	G	G	G	G	G	G	G	G	G	G	G	G	G	G	G	G	G	G	G	G	G	G	G	G	G	G	G	G
m267	G	G	G	G	G	G	G	G	G	G	G	G	G	G	G	G	G	G	G	G	G	G	G	G	G	G	G	G	G	G	G	G	G	G	G	G	G	G	G	G	G	G	G	G	G	G	G	G	G
m268	G	A	A	A	A	A	A	A	G	G	G	A	A	A	A	A	A	G	A	A	A	A	A	A	A	A	A	A	A	A	A	A	A	A	G	G	A	G	A	A	A	A	A	A	A	A	A	A	A
m269	G	G	G	G	G	G	G	G	G	G	G	G	G	G	G	G	G	G	G	G	G	G	G	G	G	G	G	G	G	G	G	G	G	G	G	G	G	G	G	G	G	G	G	G	G	G	G	G	G
m270	G	G	G	G	G	R	G	G	A	G	G	G	G	G	G	G	G	G	G	G	G	G	G	G	G	G	G	G	G	G	G	G	G	G	G	G	G	G	G	G	G	G	G	G	G	G	G	G	G
m271	failed	failed	failed	failed	failed	failed	failed	failed	failed	failed	failed	failed	failed	failed	failed	failed	failed	failed	failed	failed	failed	failed	failed	failed	failed	failed	failed	failed	failed	failed	failed	failed	failed	failed	failed	failed	failed	failed	failed	failed	failed	failed	failed	failed	failed	failed	failed	failed	failed
m272	failed	failed	failed	failed	failed	failed	failed	failed	failed	failed	failed	failed	failed	failed	failed	failed	failed	failed	failed	failed	failed	failed	failed	failed	failed	failed	failed	failed	failed	failed	failed	failed	failed	failed	failed	failed	failed	failed	failed	failed	failed	failed	failed	failed	failed	failed	failed	failed	failed
m273	C	Y	C	C	C	C	C	C	C	C	C	C	C	C	C	C	C	C	C	C	C	C	T	T	C	C	C	C	C	C	C	C	C	C	C	T	C	C	C	C	C	C	C	C	C	C	C	C	C
m274	C	C	C	C	C	C	C	C	C	C	C	C	C	C	C	C	C	C	C	C	C	C	C	C	C	C	C	C	C	C	C	C	C	C	C	C	C	C	C	C	C	C	C	C	C	C	C	C	C
m275	A	M	A	A	C	C	C	C	C	C	C	A	A	A	failed	A	A	A	A	C	C	A	C	C	C	failed	A	C	C	A	A	C	A	C	C	C	C	C	A	A	C	C	A	A	M	M	C	C	C
m276	A	A	A	A	A	A	G	A	A	A	A	A	A	A	A	A	A	A	A	A	A	A	A	A	A	R	G	A	A	A	A	A	G	A	A	A	A	A	A	A	A	A	A	G	A	R	A	A	A
m277	C	G	C	C	C	C	C	C	C	C	C	C	G	C	S	C	G	C	G	G	G	G	G	G	G	C	C	S	G	G	G	G	G	G	G	C	G	G	G	G	G	G	G	G	G	S	G	G	C
m278	T	T	T	T	T	T	T	T	T	T	T	T	T	T	T	T	T	T	T	T	T	T	T	T	T	T	T	T	T	T	T	T	T	T	T	T	T	T	T	T	T	T	T	T	T	T	T	T	T
m279	failed	failed	failed	failed	failed	failed	failed	failed	failed	failed	failed	failed	failed	failed	failed	failed	failed	failed	failed	failed	failed	failed	failed	failed	failed	failed	failed	failed	failed	failed	failed	failed	failed	failed	failed	failed	failed	failed	failed	failed	failed	failed	failed	failed	failed	failed	failed	failed	failed
m280	C	C	C	C	C	C	C	C	C	C	C	C	C	C	C	C	C	C	C	C	C	C	C	C	C	C	C	C	C	C	C	C	C	C	C	C	C	C	C	C	C	C	C	C	C	C	C	C	C
m281	A	R	A	A	G	G	G	G	G	G	G	A	A	A	R	A	A	A	A	G	G	A	G	G	G	R	A	G	G	A	A	G	A	G	G	G	G	G	A	A	G	G	A	A	R	R	G	G	G
m282	failed	failed	failed	failed	failed	failed	failed	failed	failed	failed	failed	failed	failed	failed	failed	failed	failed	failed	failed	failed	failed	failed	failed	failed	failed	failed	failed	failed	failed	failed	failed	failed	failed	failed	failed	failed	failed	failed	failed	failed	failed	failed	failed	failed	failed	failed	failed	failed	failed
m283	C	Y	T	C	C	C	C	C	C	T	T	C	T	C	Y	C	C	C	C	C	T	T	C	T	T	T	C	T	C	C	C	C	C	C	T	T	C	T	T	C	T	T	T	C	T	T	C	C	C
m284	G	G	G	G	G	G	G	G	G	G	G	G	G	G	G	G	G	G	G	G	G	G	G	G	G	G	G	G	G	G	G	G	G	G	G	G	G	G	G	G	G	G	G	G	G	G	G	G	G
m285	C	C	C	C	C	C	C	C	C	G	C	C	C	C	C	C	C	C	C	C	C	C	C	G	G	C	C	C	C	C	C	C	C	C	G	G	C	G	C	C	G	G	C	C	C	C	C	C	C
m286	A	A	A	A	A	A	A	A	A	A	A	A	A	A	A	A	A	A	A	A	A	A	A	A	A	A	A	A	A	A	A	A	A	A	A	A	A	A	A	A	A	A	A	A	A	A	A	A	A
m287	G	G	G	G	G	G	G	G	G	G	G	G	G	G	G	G	G	G	G	G	G	G	G	G	G	G	G	G	G	G	G	G	G	G	G	G	G	G	G	G	G	G	G	G	G	G	G	G	G
m288	A	W	T	A	A	A	A	A	T	A	T	A	A	A	W	A	T	A	A	W	A	A	A	A	A	A	T	A	A	T	T	T	A	T	A	A	W	T	T	T	T	T	T	T	A	A	A	T	A
m289	C	C	C	C	C	C	C	C	C	C	C	C	C	C	C	C	C	C	C	C	C	C	C	C	C	C	C	C	C	C	C	C	C	C	C	C	C	C	C	C	C	C	C	C	C	C	C	C	C
m290	A	A	G	G	A	A	A	A	G	A	A	A	G	A	A	A	G	G	A	R	G	G	G	G	G	G	G	G	A	A	G	G	G	A	A	A	G	A	G	R	A	G	A	A	A	R	G	A	R
m291	A	W	T	T	A	W	A	A	A	T	T	A	A	A	A	T	A	A	A	A	A	A	A	A	A	A	A	A	A	A	A	W	A	A	A	A	A	T	A	A	A	A	A	A	T	W	A	A	A
m292	A	A	A	A	A	A	A	A	A	A	A	A	A	A	A	A	A	A	A	A	A	A	A	A	A	A	A	A	A	A	A	A	A	A	A	A	A	A	A	A	A	A	A	A	A	A	A	A	A
m293	C	C	C	C	C	C	C	C	C	C	C	C	C	C	C	C	C	C	C	C	C	C	C	C	C	C	C	C	C	C	C	C	C	C	C	C	C	C	C	C	C	C	C	C	C	C	C	C	C
m294	A	A	A	A	G	R	G	G	A	G	G	A	G	A	G	A	A	A	A	G	G	G	G	G	G	R	A	A	G	A	A	G	A	G	G	G	G	G	A	A	G	G	A	A	R	G	G	G	G
m295	A	R	A	G	G	G	G	G	G	G	G	A	A	A	R	G	A	A	A	A	A	A	A	A	A	A	A	A	A	A	A	A	A	A	A	A	A	A	R	A	A	A	A	A	A	A	A	failed	A
m296	A	A	A	A	A	A	A	A	A	A	A	A	A	A	A	A	A	A	A	A	A	A	A	A	A	A	A	A	A	A	A	A	A	A	A	A	A	A	failed	A	A	A	A	A	A	A	A	A	A
m297	G	G	G	G	G	G	G	G	G	G	G	G	G	G	G	G	G	G	G	G	G	G	G	G	G	G	G	G	G	G	G	G	G	G	G	G	G	G	G	G	G	G	G	G	G	G	G	G	G
m298	A	A	A	A	A	A	A	A	A	A	A	A	A	A	A	A	A	A	A	A	A	A	A	A	A	A	A	A	A	A	A	A	A	A	A	A	A	A	A	A	A	A	A	A	A	A	A	A	A
m299	G	G	G	G	G	G	A	G	G	G	G	G	G	G	R	G	G	G	G	R	G	G	G	G	G	G	G	G	G	G	G	G	G	G	G	A	G	G	G	G	G	G	G	G	G	R	G	G	A
m300	G	G	G	G	G	G	G	G	G	G	G	G	G	G	G	G	G	G	G	G	G	G	G	G	G	G	G	G	G	G	G	G	G	G	G	G	G	G	G	G	G	G	G	G	G	G	G	G	G
m301	A	A	A	A	A	A	A	A	A	A	A	A	A	A	A	A	A	A	A	A	A	A	A	A	A	A	A	A	A	A	A	A	A	A	A	A	A	A	A	A	A	A	A	A	A	A	A	A	A
m302	G	G	G	G	G	G	G	G	G	G	G	G	G	G	G	G	G	G	G	G	G	G	G	G	G	G	G	G	G	G	G	G	G	G	A	A	G	G	G	G	G	G	G	G	A	G	G	G	G
m303	A	M	A	A	A	A	A	A	A	A	A	A	A	A	A	A	A	C	A	A	A	A	M	C	A	M	C	C	A	C	C	C	A	C	A	A	C	C	C	C	C	C	C	A	A	M	A	A	A
m304	failed	failed	failed	failed	failed	failed	failed	failed	failed	failed	failed	failed	failed	failed	failed	failed	failed	failed	failed	failed	failed	failed	failed	failed	failed	failed	failed	failed	failed	failed	failed	failed	failed	failed	failed	failed	failed	failed	failed	failed	failed	failed	failed	failed	failed	failed	failed	failed	failed
m305	G	R	G	G	G	G	G	G	G	G	G	G	G	G	G	G	G	G	G	G	G	G	A	A	G	G	G	G	G	G	G	G	G	G	G	A	G	G	G	G	G	G	G	G	G	G	G	G	G
m306	A	A	A	A	A	A	A	A	A	A	A	A	A	A	A	A	A	A	A	A	A	A	A	A	A	A	A	A	A	A	A	A	A	A	A	A	A	A	A	A	A	A	A	A	A	A	A	A	A
m307	G	G	G	G	G	G	G	G	G	G	G	G	G	G	failed	G	G	G	G	G	G	G	failed	G	G	G	G	G	G	G	G	G	G	failed	G	G	G	G	G	G	G	G	G	G	G	failed	G	G	G
m308	A	A	A	A	A	A	A	A	A	A	A	A	A	A	A	A	A	A	A	A	A	A	A	A	A	A	A	A	A	A	A	A	A	A	A	A	A	A	A	A	A	A	A	A	A	A	A	A	A
m309	A	A	A	A	A	A	A	A	G	G	G	A	A	A	A	A	A	G	A	failed	A	A	A	A	A	A	A	A	A	A	A	A	A	A	A	A	A	A	A	A	A	A	A	A	G	G	A	A	A
m310	A	A	A	A	G	A	G	A	A	A	A	A	A	A	R	A	A	A	A	R	A	A	G	G	A	A	A	A	A	A	A	A	A	A	R	A	A	A	A	A	A	A	A	A	A	R	A	A	G
m311	G	G	G	G	G	G	G	G	G	G	G	G	G	G	G	G	G	G	G	G	G	G	G	G	G	G	G	G	G	G	G	G	G	G	G	G	G	G	G	G	G	G	G	G	G	G	G	G	G
m312	failed	failed	failed	failed	failed	failed	failed	failed	failed	failed	failed	failed	failed	failed	failed	failed	failed	failed	failed	failed	failed	failed	failed	failed	failed	failed	failed	failed	failed	failed	failed	failed	failed	failed	failed	failed	failed	failed	failed	failed	failed	failed	failed	failed	failed	failed	failed	failed	failed
m313	G	R	A	G	G	G	G	G	G	G	G	A	A	G	R	A	G	G	A	A	A	A	G	G	A	A	G	R	G	A	A	A	G	A	G	G	G	G	G	G	G	G	G	G	G	R	G	G	failed
m314	failed	Y	failed	Y	Y	failed	failed	Y	Y	Y	C	T	T	T	failed	failed	failed	C	failed	C	Y	C	Y	failed	C	failed	Y	Y	C	C	C	Y	C	Y	failed	failed	failed	failed	failed	Y	C	Y	C	Y	C	Y	Y	C	C
m315	failed	failed	failed	failed	failed	failed	failed	failed	failed	failed	failed	failed	failed	failed	failed	failed	failed	failed	failed	failed	failed	failed	failed	failed	failed	failed	failed	failed	failed	failed	failed	failed	failed	failed	failed	failed	failed	failed	failed	failed	failed	failed	failed	failed	failed	failed	failed	failed	failed
m316	failed	failed	failed	failed	failed	failed	failed	failed	failed	failed	failed	failed	failed	failed	failed	failed	failed	failed	failed	failed	failed	failed	failed	failed	failed	failed	failed	failed	failed	failed	failed	failed	failed	failed	failed	failed	failed	failed	failed	failed	failed	failed	failed	failed	failed	failed	failed	failed	failed
m317	failed	failed	failed	failed	failed	failed	failed	failed	failed	failed	failed	failed	failed	failed	failed	failed	failed	failed	failed	failed	failed	failed	failed	failed	failed	failed	failed	failed	failed	failed	failed	failed	failed	failed	failed	failed	failed	failed	failed	failed	failed	failed	failed	failed	failed	failed	failed	failed	failed
m318	G	G	G	G	G	G	G	G	G	G	G	G	G	G	G	G	G	G	G	G	G	G	G	G	G	G	G	G	G	G	G	G	G	G	G	G	G	G	G	G	G	G	G	G	G	G	G	G	G
m319	failed	failed	failed	failed	failed	failed	failed	failed	failed	failed	failed	failed	failed	failed	failed	failed	failed	failed	failed	failed	failed	failed	failed	failed	failed	failed	failed	failed	failed	failed	failed	failed	failed	failed	failed	failed	failed	failed	failed	failed	failed	failed	failed	failed	failed	failed	failed	failed	failed
m320	G	A	G	G	A	A	A	G	A	A	A	A	A	A	A	A	A	G	A	R	G	A	A	A	G	G	A	G	G	G	G	G	A	G	A	G	G	G	G	A	G	A	G	A	A	R	G	G	A
m321	C	C	C	C	C	M	C	C	A	C	C	C	C	C	M	C	C	C	C	C	C	C	C	C	C	C	A	failed	C	C	C	C	C	C	C	C	C	C	C	C	C	C	C	C	C	C	C	C	C
m322	G	G	G	G	G	G	G	G	G	G	G	G	G	G	G	G	G	G	G	G	G	G	G	G	G	G	G	G	G	G	G	G	G	G	G	G	G	G	G	G	G	G	G	G	G	G	G	G	G
m323	G	G	G	G	G	G	G	G	G	G	G	G	G	G	G	G	G	G	G	G	G	G	G	G	G	G	G	G	G	G	G	G	G	G	G	G	G	G	G	G	G	G	G	G	G	G	G	G	G
m324	C	Y	C	C	C	Y	C	C	C	C	C	C	T	C	C	C	C	C	T	T	T	T	C	C	C	T	C	Y	C	C	C	C	C	C	C	C	C	C	C	C	C	C	C	C	C	Y	C	C	C
m325	failed	failed	failed	failed	failed	failed	failed	failed	failed	failed	failed	failed	failed	failed	failed	failed	failed	failed	failed	failed	failed	failed	failed	failed	failed	failed	failed	failed	failed	failed	failed	failed	failed	failed	failed	failed	failed	failed	failed	failed	failed	failed	failed	failed	failed	failed	failed	failed	failed
m326	failed	failed	failed	failed	failed	failed	failed	failed	failed	failed	failed	failed	failed	failed	failed	failed	failed	failed	failed	failed	failed	failed	failed	failed	failed	failed	failed	failed	failed	failed	failed	failed	failed	failed	failed	failed	failed	failed	failed	failed	failed	failed	failed	failed	failed	failed	failed	failed	failed
m327	A	A	G	G	A	A	A	G	A	A	A	A	A	A	A	A	A	G	A	R	G	A	A	A	G	G	A	G	G	G	G	G	A	G	G	G	G	G	G	A	G	A	A	A	G	R	G	G	G
m328	G	G	G	G	G	G	G	G	G	G	G	G	G	G	G	G	G	G	G	G	G	G	G	G	G	G	G	G	G	G	G	G	G	G	G	G	G	G	G	G	G	G	G	G	G	G	G	G	G
m329	G	G	A	A	G	G	G	G	G	G	G	G	G	G	G	G	A	A	G	G	G	G	G	G	G	G	G	G	G	G	G	G	G	G	G	G	G	G	G	G	G	G	G	G	G	G	G	G	G
m330	G	S	G	G	G	G	G	G	G	G	G	G	G	G	G	G	G	C	G	G	G	G	G	G	G	S	C	C	G	G	G	G	G	C	G	G	G	G	G	C	C	C	C	G	G	S	G	G	G
m331	G	S	G	C	C	C	C	C	G	C	G	G	C	G	S	C	G	G	C	failed	G	C	G	G	G	G	G	G	G	C	C	G	C	G	C	C	C	C	C	C	G	G	C	C	C	S	G	C	C
m332	failed	failed	failed	failed	failed	failed	failed	failed	failed	failed	failed	failed	failed	failed	failed	failed	failed	failed	failed	failed	failed	failed	failed	failed	failed	failed	failed	failed	failed	failed	failed	failed	failed	failed	failed	failed	failed	failed	failed	failed	failed	failed	failed	failed	failed	failed	failed	failed	failed
m333	G	A	G	G	G	R	G	G	A	A	A	G	A	G	R	G	G	G	G	R	G	A	G	G	G	A	A	A	G	A	A	G	G	G	R	A	G	A	A	G	G	G	G	G	A	A	G	G	G
m334	T	Y	T	T	T	Y	C	T	C	C	C	T	C	T	Y	T	T	T	T	Y	T	C	C	C	T	T	T	T	T	T	T	T	T	T	T	T	T	T	T	T	T	T	T	T	T	Y	T	T	T
m335	A	A	G	G	A	A	A	A	A	A	A	A	A	A	A	A	A	A	A	A	A	A	A	A	A	A	A	A	A	A	A	A	A	A	A	A	A	A	A	A	A	A	A	A	A	A	A	A	A
m336	G	G	G	G	G	G	G	G	G	G	G	G	G	G	G	G	G	G	G	G	G	G	G	G	G	G	G	G	G	G	G	G	G	G	G	A	R	G	G	G	G	G	G	G	G	G	G	G	G
m337	G	G	G	G	G	G	G	G	G	G	G	G	G	G	G	G	G	G	G	G	G	G	G	G	G	G	G	G	G	G	G	G	G	G	G	G	G	G	G	G	G	G	G	G	G	G	G	G	G
m338	A	A	A	A	A	A	A	A	A	A	A	C	A	A	M	C	C	A	A	A	C	A	A	A	A	A	A	A	A	A	A	A	A	A	A	A	A	A	A	A	A	A	A	A	A	A	M	A	C
m339	A	A	A	A	A	A	A	A	A	A	A	A	A	A	A	A	A	A	A	A	A	A	G	A	A	A	A	A	A	A	A	A	A	A	A	A	A	A	A	A	A	A	A	A	A	A	A	A	A
m340	A	A	A	A	A	A	A	A	A	A	A	A	G	A	A	A	A	A	A	A	A	G	A	A	A	A	A	A	A	A	A	A	A	A	A	G	A	A	A	A	A	A	A	A	A	R	A	A	A
m341	A	A	A	G	A	R	A	A	G	A	A	A	A	A	R	A	A	G	A	A	A	A	A	A	A	G	G	G	A	A	A	A	A	A	A	A	A	A	A	A	A	A	A	A	A	A	A	A	A
m342	A	A	A	A	A	A	A	A	A	A	A	A	A	A	A	A	A	A	A	A	A	A	A	A	A	A	A	A	A	A	A	A	A	A	A	A	A	A	A	A	A	A	A	A	A	A	A	A	A
m343	C	C	C	C	C	C	C	C	C	C	C	G	G	G	G	G	G	C	C	C	C	G	C	C	C	C	C	C	C	C	C	C	C	C	C	C	C	C	C	C	C	C	C	C	C	C	C	C	C
m344	G	G	G	G	G	G	G	G	G	G	G	G	G	G	G	G	G	G	G	G	G	G	G	G	G	G	G	G	G	G	G	G	G	G	G	G	G	G	G	G	G	G	G	G	G	G	G	G	G
m345	G	G	G	G	G	G	G	G	G	G	G	G	C	G	G	G	G	G	G	G	G	G	G	G	G	G	G	G	G	G	G	G	C	G	G	G	G	G	G	C	G	C	G	C	G	G	G	G	G
m346	A	A	A	A	A	A	A	A	A	A	A	A	A	A	A	A	A	A	A	A	A	A	A	A	A	A	A	A	A	A	A	A	A	A	A	A	A	A	A	A	A	A	A	A	A	A	A	A	A
m347	G	S	G	G	C	S	C	G	G	C	G	C	C	G	G	C	G	G	G	G	G	C	G	G	G	G	G	G	G	G	G	G	C	G	G	C	G	G	C	G	G	G	G	C	G	C	G	G	G
m348	G	G	G	G	G	G	G	G	G	G	G	G	G	G	G	G	G	G	G	G	G	G	G	G	G	G	G	G	G	G	G	G	G	G	G	G	G	G	G	G	G	G	G	G	G	G	G	G	G
m349	T	T	T	T	T	T	T	T	T	T	T	T	G	T	T	T	T	T	T	K	T	G	T	T	T	T	T	T	T	T	T	T	G	T	G	G	K	T	T	T	T	T	T	T	T	T	T	T	T
m350	A	A	A	A	A	A	A	A	A	A	A	A	A	A	A	A	A	A	A	A	A	A	A	A	A	A	A	A	A	A	A	A	A	A	A	A	A	A	A	A	A	A	A	A	A	A	A	A	A
m351	A	A	A	A	A	A	A	A	A	A	A	A	A	A	A	A	A	A	A	A	A	A	A	A	A	A	A	A	A	A	A	A	A	A	A	A	A	A	A	A	A	A	A	A	A	A	A	A	A
m352	A	A	C	A	A	A	A	A	A	C	C	C	A	A	M	A	A	A	A	A	A	A	A	A	A	A	A	A	A	A	A	A	A	A	A	A	A	A	A	A	A	A	A	A	A	A	A	A	C
m353	G	G	G	G	G	G	G	G	G	G	G	G	G	G	G	G	G	G	G	G	G	G	G	G	G	G	G	G	G	G	G	G	G	G	G	G	G	G	G	G	G	G	G	G	G	G	G	G	G
m354	G	G	G	G	G	G	G	G	G	G	G	G	G	G	R	G	G	G	A	A	A	G	A	A	A	A	A	A	G	G	G	G	G	G	G	A	G	A	G	A	G	R	A	G	A	A	G	G	G
m355	C	C	C	C	C	C	C	C	C	C	C	C	C	C	Y	C	C	C	C	C	C	C	C	C	C	C	C	C	C	C	C	C	C	C	C	C	C	C	C	C	C	C	C	C	C	Y	C	C	T
m356	A	A	A	G	A	A	A	A	A	A	A	A	A	A	R	A	A	A	A	A	A	A	A	A	G	A	A	A	A	R	A	A	G	A	A	A	A	A	A	A	A	A	A	G	A	R	A	A	A
m357	G	G	G	G	G	G	G	G	G	G	G	G	G	G	G	G	G	G	G	G	G	G	G	G	G	G	G	G	G	G	G	G	G	G	G	G	G	G	G	G	G	G	G	G	G	G	G	G	G
m358	failed	failed	C	failed	failed	failed	failed	failed	G	failed	G	failed	failed	C	failed	failed	failed	failed	C	C	C	C	C	C	C	C	G	C	C	C	C	C	C	failed	C	G	S	C	C	C	C	C	C	failed	C	C	C	C	C
m359	G	G	G	G	G	G	G	G	G	G	G	G	G	G	G	G	G	G	G	G	G	G	G	G	G	G	G	G	G	G	G	G	G	G	G	G	G	G	G	G	G	G	G	G	G	G	G	G	G
m360	A	R	A	A	G	R	G	G	A	A	A	G	A	G	R	G	G	G	G	G	G	A	G	G	G	G	A	G	G	R	A	G	A	G	G	G	G	G	G	G	A	G	G	A	G	A	G	G	G
m361	G	R	G	G	G	G	G	G	G	G	G	G	G	G	G	G	G	G	G	G	G	G	G	G	G	G	G	G	G	G	G	G	G	G	G	G	G	G	G	G	G	G	G	G	G	G	G	G	G
m362	G	R	A	A	A	A	A	A	A	A	A	A	A	A	A	A	A	A	A	A	A	A	A	A	A	A	A	A	A	A	A	A	A	A	A	A	A	A	A	A	A	A	A	A	A	A	A	A	A
m363	A	A	A	A	A	A	A	A	A	A	A	A	A	A	A	A	A	A	A	A	A	A	A	A	A	A	A	A	A	A	A	A	A	A	A	A	A	A	A	A	A	A	A	A	A	A	A	A	A
m364	G	G	G	G	G	G	G	G	G	G	G	G	G	G	G	G	G	G	G	G	G	G	G	G	G	G	G	G	G	G	G	G	G	G	G	G	G	G	G	G	G	G	G	G	G	G	G	G	G
m365	failed	G	G	G	G	G	A	G	G	G	G	G	G	G	R	G	A	G	G	G	G	G	G	G	G	G	G	G	G	G	G	G	G	G	G	G	G	G	G	G	G	G	G	G	G	G	G	G	G
m366	A	A	A	A	A	A	A	A	A	A	A	A	A	A	A	A	A	A	A	M	A	A	A	A	A	A	A	A	A	A	A	A	A	A	A	A	A	A	C	C	A	A	A	A	A	A	A	A	A
m367	A	R	A	A	A	A	A	A	A	A	A	A	G	A	A	A	A	A	A	R	G	G	A	A	G	G	G	G	A	A	A	A	A	A	G	A	A	A	A	A	G	A	G	A	G	R	A	A	A
m368	G	G	G	G	G	G	G	G	G	G	G	G	G	G	G	G	G	G	G	G	G	G	G	G	G	G	G	G	G	G	G	G	G	G	G	G	G	G	G	G	G	G	G	G	G	G	G	G	G
m369	A	A	A	A	A	A	A	A	A	A	A	A	A	A	A	A	A	A	A	A	A	A	A	A	A	A	A	A	A	A	A	A	A	A	A	A	A	A	A	A	A	A	A	A	A	A	A	A	A
m370	G	G	T	G	G	G	G	G	G	G	G	G	G	G	K	G	T	G	G	G	G	G	T	T	G	G	G	G	G	T	T	T	G	G	G	G	G	K	T	G	G	G	G	G	T	G	T	T	T
m371	A	R	G	A	G	G	A	G	G	G	G	G	G	A	R	G	G	G	G	R	G	A	G	G	G	G	A	G	G	A	A	G	A	A	A	G	A	A	G	G	G	A	G	A	G	R	G	G	A
m372	G	S	G	G	G	G	G	G	G	G	G	C	G	G	G	C	G	G	C	S	G	G	G	G	C	S	G	G	C	G	G	G	G	G	G	G	G	G	G	C	C	G	G	G	G	S	G	G	G
m373	C	C	C	C	C	C	C	C	C	C	C	C	C	C	C	C	C	C	C	C	C	C	C	C	C	C	C	C	C	C	C	C	C	C	C	C	C	C	C	C	C	C	C	C	C	C	C	C	C
m374	G	G	G	G	G	G	G	G	G	G	G	G	G	G	G	G	G	G	G	G	G	G	G	G	G	G	G	G	G	G	G	G	G	G	G	G	G	G	G	G	G	G	G	G	G	G	G	G	G
m375	C	C	T	T	C	C	C	T	C	C	C	C	C	C	C	C	C	C	C	C	T	C	C	C	T	T	C	T	T	T	T	T	C	T	failed	T	T	T	T	Y	failed	T	T	C	T	failed	failed	C	Y
m376	failed	C	C	C	C	C	C	C	C	C	C	C	C	C	C	C	C	C	C	C	C	C	C	C	C	C	C	C	C	C	C	C	C	C	C	C	C	C	C	C	C	C	C	C	C	C	C	C	C
m377	A	A	A	A	A	A	A	A	A	A	A	A	A	A	A	A	A	A	A	A	A	A	A	A	A	A	A	A	A	A	A	A	A	A	A	A	A	A	A	A	A	A	A	A	A	A	A	A	A
m378	G	G	failed	G	G	G	G	G	failed	G	G	G	G	G	G	G	G	G	G	G	G	G	G	G	G	G	G	G	G	G	G	G	G	G	A	A	A	G	G	G	G	G	G	G	G	G	G	G	G
m379	G	G	G	G	G	G	G	G	G	G	G	G	G	G	G	G	G	G	G	G	G	G	G	G	G	G	G	G	G	G	G	G	G	G	G	G	G	G	G	G	G	G	G	G	G	G	G	G	G
m380	C	T	T	T	C	C	C	C	C	C	C	C	C	C	C	C	C	T	T	T	C	C	C	C	C	C	C	C	C	T	T	T	C	T	C	C	T	C	T	C	T	C	C	C	C	C	C	C	C
m381	A	A	A	A	A	A	A	A	A	A	A	A	A	A	A	A	A	A	A	A	A	A	A	A	A	A	A	A	A	A	A	A	A	A	A	A	A	A	A	A	A	A	A	A	A	A	A	A	A
m382	G	G	C	G	G	G	G	G	G	C	G	G	C	G	G	G	G	G	G	G	G	G	G	G	G	C	C	G	C	C	G	G	G	G	G	G	G	G	G	G	G	G	G	G	G	G	G	G	G
m383	A	G	A	A	A	A	A	A	G	G	G	A	G	A	failed	A	A	A	A	failed	A	G	failed	A	A	G	G	G	A	G	G	A	A	A	R	G	A	G	G	A	A	A	A	A	G	G	A	A	A
m384	A	A	A	A	A	A	A	A	A	A	A	A	A	A	A	A	A	A	A	A	A	A	A	A	A	A	A	A	A	A	A	A	A	A	A	A	A	A	A	A	A	A	A	A	A	A	A	A	A
m385	A	A	A	A	A	A	A	A	A	A	G	A	G	A	A	A	A	G	A	A	A	A	A	A	A	A	A	A	A	A	A	A	A	A	A	A	A	A	A	A	A	A	A	A	A	A	A	A	A
m386	C	C	G	G	C	C	C	C	C	C	C	C	C	C	S	C	C	C	C	C	C	C	C	C	C	C	C	C	C	S	C	C	G	S	C	C	C	C	C	C	C	C	C	G	C	S	C	C	C
m387	A	A	A	A	A	A	A	A	A	A	A	A	A	A	A	A	A	A	A	A	A	A	A	A	A	A	A	A	A	A	A	A	A	A	A	A	A	A	A	A	A	A	A	A	A	A	A	A	A
m388	A	A	A	A	A	A	A	A	A	A	A	A	A	A	A	A	A	A	A	A	T	A	A	A	T	T	A	T	A	A	A	A	A	A	T	T	A	A	A	A	T	A	A	A	T	W	A	A	A
m389	A	A	A	A	A	A	A	A	A	A	A	A	A	A	A	A	A	A	A	A	A	A	A	A	A	A	A	A	A	A	A	A	A	A	A	A	A	A	A	A	A	A	A	A	A	A	A	A	A
m390	G	A	G	G	G	G	G	G	G	G	G	A	A	G	R	A	A	G	A	A	A	A	A	A	A	G	G	R	A	A	A	A	A	A	A	G	A	A	A	A	A	A	A	A	A	R	A	A	G
m391	G	G	G	G	G	G	G	G	G	G	G	G	G	G	G	G	G	G	G	G	G	G	G	G	G	G	G	G	G	G	G	G	G	G	G	G	G	G	G	G	G	G	G	G	G	G	G	G	G
m392	C	C	C	A	A	M	A	A	C	A	C	C	C	C	M	C	A	C	C	C	C	C	C	C	A	C	C	C	C	M	C	C	A	C	C	C	C	C	C	C	C	C	C	A	C	M	C	A	A
m393	failed	A	A	A	A	A	A	A	A	A	A	A	A	A	A	A	A	A	A	A	A	A	failed	A	A	A	failed	A	A	A	A	A	A	failed	A	A	A	A	A	failed	A	A	A	A	A	A	A	A	A
m394	A	A	A	A	A	failed	A	A	A	A	A	A	A	A	A	A	A	A	A	A	A	A	A	A	A	A	A	A	A	A	A	A	A	A	A	A	A	A	A	A	A	A	A	A	A	A	A	A	A
m395	failed	failed	failed	failed	failed	failed	failed	failed	failed	failed	failed	failed	failed	failed	failed	failed	failed	failed	failed	failed	failed	failed	failed	failed	failed	failed	failed	failed	failed	failed	failed	failed	failed	failed	failed	failed	failed	failed	failed	failed	failed	failed	failed	failed	failed	failed	failed	failed	failed
m396	A	R	A	A	A	R	A	A	A	A	A	A	A	A	A	A	A	G	A	A	A	G	A	A	A	A	A	A	A	G	G	A	G	G	G	G	G	G	A	A	A	A	A	G	A	R	A	A	A
m397	G	R	G	G	G	G	G	G	A	G	A	G	A	G	G	G	G	G	G	G	G	A	G	G	G	G	A	G	G	G	G	G	A	G	A	G	G	G	G	G	G	G	G	A	G	R	G	G	G
m398	A	A	A	A	A	A	A	A	A	A	A	A	A	A	A	A	A	A	A	A	A	A	A	A	A	A	A	A	A	A	A	A	A	A	A	A	A	A	A	A	A	A	A	A	A	A	A	A	A
m399	G	R	A	G	G	G	G	G	G	G	G	G	G	G	G	G	A	G	G	R	G	G	G	G	G	G	G	G	G	A	A	A	G	A	G	G	R	A	A	A	A	A	A	A	G	G	G	A	G
m400	T	T	T	T	C	Y	T	T	C	T	C	T	C	T	T	T	T	C	T	Y	T	C	T	T	T	T	T	T	C	C	C	C	T	C	T	C	C	C	C	C	C	C	C	T	T	Y	T	T	T
m401	G	G	G	G	G	G	G	G	G	G	G	G	G	G	G	G	G	G	G	G	G	G	G	G	G	G	G	G	G	G	G	G	G	G	G	G	G	G	G	G	G	G	G	G	G	G	G	G	G
m402	G	G	G	G	G	G	G	G	G	G	G	G	G	G	G	G	G	G	G	R	G	G	A	A	G	G	G	G	G	G	G	G	G	G	G	G	G	G	G	G	G	G	G	G	G	G	G	G	G
m403	A	A	A	A	A	A	A	A	A	A	A	A	A	A	A	A	A	A	A	A	A	A	A	A	A	A	A	A	A	A	A	A	A	A	A	A	A	A	A	A	A	A	A	A	A	A	A	A	A
m404	G	G	G	G	G	G	G	G	G	G	G	G	G	G	G	G	G	G	G	G	G	G	G	G	G	G	G	G	G	G	G	G	G	G	G	G	G	G	G	G	G	G	G	G	G	G	G	G	G
m405	failed	failed	failed	failed	failed	failed	failed	failed	failed	failed	failed	failed	failed	failed	failed	failed	failed	failed	failed	failed	failed	failed	failed	failed	failed	failed	failed	failed	failed	failed	failed	failed	failed	failed	failed	failed	failed	failed	failed	failed	failed	failed	failed	failed	failed	failed	failed	failed	failed
m406	G	G	G	G	G	G	G	G	G	G	G	G	G	G	G	G	G	G	G	G	G	G	G	G	G	G	G	G	G	G	G	G	G	G	G	G	G	G	G	G	G	G	G	G	G	G	G	G	G
m407	A	A	A	A	A	A	A	A	A	A	A	A	A	A	A	A	A	A	A	A	A	A	A	A	A	A	A	A	A	A	A	A	A	A	A	A	A	A	A	A	A	A	A	A	A	A	A	A	A
m408	G	G	A	G	G	R	A	A	A	A	A	A	G	A	R	A	G	A	G	G	G	G	G	A	G	G	A	R	A	A	G	A	G	A	G	G	G	G	G	G	G	G	G	G	G	G	G	A	R
m409	A	M	A	C	A	failed	A	A	A	A	A	A	A	A	M	A	A	A	C	M	C	A	C	C	C	C	A	C	A	A	A	A	C	A	C	A	C	A	A	A	A	A	C	C	A	A	A	M	A
m410	A	A	A	T	T	T	T	T	T	T	T	T	A	T	W	T	A	A	A	A	A	A	A	A	A	A	A	A	A	A	A	A	A	A	A	T	A	A	A	A	A	A	A	T	A	W	A	A	T
m411	A	M	A	C	A	A	A	A	A	A	A	C	C	C	C	C	C	A	C	failed	A	C	A	A	A	A	A	A	C	A	A	A	A	A	A	A	A	A	A	A	A	A	A	A	A	A	A	A	A
m412	A	A	A	A	A	A	A	A	A	A	A	A	A	A	A	A	A	A	A	A	A	A	A	A	A	A	A	A	A	A	A	A	A	A	A	A	A	A	A	A	A	A	A	A	A	A	A	A	A
m413	A	A	G	G	A	A	A	G	A	A	A	A	A	A	A	A	A	A	A	A	G	A	A	A	G	G	A	G	G	G	G	G	A	G	G	G	G	G	G	R	G	G	G	A	G	R	G	A	R
m414	A	A	A	A	A	A	A	A	A	A	A	A	A	A	A	A	A	A	A	A	A	A	A	A	A	A	A	A	A	A	A	A	A	A	A	A	A	A	A	A	A	A	A	A	A	A	A	A	A
m415	A	A	A	A	A	A	A	A	A	A	A	A	A	A	A	A	A	A	A	A	A	A	A	A	A	A	A	A	A	A	A	A	A	A	A	A	A	A	A	A	A	A	A	A	A	A	A	A	A
m416	G	R	G	G	G	G	G	G	G	G	G	G	A	G	G	G	G	G	G	G	G	A	G	G	G	G	G	G	G	G	G	G	G	G	A	G	A	A	G	A	G	G	G	G	A	G	G	G	G
m417	G	G	G	G	G	G	G	G	G	G	G	G	G	G	G	G	G	G	G	G	G	G	G	G	G	G	G	G	G	G	G	G	G	G	G	G	G	G	G	G	G	G	G	G	G	G	G	G	G
m418	G	G	G	G	G	G	G	G	G	G	G	G	G	G	G	G	G	G	G	G	G	G	G	G	G	G	G	G	G	G	G	G	G	G	G	G	G	G	G	G	G	G	G	G	G	G	G	G	G
m419	A	M	A	C	A	A	A	A	A	A	A	A	A	A	A	A	A	A	C	C	C	A	A	A	C	M	A	A	C	A	A	A	C	A	C	C	A	A	A	A	A	A	A	C	C	M	A	A	A
m420	C	C	C	C	C	C	C	C	C	C	C	C	C	C	C	C	C	C	C	S	G	C	C	C	G	S	C	C	C	C	C	C	C	C	C	C	C	C	C	C	C	S	C	C	G	G	C	C	C
m421	G	S	G	C	C	C	C	C	C	C	C	G	C	G	S	C	G	G	G	C	G	G	G	G	G	C	C	C	G	C	C	G	G	S	G	G	G	G	G	G	G	G	G	G	G	G	G	G	G
m422	G	R	G	G	A	A	A	A	G	A	A	G	A	failed	A	G	G	G	G	A	A	A	A	A	A	R	G	G	A	G	G	A	G	A	A	A	A	A	G	G	A	A	G	G	R	A	A	A	A
m423	A	A	A	A	A	A	A	A	A	G	G	A	G	A	G	G	G	G	A	A	A	G	G	G	A	A	A	A	G	A	A	A	A	A	A	A	A	A	A	G	A	A	A	A	A	A	A	A	A
m424	G	R	G	G	G	R	A	A	A	A	A	G	G	A	R	A	G	A	G	G	G	G	A	A	G	G	A	R	A	A	A	A	G	A	G	G	G	G	G	A	A	A	G	G	A	R	G	A	G
m425	failed	failed	failed	failed	failed	failed	failed	failed	failed	failed	failed	failed	failed	failed	failed	failed	failed	failed	failed	failed	failed	failed	failed	failed	failed	failed	failed	failed	failed	failed	failed	failed	failed	failed	failed	failed	failed	failed	failed	failed	failed	failed	failed	failed	failed	failed	failed	failed	failed
m426	G	R	G	G	G	R	G	G	G	G	G	G	A	G	R	G	G	G	G	A	G	G	G	G	G	G	G	G	G	A	A	G	G	G	G	G	G	G	G	G	G	G	G	G	G	G	G	G	G
m427	A	A	A	A	A	A	A	A	A	A	A	A	A	A	A	A	A	A	A	A	A	A	A	A	A	A	A	A	A	A	A	A	A	A	A	A	A	A	A	A	A	A	A	A	A	A	A	A	A
m428	G	G	G	G	G	G	G	G	G	G	G	G	G	G	G	G	G	G	G	G	G	G	G	G	G	G	G	G	G	G	G	G	G	G	G	G	G	G	G	G	G	G	G	G	G	G	G	G	G
m429	G	G	A	A	G	G	A	G	G	G	G	G	G	A	R	G	G	G	G	G	G	G	G	G	G	G	A	G	G	G	G	G	A	G	A	G	A	A	G	G	G	G	G	A	G	R	G	G	A
m430	failed	failed	failed	failed	failed	failed	failed	failed	failed	failed	failed	failed	failed	failed	failed	failed	failed	failed	failed	failed	failed	failed	failed	failed	failed	failed	failed	failed	failed	failed	failed	failed	failed	failed	failed	failed	failed	failed	failed	failed	failed	failed	failed	failed	failed	failed	failed	failed	failed
m431	C	C	C	C	T	T	T	T	T	T	T	T	T	T	Y	T	T	C	T	Y	T	T	T	C	C	T	T	T	C	T	C	T	T	C	C	C	C	C	T	T	T	T	T	C	T	Y	C	C	C
m432	G	G	G	G	G	G	G	G	G	G	G	G	G	G	G	G	G	G	G	G	G	G	G	G	G	G	G	G	G	G	G	G	G	G	G	G	G	G	G	G	G	G	G	G	G	G	G	G	G
m433	A	A	A	A	A	A	A	A	A	A	A	A	A	A	A	A	A	A	A	A	A	A	A	A	A	A	A	A	A	A	A	A	A	A	A	A	A	A	A	A	A	A	A	A	A	A	A	A	A
m434	G	G	A	A	A	R	A	A	A	A	A	G	A	G	R	G	A	A	G	A	A	A	A	A	A	R	G	A	A	G	G	A	G	A	A	A	A	A	G	G	A	A	G	G	R	A	A	A	A
m435	G	G	G	G	G	G	G	G	G	G	G	G	G	G	G	G	G	G	G	G	G	G	G	G	G	G	G	G	G	G	G	G	G	G	G	G	G	G	G	G	G	G	G	G	G	G	G	G	G
m436	G	G	G	G	G	G	G	G	G	G	G	G	G	G	G	G	G	G	G	G	G	G	G	G	G	G	G	G	G	G	G	G	G	G	G	G	G	G	G	G	G	G	G	G	G	G	G	G	G
m437	G	G	G	G	G	G	G	G	G	G	G	G	G	G	G	G	G	G	G	G	G	G	G	G	G	G	G	G	G	G	G	G	G	G	G	G	G	G	G	G	G	G	G	G	G	G	G	G	G
m438	G	A	G	G	A	G	A	A	A	A	A	A	A	A	A	A	A	G	A	A	A	A	G	G	G	A	A	A	G	G	G	G	G	G	G	G	G	G	A	A	A	A	A	G	A	R	G	A	G
m439	G	G	G	G	G	G	G	G	G	G	G	G	G	G	G	G	G	G	G	G	G	G	G	G	G	G	G	G	G	G	G	G	G	G	G	G	G	G	G	G	G	G	G	G	G	G	G	G	G
m440	G	G	G	G	G	G	G	G	G	G	G	G	G	G	G	G	G	G	G	G	G	G	G	G	G	G	G	G	G	G	G	G	G	G	G	G	G	G	G	G	G	G	G	G	G	G	G	G	G
m441	T	T	T	T	T	T	T	T	T	T	T	T	T	T	T	T	T	T	T	T	T	T	C	C	T	T	T	T	T	T	T	T	T	T	T	T	T	T	T	T	T	T	T	T	T	T	T	T	T
m442	G	G	G	G	G	G	G	G	G	G	G	G	G	G	G	G	G	G	G	G	G	G	G	G	G	G	G	G	G	G	G	G	G	G	G	G	G	G	G	G	G	G	G	G	G	G	G	G	G
m443	A	A	A	A	A	A	A	A	A	A	A	A	A	A	A	A	A	A	A	A	A	A	A	A	A	A	A	A	A	A	A	A	A	A	A	A	A	A	A	A	A	A	A	A	A	A	A	A	A
m444	A	G	A	A	A	R	A	A	G	G	G	A	G	A	R	A	A	A	A	R	A	G	A	A	A	G	G	G	A	G	G	A	A	A	R	G	A	G	G	A	A	A	A	A	G	G	A	A	A
m445	G	G	G	G	G	G	G	G	G	G	G	G	G	G	G	G	G	G	G	G	G	G	G	G	G	G	G	G	G	G	G	G	G	G	G	G	G	G	G	G	G	G	G	G	G	G	G	G	G
m446	G	G	G	G	G	G	G	G	G	G	G	G	C	G	G	G	G	G	G	C	G	G	G	C	G	G	G	G	G	C	C	G	G	S	G	G	G	G	G	G	G	G	G	G	G	G	G	G	G
m447	G	G	G	G	G	G	G	G	A	G	G	G	A	G	G	G	G	G	G	G	G	A	A	A	G	G	G	G	G	G	G	G	G	R	G	G	G	G	G	G	A	G	G	G	G	G	G	G	G
m448	A	A	A	A	A	A	A	A	A	A	A	A	A	A	A	A	A	A	A	A	A	A	A	A	A	A	A	A	A	A	A	A	A	A	A	A	A	A	A	A	A	A	A	A	A	A	A	A	A
m449	A	G	A	A	A	R	A	A	G	G	G	A	G	A	R	A	A	A	A	R	A	G	A	A	A	G	G	G	A	G	G	A	A	A	R	G	A	G	G	A	A	A	A	A	G	G	A	A	A
m450	G	R	G	G	G	G	G	G	G	G	G	G	G	G	G	G	A	G	G	R	G	G	G	G	G	G	G	G	G	A	A	A	A	G	G	G	G	G	A	A	G	A	A	G	G	G	G	A	G
m451	failed	K	T	G	G	G	G	G	G	G	G	failed	G	failed	K	G	T	G	G	K	G	G	failed	G	G	G	failed	G	G	T	T	T	G	T	G	G	K	T	T	T	T	T	T	T	G	G	failed	T	G
m452	A	A	failed	A	A	A	A	A	A	A	A	A	A	A	A	A	failed	A	A	A	A	A	A	A	A	A	failed	G	A	A	A	A	A	A	A	A	A	A	A	A	A	A	A	A	A	A	A	A	A
m453	A	A	A	A	A	A	C	A	A	A	A	A	A	A	M	A	A	A	A	M	A	A	C	C	A	A	A	A	A	A	A	A	A	A	M	C	A	A	A	A	A	A	A	A	A	M	C	C	C
m454	failed	failed	failed	failed	failed	failed	failed	failed	failed	failed	failed	failed	failed	failed	failed	failed	failed	failed	failed	failed	failed	failed	failed	failed	failed	failed	failed	failed	failed	failed	failed	failed	failed	failed	failed	failed	failed	failed	failed	failed	failed	failed	failed	failed	failed	failed	failed	failed	failed
m455	C	S	C	G	C	failed	G	C	G	G	G	C	G	C	failed	C	G	C	G	failed	C	G	C	C	C	C	C	C	G	G	G	C	C	C	C	C	C	C	C	C	C	C	G	C	C	C	C	C	C
m456	failed	failed	failed	failed	failed	failed	failed	failed	failed	failed	failed	failed	failed	failed	failed	failed	failed	failed	failed	failed	failed	failed	failed	failed	failed	failed	failed	failed	failed	failed	failed	failed	failed	failed	failed	failed	failed	failed	failed	failed	failed	failed	failed	failed	failed	failed	failed	failed	failed
m457	A	A	A	A	A	A	A	A	A	A	A	A	A	A	A	A	A	A	A	A	A	A	A	A	A	A	A	A	A	A	A	A	A	A	A	A	A	A	A	A	A	A	A	A	A	A	A	A	A
m458	A	A	A	A	A	A	A	A	A	A	A	A	A	A	A	A	A	A	A	A	A	A	A	A	A	A	A	A	A	A	A	A	A	A	A	A	A	A	A	A	A	A	A	A	A	A	A	A	A
m459	G	A	A	A	G	G	G	G	G	G	G	G	G	G	G	G	G	A	A	A	G	G	G	G	G	G	G	G	G	R	G	A	G	G	G	G	A	G	A	G	G	G	G	G	G	G	G	G	G
m460	G	G	G	G	G	G	G	G	G	G	G	G	G	G	G	G	G	G	G	G	G	G	G	G	G	G	G	G	G	G	G	G	G	G	G	G	G	G	G	G	G	G	G	G	G	G	G	G	G
m461	G	G	G	G	G	G	G	G	G	G	G	A	G	A	G	G	G	G	G	G	G	G	A	A	G	G	G	G	G	A	A	G	G	G	A	A	A	A	G	G	G	G	G	G	R	R	G	G	G
m462	C	C	C	C	C	C	C	C	C	C	C	C	C	C	C	C	C	C	C	C	C	C	C	C	C	C	C	C	C	C	C	C	C	C	C	C	C	C	C	C	C	C	C	C	C	C	C	C	C
m463	C	C	C	C	C	C	C	C	C	C	C	C	C	C	C	C	C	C	C	C	C	C	C	C	C	C	C	C	C	C	C	C	C	C	C	C	C	C	C	C	C	C	C	C	C	C	C	C	C
m464	failed	failed	failed	failed	S	S	S	S	failed	failed	S	failed	failed	failed	C	failed	S	S	failed	failed	failed	S	S	failed	S	failed	S	S	S	failed	S	S	failed	S	S	S	S	S	S	S	S	S	failed	C	S	S	S	S	S
m465	A	A	A	A	A	A	A	A	A	A	A	A	A	A	A	A	A	A	A	A	A	A	A	A	A	A	A	A	A	A	A	A	A	A	A	A	A	A	A	A	A	A	A	A	A	A	A	A	A
m466	G	G	A	A	G	G	G	G	G	G	A	G	G	G	G	G	G	A	G	G	G	G	G	G	G	G	G	G	G	G	G	G	G	G	G	A	G	G	G	G	G	G	G	A	G	G	G	G	G
m467	A	A	G	G	A	A	A	G	A	A	A	A	A	A	A	A	A	A	A	A	G	A	A	A	G	G	A	G	G	G	G	G	A	G	G	G	G	G	G	R	G	G	G	A	G	R	G	A	R
m468	A	A	A	A	A	A	A	A	A	A	A	A	A	A	A	A	A	A	A	A	A	A	A	A	A	A	A	A	A	A	A	A	A	A	A	A	A	A	A	A	A	A	A	A	A	A	A	A	A
m469	A	A	A	A	A	A	A	A	A	A	A	A	A	A	A	A	A	A	A	A	A	A	A	A	A	A	A	A	A	A	A	A	A	A	A	A	A	A	A	A	A	A	A	A	A	A	A	A	A
m470	G	R	G	G	G	G	G	G	G	G	G	G	G	G	G	G	G	A	A	R	G	A	G	G	G	G	G	G	G	G	G	A	G	A	G	G	G	G	G	A	A	G	G	A	G	G	G	G	G
m471	G	G	G	G	G	G	G	G	G	G	G	G	G	G	G	G	G	G	G	G	G	G	G	G	G	G	G	G	G	G	G	G	G	G	G	G	G	G	G	G	G	G	G	G	G	G	G	G	G
m472	T	T	C	C	T	T	T	T	T	T	T	T	T	T	T	T	T	T	T	T	T	T	T	T	T	T	T	T	T	T	T	T	C	failed	T	T	T	T	T	T	T	T	T	C	T	failed	T	T	T
m473	G	A	A	A	A	A	A	A	A	A	A	A	A	A	A	A	A	A	A	R	A	A	G	A	G	G	G	G	A	failed	R	A	G	A	A	A	A	A	A	A	G	G	G	A	G	G	A	A	A
m474	A	A	A	A	A	A	A	A	A	A	A	A	A	A	A	A	A	A	A	A	A	A	A	A	A	A	A	A	A	A	A	A	A	A	A	A	A	A	A	A	A	A	A	A	A	A	A	A	A
m475	G	G	G	G	G	R	G	G	G	G	G	G	G	G	G	G	G	G	G	G	G	G	G	G	G	G	G	G	G	G	G	G	G	G	G	G	G	G	G	G	G	G	G	G	G	G	G	G	G
m476	C	C	C	C	C	C	C	C	C	C	C	C	C	C	C	C	C	C	C	C	C	C	C	C	C	C	C	C	C	C	C	C	C	C	C	C	C	C	C	C	C	C	C	C	C	C	C	C	C
m477	A	A	A	A	A	A	A	A	A	A	A	A	A	A	A	A	A	A	A	A	A	A	A	A	A	A	A	A	A	A	A	A	A	A	A	A	A	A	A	A	A	A	A	A	A	A	A	A	A
m478	A	A	A	A	A	A	A	A	A	A	A	A	A	A	A	A	A	A	A	A	A	A	A	A	A	A	A	A	A	A	A	A	A	A	A	A	A	A	A	A	A	A	A	A	A	A	A	A	A
m479	A	A	A	A	A	A	A	A	A	A	A	A	A	C	M	A	C	A	A	A	A	A	A	A	A	M	C	M	A	A	A	A	C	A	A	A	A	A	A	A	A	A	A	C	A	A	C	C	A
m480	A	A	A	G	A	A	A	A	A	A	A	A	A	G	R	A	A	A	A	A	A	A	A	A	A	A	A	A	A	A	A	A	A	A	G	A	G	G	A	A	A	A	A	A	A	A	A	A	G
m481	C	C	C	C	C	C	C	C	C	C	C	C	C	C	C	C	C	C	C	C	C	C	C	C	C	C	C	C	C	C	C	C	C	C	C	C	C	C	C	C	C	C	C	C	C	C	C	C	C
m482	failed	K	G	failed	G	G	G	G	G	failed	G	failed	G	failed	failed	G	G	G	G	K	G	G	T	T	G	G	G	G	G	G	G	G	G	G	G	T	G	G	G	G	G	failed	G	G	G	G	T	T	G
m483	G	G	G	G	G	G	G	G	G	G	A	G	A	G	G	G	G	A	G	G	G	G	G	G	G	G	G	G	G	G	G	G	G	G	G	G	G	G	G	G	G	G	G	G	G	G	G	G	G
m484	A	G	G	G	G	G	G	G	G	G	G	G	G	G	G	G	G	A	G	G	G	G	A	A	G	R	A	A	G	A	A	A	G	G	G	G	A	A	A	G	G	G	G	G	G	R	G	G	G
m485	G	G	G	G	G	G	G	G	G	G	G	G	G	G	G	G	G	G	G	G	G	G	G	G	G	G	G	G	G	G	G	G	G	G	G	G	G	G	G	G	G	G	G	G	G	G	G	G	G
m486	A	A	A	A	A	A	A	A	A	A	A	A	A	A	A	A	A	A	A	A	A	A	A	A	A	G	G	G	A	A	A	A	A	A	A	A	A	A	A	A	A	A	A	A	A	A	A	A	A
m487	T	T	C	C	T	T	T	C	T	T	T	T	T	T	T	T	T	T	T	T	C	T	T	T	C	C	T	C	C	C	C	C	T	C	C	C	C	C	C	Y	C	C	C	T	C	Y	C	T	Y
m488	C	C	C	C	C	C	C	C	C	C	C	C	C	C	C	C	C	C	C	C	C	C	C	C	C	C	C	C	C	C	C	C	C	C	C	C	C	C	C	C	C	C	C	C	C	C	C	C	C
m489	A	M	A	A	A	A	A	A	A	A	A	A	C	A	A	A	A	A	A	A	A	C	A	A	A	A	A	A	A	A	A	A	A	A	C	C	C	A	A	C	A	A	A	A	A	A	A	A	A
m490	A	A	A	A	A	A	A	A	A	A	A	A	A	A	A	A	A	A	A	A	A	A	A	A	A	A	A	A	A	A	A	A	A	A	A	A	A	A	A	A	A	A	A	A	A	A	A	A	A
m491	G	G	G	G	G	G	G	G	G	G	G	G	G	G	G	G	G	G	G	G	G	G	G	G	G	G	G	G	G	G	G	G	G	G	G	G	G	G	G	G	G	G	G	G	G	G	G	G	G
m492	C	C	C	C	C	Y	C	C	C	T	T	C	T	C	T	T	T	T	C	Y	C	T	T	T	C	C	C	C	T	T	T	T	T	T	Y	C	C	C	Y	T	C	T	T	C	C	C	T	T	T
m493	A	A	C	C	A	A	A	A	A	A	A	A	A	C	M	A	A	C	A	A	A	A	A	A	A	A	A	A	A	A	A	A	C	A	C	C	A	A	A	C	A	C	A	C	A	A	C	A	A
m494	A	W	A	A	T	T	T	T	T	T	T	T	T	T	W	T	T	A	T	W	T	T	T	A	A	T	T	T	A	T	A	T	T	A	A	A	A	A	T	T	T	T	T	A	T	W	A	A	A
m495	T	T	A	T	T	T	T	T	T	T	T	T	T	T	T	T	T	T	T	T	T	T	T	T	T	T	T	T	T	T	T	T	T	T	T	T	T	T	T	T	T	T	T	T	T	T	T	T	T
m496	A	A	A	A	A	A	A	A	A	A	A	A	A	A	A	A	A	A	A	A	A	A	A	A	A	A	A	A	A	A	A	A	A	A	A	A	A	A	A	A	A	A	A	A	A	A	A	A	A
m497	failed	failed	failed	failed	failed	failed	failed	failed	failed	failed	failed	failed	failed	failed	failed	failed	failed	failed	failed	failed	failed	failed	failed	failed	failed	failed	failed	failed	failed	failed	failed	failed	failed	failed	failed	failed	failed	failed	failed	failed	failed	failed	failed	failed	failed	failed	failed	failed	failed
m498	A	A	A	A	A	A	A	A	A	A	A	A	A	A	A	A	A	A	A	A	A	A	A	A	A	A	A	A	A	A	A	A	A	A	A	A	A	A	A	A	A	A	A	A	A	A	A	A	A
m499	A	A	G	G	A	A	A	A	G	G	A	A	G	A	R	A	A	G	G	G	G	G	G	G	G	A	A	A	A	A	A	A	A	A	G	G	A	A	G	G	G	G	A	A	G	R	A	A	A
m500	G	G	G	G	G	G	G	G	G	G	G	G	G	G	G	G	G	G	G	G	G	G	G	G	G	G	G	G	G	G	G	G	G	G	G	G	G	G	G	G	G	G	G	G	G	G	G	G	G
m501	A	A	A	A	A	A	A	A	A	A	A	A	A	A	A	A	A	A	A	A	A	A	A	A	A	A	A	A	A	A	A	A	A	A	A	A	A	A	A	A	A	A	A	A	A	A	A	A	A
m502	failed	failed	failed	failed	failed	failed	failed	failed	failed	failed	failed	failed	failed	failed	failed	failed	failed	failed	failed	failed	failed	failed	failed	failed	failed	failed	failed	failed	failed	failed	failed	failed	failed	failed	failed	failed	failed	failed	failed	failed	failed	failed	failed	failed	failed	failed	failed	failed	failed
m503	G	G	G	G	G	G	G	G	G	G	G	G	G	G	G	G	G	G	G	G	G	G	G	G	G	G	G	G	G	G	G	G	G	G	G	G	G	G	G	G	G	G	G	G	G	G	G	G	G
m504	C	M	A	C	C	M	C	C	C	C	C	C	C	C	C	C	A	C	C	M	C	C	C	M	C	C	C	C	C	C	C	C	C	C	C	C	C	C	C	C	C	C	C	C	C	C	C	C	C
m505	A	A	G	G	G	G	A	G	G	G	A	A	A	G	R	A	A	G	A	A	A	A	A	A	A	A	G	R	A	A	A	A	A	A	A	A	A	A	A	A	A	A	A	A	A	A	A	A	A
m506	failed	failed	failed	failed	failed	failed	failed	failed	failed	failed	failed	failed	failed	failed	failed	failed	failed	failed	failed	failed	failed	failed	failed	failed	failed	failed	failed	failed	failed	failed	failed	failed	failed	failed	failed	failed	failed	failed	failed	failed	failed	failed	failed	failed	failed	failed	failed	failed	failed
m507	T	T	T	T	T	T	T	T	T	T	T	T	T	T	T	T	T	C	T	Y	T	T	T	T	T	T	T	T	T	T	T	T	T	T	T	T	T	T	T	T	T	T	T	T	T	T	T	T	T
m508	A	A	A	A	A	A	A	A	A	A	A	A	A	A	A	A	A	A	G	A	A	A	A	A	A	A	A	A	A	A	A	A	A	A	A	A	A	A	A	A	A	A	A	A	A	A	A	A	A
m509	S	S	C	failed	S	failed	C	S	failed	failed	S	failed	G	S	S	failed	G	S	C	C	C	G	G	failed	G	C	failed	S	C	C	C	C	failed	C	C	C	C	C	C	C	C	failed	C	failed	C	failed	G	G	G
m510	G	G	G	G	G	G	G	G	G	G	G	G	G	G	G	G	G	G	G	G	G	G	G	G	G	G	G	G	G	G	G	G	G	G	G	G	G	G	G	G	G	G	G	G	G	G	G	G	G
m511	A	A	A	A	A	A	A	A	A	A	A	A	A	A	A	A	A	A	A	A	A	A	A	A	A	A	A	A	A	A	A	A	A	A	A	A	A	A	A	A	A	A	A	A	A	A	A	A	A
m512	C	C	C	C	C	C	C	C	C	C	C	C	C	C	C	C	C	C	C	C	C	C	C	C	C	C	C	C	C	C	C	C	C	C	G	G	G	C	C	C	C	C	C	C	C	C	C	C	C
m513	T	T	T	T	T	K	T	T	T	T	T	T	G	T	T	T	T	T	T	T	T	G	T	T	T	T	T	T	T	G	G	G	T	G	T	T	T	T	T	G	T	G	T	T	T	K	T	T	T
m514	A	A	A	A	A	A	A	A	A	A	A	A	A	A	A	A	A	A	A	A	A	A	A	A	G	A	A	A	A	A	A	A	A	A	A	G	A	G	A	A	A	A	A	A	A	A	A	A	A
m515	C	C	C	C	C	C	C	C	C	C	C	C	C	C	C	C	C	C	C	C	C	C	C	C	C	C	C	C	C	C	C	C	C	C	C	C	C	C	C	C	C	C	C	C	C	C	C	C	C
m516	A	A	A	A	A	A	A	A	A	A	A	A	A	A	A	A	A	A	A	A	A	A	A	A	A	A	A	A	A	A	A	A	A	A	A	A	A	A	A	A	A	A	A	A	A	A	A	A	A
m517	A	A	C	C	A	A	A	C	A	A	A	A	A	A	A	A	A	A	A	A	C	A	A	A	C	C	A	C	C	C	C	C	A	C	C	C	C	C	C	M	C	C	C	A	C	M	C	A	M
m518	C	C	C	C	C	C	C	C	C	C	C	C	A	C	C	C	C	failed	C	C	C	C	C	M	C	C	C	C	C	C	C	C	C	C	C	C	C	C	C	C	C	C	C	C	C	C	C	C	C
m519	A	A	A	A	A	R	A	A	A	A	A	A	A	A	A	A	A	A	A	A	A	A	A	A	A	A	A	A	A	A	A	A	A	A	A	A	A	A	A	A	A	A	A	A	A	A	A	A	A
m520	G	G	G	G	G	G	C	G	G	G	G	G	G	G	S	G	G	G	G	S	G	G	G	G	G	G	G	G	G	G	G	G	G	G	G	C	G	G	G	G	G	G	G	G	G	S	G	G	C
m521	A	A	A	A	A	A	A	A	A	A	A	A	A	A	A	A	A	A	A	A	A	A	A	A	A	A	A	A	A	A	A	A	A	A	A	A	A	A	A	A	A	A	A	A	A	A	A	A	A
m522	G	R	G	G	G	G	G	A	G	G	G	G	A	G	G	G	G	G	A	G	A	A	G	G	A	A	G	A	A	G	G	G	G	G	G	G	A	A	G	R	A	A	A	G	G	G	A	G	failed
m523	C	C	C	C	C	C	C	C	C	C	C	C	C	C	C	C	C	C	C	C	C	C	C	C	C	C	C	C	C	C	C	C	C	C	C	C	C	C	C	C	C	C	C	C	C	C	C	C	C
m524	C	M	C	C	A	C	A	C	C	C	C	A	C	C	C	C	C	C	C	C	C	C	C	C	C	C	C	C	C	C	C	C	A	C	A	C	C	C	C	C	C	C	C	C	C	C	C	failed	C
m525	A	A	A	A	A	A	A	A	A	C	A	A	A	A	A	A	A	C	A	A	A	A	A	A	A	A	A	A	A	A	A	A	A	A	A	A	A	A	A	A	A	A	A	A	A	A	A	A	A
m526	A	A	A	A	A	A	A	A	G	G	G	A	G	A	R	A	A	G	A	A	A	A	G	G	A	A	A	A	G	A	A	A	A	A	G	G	G	G	A	A	A	A	A	A	A	A	A	A	A
m527	C	C	C	C	C	C	C	C	C	C	C	C	C	C	C	C	C	C	C	C	C	C	C	C	C	C	C	C	C	C	C	C	C	C	C	C	C	C	C	C	C	C	C	C	C	C	C	C	C
m528	G	R	G	A	G	G	G	G	G	G	G	G	G	G	G	G	G	G	A	A	A	G	G	G	A	R	G	G	A	G	G	G	A	G	A	A	G	G	G	G	G	G	G	A	A	R	G	G	G
m529	A	A	A	A	A	A	A	A	A	A	A	A	A	A	A	A	A	A	A	A	A	A	A	A	A	A	A	A	A	A	A	A	A	A	A	A	A	A	A	A	A	A	A	A	A	A	A	A	A
m530	A	R	G	G	G	G	G	G	G	G	G	G	A	A	R	G	A	G	G	G	G	A	A	A	A	G	A	R	G	G	G	G	G	G	G	G	A	A	A	G	G	G	G	G	G	G	A	A	R
m531	G	A	G	G	G	A	G	G	G	G	G	G	G	A	R	G	G	G	A	G	G	G	G	G	G	G	G	G	A	G	G	G	G	G	A	A	G	A	A	R	G	G	G	A	A	R	G	A	R
m532	G	G	G	G	G	G	G	G	G	G	G	G	G	G	G	G	G	G	G	G	G	G	G	G	G	G	G	G	G	G	G	G	G	G	G	G	G	G	G	G	G	G	G	G	G	G	G	G	G
m533	G	G	G	G	A	G	A	G	G	G	A	G	G	A	R	G	A	G	G	G	G	G	G	G	G	G	G	G	G	G	G	G	G	G	G	G	G	G	G	G	G	G	G	G	G	G	A	A	A
m534	G	G	G	A	G	G	G	G	G	G	G	A	A	A	R	A	G	G	A	G	G	G	G	G	G	G	G	G	A	G	G	G	G	G	A	A	A	A	G	G	G	G	G	G	G	G	G	G	G
m535	A	A	A	A	A	A	A	A	A	A	A	A	A	A	A	A	A	A	A	A	A	A	A	A	A	A	A	A	A	A	A	A	A	A	A	A	A	A	A	A	A	A	A	A	A	A	A	A	A
m536	C	C	C	C	C	M	C	C	C	C	C	C	A	C	M	C	C	C	C	C	C	C	C	C	C	C	C	C	C	A	M	A	C	M	M	C	C	C	C	C	C	C	M	C	C	C	C	C	C
m537	G	G	G	G	G	G	G	G	G	G	G	G	G	G	G	G	G	G	G	G	G	G	G	G	G	G	G	G	G	G	G	G	G	G	G	G	G	G	G	G	G	G	G	G	G	G	G	G	G
m538	failed	failed	failed	failed	failed	failed	failed	failed	failed	failed	failed	failed	failed	failed	failed	failed	failed	failed	failed	failed	failed	failed	failed	failed	failed	failed	failed	failed	failed	failed	failed	failed	failed	failed	failed	failed	failed	failed	failed	failed	failed	failed	failed	failed	failed	failed	failed	failed	failed
m539	failed	failed	failed	failed	failed	failed	failed	failed	failed	failed	failed	failed	failed	failed	failed	failed	failed	failed	failed	failed	failed	failed	failed	failed	failed	failed	failed	failed	failed	failed	failed	failed	failed	failed	failed	failed	failed	failed	failed	failed	failed	failed	failed	failed	failed	failed	failed	failed	failed
m540	G	G	G	G	G	G	G	G	G	G	G	G	G	G	G	G	G	G	G	G	G	G	G	G	G	G	G	G	G	G	G	G	G	G	G	G	G	G	G	G	G	G	G	G	G	G	G	G	G
m541	A	A	G	A	A	R	G	G	G	G	G	G	A	G	R	G	A	G	A	A	A	A	A	G	A	A	G	R	G	G	A	G	A	G	A	A	A	A	A	A	A	A	A	A	A	A	A	G	failed
m542	C	C	C	C	C	C	C	C	C	C	C	C	C	C	C	C	C	C	C	C	C	C	C	C	C	C	C	C	C	C	C	C	C	C	C	C	C	C	C	C	C	C	C	C	C	C	C	C	C
m543	C	T	C	T	T	C	C	T	C	C	T	C	T	T	T	C	T	T	C	Y	T	T	T	C	C	C	C	C	C	C	C	T	T	T	Y	T	C	C	T	T	T	T	C	C	C	C	T	Y	T
m544	G	G	G	G	G	G	G	G	G	G	G	G	G	G	G	G	G	G	G	G	G	G	G	G	G	G	G	G	G	G	G	G	G	G	G	G	G	G	C	G	G	G	G	G	G	S	G	G	G
m545	A	A	A	A	A	A	A	A	A	A	A	A	A	A	A	A	A	A	A	A	A	A	A	A	A	A	A	A	A	A	A	A	A	A	A	A	A	A	A	A	A	A	A	A	A	A	A	A	A
m546	C	M	C	C	C	M	C	C	C	C	C	C	A	C	M	C	C	C	C	A	C	C	C	C	C	C	C	C	C	A	A	C	C	C	C	C	C	C	C	C	C	C	C	C	C	C	C	C	C
m547	G	G	G	G	G	G	G	G	G	failed	G	G	G	G	failed	G	G	G	G	G	G	G	failed	G	G	G	G	G	G	G	G	G	G	G	G	G	G	G	G	G	G	G	G	G	G	G	G	G	G
m548	C	C	C	C	C	C	T	C	C	C	C	C	C	C	Y	C	C	C	C	Y	C	C	C	C	C	C	C	C	C	C	C	C	C	C	C	T	C	C	C	C	C	C	C	C	C	Y	C	C	T
m549	G	G	G	G	G	G	G	G	G	G	G	G	G	G	G	G	G	G	G	G	G	G	G	G	G	G	G	G	G	G	G	G	G	G	G	G	G	G	G	G	G	G	G	G	G	G	G	G	G
m550	A	A	A	A	A	failed	A	A	A	A	A	A	A	A	A	A	A	A	A	A	A	A	A	A	A	failed	A	A	A	A	A	A	A	A	A	A	A	A	A	A	A	A	A	A	A	A	A	A	A
m551	A	A	A	A	A	A	A	A	A	A	A	A	A	A	A	A	A	A	A	A	A	A	A	A	A	A	A	A	A	A	A	A	A	A	A	A	A	A	A	A	A	A	A	A	A	A	A	A	A
m552	G	G	G	G	G	G	G	G	G	G	G	G	G	G	G	G	G	G	G	G	G	G	G	G	G	G	G	G	G	G	G	G	G	G	G	G	G	G	G	G	G	G	G	G	G	G	G	G	G
m553	C	Y	T	T	T	Y	T	T	C	T	C	C	C	C	Y	C	T	C	C	Y	T	T	C	C	T	C	C	C	C	T	C	T	C	T	C	C	C	C	C	C	C	C	C	C	C	Y	C	T	T
m554	C	C	C	C	C	C	C	C	C	C	C	C	C	C	C	C	C	C	C	C	C	C	C	C	C	C	C	C	C	C	C	C	C	C	C	C	C	C	C	C	C	C	C	C	C	C	C	C	C
m555	A	A	A	A	A	A	A	A	A	A	A	A	C	A	A	A	A	A	A	A	A	C	A	A	A	A	A	A	A	A	A	A	A	A	A	A	A	A	A	A	A	A	A	A	A	A	A	A	A
m556	A	A	A	A	A	A	A	A	A	A	A	A	A	A	A	A	A	A	A	A	A	A	A	A	A	A	A	A	A	A	A	A	A	A	A	A	A	A	A	A	A	A	A	A	A	A	A	A	A
m557	A	A	A	A	A	A	G	A	A	A	A	A	A	A	R	A	G	A	A	A	A	A	A	A	A	A	A	A	A	A	A	A	A	A	A	A	A	A	A	G	A	A	A	A	A	R	A	A	A
m558	A	R	A	A	A	A	A	A	A	G	A	A	G	A	R	A	G	A	G	R	A	G	A	A	A	A	A	A	G	A	A	A	A	A	A	A	A	A	G	G	A	A	A	A	A	A	A	A	G
m559	T	A	T	T	T	T	T	T	T	T	T	A	A	T	W	A	A	T	A	A	A	A	A	A	A	T	T	W	A	A	A	A	A	A	A	T	A	A	A	A	A	A	A	A	A	W	A	A	T
m560	A	A	A	A	A	A	A	A	A	A	A	A	A	A	failed	A	A	A	A	A	A	A	A	A	A	A	A	A	A	A	A	A	A	A	A	A	A	A	A	A	A	A	A	A	A	A	A	A	A
m561	C	C	C	C	C	C	C	C	C	C	C	C	C	C	C	C	C	C	C	C	C	C	C	C	C	C	C	C	C	C	C	C	C	C	C	C	C	C	C	C	C	C	C	C	C	C	C	C	C
m562	A	A	A	A	A	A	A	A	A	A	A	A	A	A	A	A	A	A	A	A	A	A	A	A	A	A	A	A	A	A	A	A	A	A	A	A	A	A	A	A	A	A	A	A	A	A	A	A	A
m563	A	G	A	G	G	G	G	G	G	G	G	G	A	G	G	G	A	G	G	R	G	A	A	A	G	G	G	G	A	G	G	G	A	G	R	G	G	G	G	G	G	G	G	A	G	G	G	G	G
m564	T	Y	C	C	C	failed	C	C	T	C	T	T	C	T	Y	T	C	T	T	Y	C	C	T	T	C	T	T	T	T	C	T	C	C	C	T	T	T	T	T	T	T	T	T	C	T	Y	T	C	C
m565	failed	A	C	C	C	failed	C	C	C	C	C	C	A	C	C	C	A	C	A	failed	C	A	C	A	C	C	A	C	A	C	C	C	A	C	A	C	C	C	C	C	C	C	C	A	C	failed	C	C	A
m566	A	A	A	A	A	A	A	A	A	A	A	A	A	A	A	A	A	A	A	A	A	A	A	A	A	A	A	A	A	A	A	A	A	A	A	A	A	A	A	A	A	A	A	A	A	A	A	A	A
m567	G	A	A	A	A	A	A	A	G	A	G	G	A	G	R	A	A	G	A	R	G	A	A	A	G	G	A	G	G	A	A	A	A	A	A	A	A	A	A	A	A	G	A	A	A	A	G	A	A
m568	A	A	C	C	A	A	A	A	A	A	A	A	A	A	M	A	A	C	A	M	A	A	A	A	C	A	A	A	C	A	C	A	A	C	C	C	C	C	A	C	A	A	A	A	A	A	C	C	C
m569	failed	failed	failed	failed	failed	failed	failed	failed	failed	failed	failed	failed	failed	failed	failed	failed	failed	failed	failed	failed	failed	failed	failed	failed	failed	failed	failed	failed	failed	failed	failed	failed	failed	failed	failed	failed	failed	failed	failed	failed	failed	failed	failed	failed	failed	failed	failed	failed	failed
m570	G	G	G	G	G	G	G	G	G	G	G	G	G	G	G	G	G	G	G	G	G	G	G	G	G	G	G	G	G	G	G	G	G	G	G	G	G	G	G	G	G	G	G	G	G	G	G	G	G
m571	C	M	A	A	A	M	A	A	C	C	C	A	A	C	M	A	A	C	A	M	A	A	C	C	A	A	C	A	A	A	C	A	C	A	C	C	A	A	A	C	C	C	A	C	A	C	C	A	A
m572	C	C	C	C	C	C	C	C	C	C	C	C	C	C	C	C	C	C	C	C	C	C	C	C	C	C	C	C	C	C	C	C	C	C	C	C	C	C	C	C	C	C	C	C	C	C	C	C	C
m573	G	G	G	G	G	G	G	G	G	G	G	G	G	G	G	G	G	G	G	G	G	G	G	G	G	G	G	G	G	G	G	G	G	G	G	G	G	G	G	G	G	G	G	G	G	G	G	G	G
m574	C	C	G	G	C	G	G	C	C	C	G	C	C	C	C	C	G	G	C	C	C	G	C	C	C	C	C	C	C	C	C	C	C	C	C	G	C	C	C	C	C	C	G	G	C	C	C	C	C
m575	A	A	A	A	A	A	A	A	A	A	A	A	A	A	A	A	A	A	A	A	A	A	A	A	A	A	A	A	A	A	A	A	A	A	A	A	A	A	A	A	A	A	A	A	A	A	A	A	A
m576	A	A	A	A	G	G	G	G	G	G	G	G	G	G	G	G	A	G	A	R	A	G	G	G	A	A	A	A	G	G	G	A	G	G	G	G	G	G	A	A	R	G	A	G	A	R	G	G	G
m577	A	A	A	A	A	A	A	A	A	A	A	A	A	A	A	A	A	A	A	A	A	A	A	A	A	A	A	A	A	A	A	A	A	A	A	A	A	A	A	A	A	A	A	A	A	A	A	A	A
m578	G	G	G	G	G	G	G	G	G	G	G	G	G	G	G	G	G	G	G	G	G	G	G	G	G	G	G	G	G	G	G	G	G	G	G	G	G	G	G	G	G	G	G	G	G	G	G	G	G
m579	G	G	G	G	G	G	G	G	G	G	G	G	G	G	G	G	G	G	G	G	G	G	G	G	G	G	G	G	G	G	G	G	G	G	G	G	G	G	G	G	G	G	G	G	G	G	G	G	G
m580	G	G	G	G	G	G	G	G	G	G	G	G	G	G	G	G	G	G	G	G	G	G	G	G	G	G	G	G	G	G	G	G	G	G	G	G	G	G	G	G	G	G	G	G	G	G	G	G	G
m581	G	G	G	G	A	A	A	A	A	A	A	A	A	A	A	A	A	G	G	G	A	A	R	A	A	G	G	G	A	G	G	G	A	G	A	A	G	A	G	A	G	A	A	A	A	R	A	A	A
m582	A	A	A	G	A	A	G	A	A	A	A	A	A	A	R	A	A	A	A	R	A	A	G	G	A	A	A	A	A	A	A	A	A	A	A	G	A	A	A	A	A	A	A	A	A	R	A	A	G
m583	G	G	G	G	G	G	G	G	G	G	G	G	G	G	G	G	G	G	G	G	A	G	G	G	G	G	G	G	G	G	G	G	G	G	G	G	G	G	G	G	G	G	G	G	G	G	G	G	G
m584	C	T	T	C	T	T	T	T	C	C	C	C	C	T	Y	C	C	C	C	T	T	C	C	C	T	Y	C	C	C	C	C	C	C	C	C	C	C	C	C	T	C	T	C	C	T	T	Y	T	C
m585	A	A	A	A	A	A	A	A	A	G	A	A	A	A	A	A	A	G	A	A	A	A	A	A	A	A	A	A	A	A	A	A	A	A	A	A	A	A	A	A	A	A	A	A	A	A	A	A	A
m586	G	G	G	G	G	G	G	G	G	G	G	G	G	G	G	G	G	G	G	G	G	G	G	G	G	G	G	G	G	G	G	G	G	G	G	G	G	G	G	G	G	G	G	G	G	G	G	G	G
m587	G	G	G	G	G	G	G	G	G	G	G	G	G	G	G	G	G	G	G	G	G	G	G	G	G	G	G	G	G	G	G	G	G	G	G	G	G	G	G	G	G	G	G	G	G	G	G	G	G
m588	C	C	C	C	C	C	C	C	C	C	C	C	C	C	C	C	C	C	C	C	C	C	C	C	C	C	C	C	C	C	C	C	C	C	C	C	C	C	C	C	C	C	C	C	C	C	C	C	C
m589	C	Y	C	C	C	C	C	C	C	T	T	C	T	C	C	C	C	C	C	C	C	T	C	T	C	C	C	C	C	C	C	C	C	C	C	C	C	C	C	C	C	T	C	C	C	C	C	C	C
m590	C	C	C	C	C	C	C	C	C	C	C	C	C	C	C	C	C	C	C	C	C	C	C	C	C	C	C	C	C	C	C	C	C	C	C	C	C	C	C	C	C	C	C	C	C	C	C	C	C
m591	A	A	G	G	G	R	A	G	A	G	A	A	A	A	A	A	A	A	A	G	G	A	G	A	G	G	A	G	A	G	G	G	A	G	R	A	G	G	A	A	G	G	G	A	A	R	G	G	A
m592	A	A	A	A	A	A	A	A	A	A	A	A	A	A	A	A	A	A	A	A	A	A	A	A	A	A	A	A	A	A	A	A	A	A	A	A	A	A	A	A	A	A	A	A	A	A	A	A	A
m593	A	A	A	A	A	A	A	A	A	A	A	A	A	A	A	A	A	A	A	A	A	A	A	A	A	A	A	A	A	A	A	A	A	A	A	A	A	A	A	A	A	A	A	A	A	A	A	A	A
m594	failed	failed	failed	failed	failed	failed	failed	failed	failed	failed	failed	failed	failed	failed	failed	failed	failed	failed	failed	failed	failed	failed	failed	failed	failed	failed	failed	failed	failed	failed	failed	failed	failed	failed	failed	failed	failed	failed	failed	failed	failed	failed	failed	failed	failed	failed	failed	failed	failed
m595	A	A	A	A	A	A	A	A	A	A	A	A	A	A	A	A	A	A	A	A	A	A	A	A	A	A	A	A	A	A	A	A	A	A	A	A	A	A	A	A	A	A	A	A	A	A	A	A	A
m596	A	A	A	A	A	A	A	A	A	A	A	A	A	A	A	A	A	A	A	A	A	A	A	A	A	A	A	A	A	A	A	A	A	A	A	A	A	A	A	A	A	A	A	A	A	A	A	A	A
m597	G	R	A	A	G	R	G	G	G	G	G	G	G	G	R	G	A	G	A	A	A	G	A	A	A	A	G	A	G	G	G	G	A	G	A	G	A	G	G	G	G	R	A	G	G	G	G	R	G
m598	failed	failed	failed	failed	failed	failed	failed	failed	failed	failed	failed	failed	failed	failed	failed	failed	failed	failed	failed	failed	failed	failed	failed	failed	failed	failed	failed	failed	failed	failed	failed	failed	failed	failed	failed	failed	failed	failed	failed	failed	failed	failed	failed	failed	failed	failed	failed	failed	failed
m599	C	C	C	C	C	C	C	C	C	C	C	C	C	C	C	C	C	C	C	C	C	C	C	C	C	C	C	C	C	C	C	C	C	C	C	C	C	C	C	C	C	C	C	C	C	C	C	C	C
m600	G	G	G	G	G	G	G	G	G	G	G	G	G	G	G	G	G	G	G	G	G	G	G	G	G	G	G	G	G	G	G	G	G	G	G	G	G	G	G	G	G	G	G	G	G	G	G	G	G
m601	failed	failed	failed	failed	failed	failed	failed	failed	failed	failed	failed	failed	failed	failed	failed	failed	failed	failed	failed	failed	failed	failed	failed	failed	failed	failed	failed	failed	failed	failed	failed	failed	failed	failed	failed	failed	failed	failed	failed	failed	failed	failed	failed	failed	failed	failed	failed	failed	failed
m602	G	G	G	C	G	G	G	G	G	G	G	G	G	G	G	G	G	G	G	S	C	G	G	G	C	G	G	G	G	failed	G	G	C	G	G	G	G	G	G	G	G	G	G	C	G	S	G	G	G
m603	C	C	C	C	failed	C	failed	C	C	C	C	failed	C	C	C	C	C	C	C	C	C	C	C	C	C	C	C	C	C	C	C	C	C	C	C	C	C	C	C	C	C	C	C	C	C	C	C	C	C
m604	C	Y	C	C	C	C	C	C	C	T	T	C	T	C	C	C	C	C	C	C	C	T	C	T	C	C	C	C	C	C	C	C	C	C	C	C	C	C	C	C	C	T	C	C	C	C	C	C	C
m605	G	G	G	G	G	G	G	G	G	G	G	G	G	G	G	G	G	G	G	G	G	G	G	G	G	G	G	G	G	G	G	G	G	G	G	G	G	G	G	G	G	G	G	G	G	G	G	G	G
m606	A	A	R	R	A	A	A	R	A	A	A	A	A	A	A	A	A	failed	A	A	failed	A	failed	A	failed	failed	A	failed	failed	G	failed	R	A	R	failed	failed	failed	failed	failed	R	failed	R	G	A	failed	R	R	A	R
m607	A	A	C	C	C	C	A	C	C	C	A	A	A	C	M	A	A	C	A	A	A	A	A	A	A	A	C	C	A	A	A	A	A	A	A	A	A	A	A	A	A	A	A	A	A	A	A	A	A
m608	G	G	G	G	G	G	G	G	G	G	G	G	A	G	G	G	A	A	G	G	G	G	G	G	G	G	G	G	G	A	A	A	G	A	G	G	G	G	G	A	G	A	A	G	G	G	G	R	A
m609	C	C	T	C	C	C	C	C	C	C	C	C	C	C	C	C	T	C	C	C	C	C	C	C	C	C	C	C	C	C	C	C	C	C	C	C	C	C	C	C	C	C	C	C	C	C	C	C	C
m610	G	G	G	G	G	R	G	G	G	G	A	G	G	G	G	G	A	G	G	G	G	G	G	G	G	G	G	G	G	G	G	G	G	G	G	A	G	G	G	G	G	G	G	A	G	G	G	G	G
m611	failed	failed	failed	failed	failed	failed	failed	failed	failed	failed	failed	failed	failed	failed	failed	failed	failed	failed	failed	failed	failed	failed	failed	failed	failed	failed	failed	failed	failed	failed	failed	failed	failed	failed	failed	failed	failed	failed	failed	failed	failed	failed	failed	failed	failed	failed	failed	failed	failed
m612	A	A	A	A	A	A	A	A	A	A	A	A	A	A	A	A	A	A	A	A	A	A	A	A	A	A	A	A	A	A	A	A	A	A	A	A	A	A	A	A	A	A	A	A	A	A	A	A	A
m613	C	C	C	C	C	C	C	C	G	G	G	C	G	C	C	C	G	G	G	C	C	G	C	C	C	C	C	C	C	C	C	C	C	C	C	C	C	C	C	C	C	S	C	C	C	C	S	C	C
m614	A	A	A	A	A	A	A	A	A	A	A	A	A	A	A	A	A	A	A	A	A	A	A	A	A	A	A	A	A	A	A	A	A	A	A	A	A	A	A	A	A	A	A	A	A	A	A	A	A
m615	A	A	A	A	A	A	A	A	A	A	A	A	A	A	A	A	A	A	A	A	A	A	A	A	A	A	A	A	A	A	A	A	A	A	A	A	A	A	A	A	A	A	A	A	A	A	A	A	A
m616	A	R	G	G	G	G	A	G	G	G	G	G	G	G	G	G	G	G	G	failed	G	A	G	G	G	G	A	G	G	A	A	G	A	A	G	G	G	G	G	G	G	A	G	A	G	R	G	G	G
m617	G	G	G	G	G	G	G	G	G	G	G	G	G	G	G	G	G	G	G	R	G	G	G	G	G	G	G	G	G	G	A	A	G	G	A	A	A	A	A	G	G	G	G	G	G	G	G	G	G
m618	A	A	A	A	A	A	A	A	A	A	A	A	A	A	A	A	A	A	A	A	A	A	G	G	A	A	A	A	A	A	A	A	A	A	A	A	A	A	A	A	A	A	A	A	A	A	G	G	A
m619	C	C	C	C	C	C	C	C	C	C	C	C	C	C	C	C	C	C	C	C	C	C	C	C	C	C	C	C	C	C	C	C	C	C	C	C	C	C	C	C	C	C	C	C	C	C	C	C	C
m620	A	A	A	A	A	A	A	A	A	A	A	A	A	A	A	A	A	A	A	A	A	A	A	A	A	A	A	A	A	A	A	A	A	A	A	A	A	A	A	A	A	A	A	A	A	A	A	A	A
m621	A	A	A	A	A	A	A	A	A	A	A	A	A	A	A	A	A	A	A	A	A	A	A	A	A	A	A	A	A	A	A	A	A	A	A	A	A	A	A	A	A	A	A	A	A	A	A	A	A
m622	G	G	G	G	G	G	G	G	G	G	G	G	R	G	G	G	G	G	G	G	G	R	G	G	G	G	G	G	G	G	G	G	G	G	A	G	G	G	G	G	G	G	G	A	G	G	G	G	G
m623	A	A	A	A	A	A	A	A	A	A	A	A	A	A	A	A	A	A	A	A	A	A	A	A	A	A	A	A	A	A	A	A	A	A	A	A	A	A	A	A	A	A	A	A	A	A	A	A	A
m624	G	G	G	G	G	G	G	G	G	G	G	G	G	G	G	G	G	G	G	G	G	G	G	G	G	G	G	G	G	G	G	G	G	G	G	G	G	G	G	G	G	G	G	G	G	G	G	G	G
m625	failed	G	G	G	G	G	G	G	G	G	G	G	G	G	G	G	G	failed	G	G	G	G	G	G	G	G	G	G	G	G	G	G	G	G	G	G	G	G	G	G	G	G	G	G	G	G	G	G	G
m626	G	G	G	G	G	G	G	G	G	G	G	G	G	G	G	G	G	G	G	G	G	G	G	G	G	G	G	G	G	G	G	G	G	G	G	G	G	G	G	G	G	G	G	G	G	G	G	G	G
m627	G	G	G	G	G	G	G	G	G	G	G	G	G	G	R	G	G	G	G	G	G	G	G	G	G	G	G	G	G	G	G	G	G	G	G	G	G	G	A	G	G	G	G	G	G	G	G	G	G
m628	A	A	C	C	A	A	C	A	C	C	C	A	C	A	M	A	C	C	A	M	A	C	C	C	A	A	A	A	A	C	C	A	A	A	A	A	A	A	C	C	A	A	C	A	C	C	A	A	A
m629	G	R	A	A	G	G	G	G	G	A	G	G	G	G	G	G	G	A	G	G	A	G	G	A	G	A	G	A	G	G	G	G	G	G	A	G	G	G	G	G	A	A	G	G	A	A	G	G	G
m630	T	T	T	T	T	T	T	T	T	T	T	T	T	T	T	T	T	T	T	T	T	T	T	T	T	T	T	T	T	T	T	T	T	T	T	T	T	T	T	T	T	T	T	T	T	T	T	T	T
m631	A	C	A	C	C	C	C	C	C	C	C	C	A	A	C	C	A	A	C	C	C	A	A	A	C	M	A	A	C	A	A	A	C	C	C	C	A	A	A	C	C	C	C	C	C	M	A	A	A
m632	failed	failed	failed	failed	failed	failed	failed	failed	failed	failed	failed	failed	failed	failed	failed	failed	failed	failed	failed	failed	failed	failed	failed	failed	failed	failed	failed	failed	failed	failed	failed	failed	failed	failed	failed	failed	failed	failed	failed	failed	failed	failed	failed	failed	failed	failed	failed	failed	failed
m633	A	A	A	A	A	A	A	A	A	A	A	A	A	A	A	A	A	A	A	A	A	A	A	A	A	A	A	A	A	A	A	A	A	A	A	A	A	A	A	A	A	A	A	A	A	A	A	A	A
m634	A	R	A	G	A	R	G	A	G	G	G	A	G	A	R	A	G	A	G	R	A	G	A	A	A	A	A	A	G	G	G	A	A	A	A	A	A	A	G	G	A	A	G	A	G	A	A	A	A
m635	C	C	C	C	C	C	C	C	C	C	C	C	C	C	C	C	C	C	C	C	C	C	C	C	C	C	C	C	C	C	C	C	C	C	C	C	C	C	C	C	C	C	C	C	C	C	C	C	C
m636	G	S	G	G	G	G	G	G	G	G	G	C	G	G	G	C	G	G	G	S	G	G	C	C	C	G	G	G	G	G	G	G	C	G	C	C	C	C	G	G	G	G	G	C	G	G	G	G	G
m637	A	A	A	A	G	R	G	G	A	G	G	A	G	A	G	A	A	A	A	G	G	G	G	G	G	R	A	G	G	A	A	G	A	G	G	G	G	G	A	A	G	G	A	A	R	G	G	G	G
m638	A	A	A	A	A	A	A	A	A	A	A	A	A	A	A	A	A	failed	A	A	A	A	A	A	failed	A	A	A	A	A	A	A	A	A	A	A	A	A	A	A	A	A	A	A	failed	A	A	A	A
m639	A	G	A	A	A	R	A	A	G	G	G	A	G	A	R	A	A	A	A	R	A	G	A	A	A	G	G	G	A	G	G	A	A	A	R	G	A	G	G	A	A	A	A	A	G	G	A	A	A
m640	failed	failed	failed	failed	failed	failed	failed	failed	failed	failed	failed	failed	failed	failed	failed	failed	failed	failed	failed	failed	failed	failed	failed	failed	failed	failed	failed	failed	failed	failed	failed	failed	failed	failed	failed	failed	failed	failed	failed	failed	failed	failed	failed	failed	failed	failed	failed	failed	failed
m641	C	M	C	A	C	C	A	C	A	A	A	C	A	C	failed	C	A	C	A	C	C	A	C	C	C	C	C	C	A	A	A	C	C	C	C	C	C	C	C	C	C	C	A	C	C	C	C	C	C
m642	G	G	G	G	G	G	G	G	G	G	G	G	G	G	G	G	G	G	G	G	G	G	G	G	G	G	G	G	G	G	G	G	G	G	G	G	G	G	G	G	G	G	G	G	G	G	G	G	G
m643	G	G	G	G	failed	G	G	G	G	G	G	G	G	G	G	G	G	failed	G	G	G	failed	failed	G	G	G	G	failed	G	failed	G	G	G	failed	G	G	G	failed	G	failed	failed	G	G	G	failed	failed	failed	failed	failed
m644	failed	failed	failed	failed	failed	failed	failed	failed	failed	failed	failed	failed	failed	failed	failed	failed	failed	failed	failed	failed	failed	failed	failed	failed	failed	failed	failed	failed	failed	failed	failed	failed	failed	failed	failed	failed	failed	failed	failed	failed	failed	failed	failed	failed	failed	failed	failed	failed	failed
m645	A	R	G	A	G	G	G	A	G	A	A	G	A	G	G	G	G	A	G	G	G	A	G	G	G	G	G	G	A	A	A	A	G	A	A	A	A	A	A	G	G	G	G	G	G	G	A	A	G
m646	G	failed	G	G	G	G	G	G	G	G	G	G	A	G	G	G	G	G	G	G	G	A	A	R	G	G	G	G	G	G	G	G	G	G	G	G	G	G	G	G	G	G	G	G	G	G	G	G	G
m647	A	A	A	A	A	R	A	A	A	A	A	A	A	A	A	A	A	A	A	A	A	A	A	A	A	A	A	A	A	A	A	A	A	A	A	A	A	A	A	A	A	A	A	A	A	A	A	A	A
m648	A	R	G	G	G	R	G	G	A	G	A	A	G	A	R	A	G	A	A	R	G	G	A	A	G	A	A	A	A	G	A	G	G	G	A	A	A	A	A	A	A	A	A	G	A	R	A	G	G
m649	failed	R	A	G	G	G	G	G	G	G	G	G	G	A	R	G	G	G	G	R	G	G	G	A	A	A	G	A	A	A	A	G	G	G	R	A	A	A	G	G	G	G	A	A	A	A	G	failed	G
m650	T	T	T	T	T	T	T	T	T	T	T	T	T	T	Y	T	T	T	C	Y	C	T	C	C	T	C	C	C	T	T	T	T	T	T	T	C	T	C	T	T	T	T	T	T	C	C	T	T	T
m651	A	A	A	A	A	A	A	A	A	A	A	A	A	A	A	A	A	A	A	A	A	A	A	A	A	A	A	A	A	A	A	A	A	A	A	A	A	A	A	A	A	A	A	A	A	A	A	A	A
m652	failed	failed	failed	failed	failed	failed	failed	failed	failed	failed	failed	failed	failed	failed	failed	failed	failed	failed	failed	failed	failed	failed	failed	failed	failed	failed	failed	failed	failed	failed	failed	failed	failed	failed	failed	failed	failed	failed	failed	failed	failed	failed	failed	failed	failed	failed	failed	failed	failed
m653	A	R	G	A	G	G	G	A	G	G	G	G	G	G	G	G	G	A	G	G	G	G	A	G	G	G	G	G	A	A	A	A	A	A	G	A	A	A	A	G	G	G	G	A	G	G	A	A	G
m654	A	R	A	A	G	A	G	A	A	A	A	G	A	A	A	A	A	A	A	R	A	A	A	A	A	A	G	R	A	A	A	A	G	A	A	A	A	A	A	A	A	A	A	G	A	A	A	R	A
m655	C	Y	C	C	C	C	C	C	C	C	C	C	T	C	C	C	C	C	C	C	C	T	C	C	C	C	C	C	C	T	C	T	C	C	C	C	C	Y	C	C	C	C	C	C	C	C	C	C	C
m656	C	C	C	C	C	C	C	C	C	C	C	C	C	C	C	C	C	C	C	C	C	C	C	C	C	C	C	C	C	C	C	C	C	C	C	C	C	C	C	C	C	C	C	C	C	C	C	C	C
m657	G	G	G	G	G	G	G	G	G	G	G	G	G	G	G	G	G	G	G	G	G	G	G	G	G	G	G	G	G	G	G	G	G	G	G	G	G	G	G	G	G	G	G	G	G	G	G	G	G
m658	A	G	A	A	A	A	A	A	A	A	A	A	G	A	R	A	G	A	G	G	G	G	G	G	G	A	A	R	G	G	G	G	G	G	G	A	G	G	G	G	G	G	G	G	G	R	G	G	A
m659	C	C	C	C	C	C	C	C	C	C	C	C	C	C	C	C	C	C	C	C	C	C	C	C	C	C	C	C	C	C	C	C	C	C	C	C	C	C	C	C	C	C	C	C	C	C	C	C	C
m660	C	C	C	C	C	C	C	C	C	C	C	C	C	C	C	C	C	C	C	C	C	C	C	C	C	C	C	C	C	C	C	C	C	C	C	C	C	C	C	C	C	C	C	C	C	C	C	C	C
m661	T	Y	T	C	C	C	C	C	C	C	C	T	C	T	Y	C	T	T	T	C	T	T	T	T	T	C	C	C	T	C	C	T	T	Y	T	T	T	T	T	T	T	T	T	T	T	T	T	T	T
m662	A	A	A	A	A	A	A	A	A	A	A	A	A	A	A	A	A	A	A	A	A	A	A	A	C	A	A	A	A	A	A	A	A	A	A	A	A	A	A	A	A	A	A	A	A	A	A	A	A
m663	G	G	G	G	G	G	G	G	A	G	G	G	G	G	G	G	G	A	G	G	G	G	R	A	G	G	G	G	G	G	G	G	G	G	A	G	A	G	A	G	G	G	G	A	A	G	G	G	G
m664	G	G	G	G	G	G	G	G	G	G	G	G	G	G	G	A	G	G	G	R	G	G	G	G	G	G	G	G	G	G	G	G	G	G	G	G	G	G	A	A	G	G	G	G	G	G	G	G	G
m665	G	R	G	G	A	failed	A	A	A	A	G	G	G	G	G	G	A	G	G	R	A	G	G	G	G	G	G	G	G	G	G	G	G	G	G	G	G	G	G	G	G	G	G	G	G	G	G	A	R
m666	G	R	G	G	A	R	A	A	G	G	G	A	A	G	R	A	A	G	A	R	A	A	G	G	A	A	G	A	A	A	G	A	G	A	G	G	A	A	A	G	G	G	A	G	A	R	G	A	A
m667	G	G	A	A	G	G	G	G	G	G	G	A	A	G	R	A	G	G	A	R	A	G	G	G	A	A	G	A	G	G	G	G	G	G	G	G	G	G	G	G	A	A	G	G	G	R	G	G	G
m668	G	G	G	G	G	G	G	G	A	G	A	G	G	G	G	G	G	G	G	G	G	G	G	G	G	G	A	G	G	G	G	G	G	G	G	A	R	G	G	G	G	G	G	G	G	G	G	G	G
m669	A	A	A	A	A	A	A	A	A	A	A	A	A	A	A	A	A	A	A	A	A	A	A	A	A	A	A	A	A	A	A	A	A	A	A	A	A	A	A	A	A	A	A	A	A	A	A	A	A
m670	G	G	G	G	G	G	G	G	G	G	G	G	G	G	G	G	G	G	G	G	G	G	G	G	G	G	G	G	G	G	G	G	G	G	G	G	G	G	G	G	G	G	G	G	G	G	G	G	G
m671	G	G	G	G	G	G	G	G	G	G	G	G	G	G	failed	G	G	G	G	G	A	G	G	G	A	A	G	A	G	G	G	G	G	G	A	A	G	G	G	G	A	G	G	G	A	G	G	G	G
m672	A	A	A	A	A	A	A	A	A	A	A	A	A	A	A	A	A	A	A	A	A	A	A	A	A	G	G	G	A	A	A	A	A	A	A	A	A	A	A	A	A	A	A	A	A	A	A	A	A
m673	G	G	G	G	G	G	G	G	G	G	G	G	G	G	G	G	G	G	G	G	G	G	G	G	G	G	G	G	G	G	G	G	G	G	G	G	G	G	G	G	G	G	G	G	G	G	G	G	G
m674	C	C	C	C	C	C	C	C	C	C	C	C	C	C	C	C	C	C	C	C	C	C	C	C	C	C	C	C	C	C	C	C	C	C	C	C	C	C	C	C	C	C	C	C	C	C	C	C	C
m675	G	G	G	G	G	G	G	G	G	G	G	G	A	G	G	G	G	G	A	G	G	A	A	G	G	G	G	G	G	G	G	G	G	G	G	G	G	G	G	G	G	G	G	G	G	G	G	G	G
m676	A	A	A	G	A	A	A	A	A	A	A	A	A	A	A	A	A	A	G	A	A	A	A	A	A	A	A	A	G	A	A	A	A	A	A	A	A	A	A	A	A	A	A	A	A	A	A	A	A
m677	C	C	C	C	C	M	C	C	C	C	C	C	C	C	M	C	A	C	C	C	C	C	C	C	C	C	C	C	C	C	C	C	C	C	C	C	C	C	C	A	C	C	C	C	C	failed	C	C	C
m678	A	A	A	A	A	A	A	A	A	A	A	A	A	A	A	A	A	A	A	A	A	A	A	A	A	A	A	A	A	A	A	A	A	A	A	A	A	A	A	A	A	A	A	A	A	A	A	A	A
m679	G	G	G	G	G	G	G	G	G	G	G	G	G	G	G	G	G	G	G	G	G	G	G	G	G	G	G	G	G	G	G	G	G	G	G	G	G	G	G	G	G	G	G	G	G	G	G	G	G
m680	A	A	A	A	A	W	A	A	A	A	A	A	A	A	A	A	A	A	A	A	A	A	A	A	A	A	A	A	A	A	A	A	A	A	A	A	A	A	A	A	A	A	A	A	A	A	A	A	A
m681	T	Y	C	C	C	C	C	C	C	C	C	C	C	C	C	C	T	C	C	C	C	C	C	C	C	Y	T	C	C	C	C	C	C	C	C	C	C	C	C	C	C	C	C	C	C	C	C	C	C
m682	G	G	G	G	G	G	G	G	G	G	G	G	G	G	G	G	G	G	G	G	G	G	G	G	G	G	G	G	G	G	G	G	G	G	G	G	G	G	A	G	G	G	G	G	G	R	G	G	G
m683	A	A	A	A	A	A	A	A	A	A	A	T	T	A	W	A	T	A	A	A	A	T	T	A	A	A	A	A	A	A	A	A	A	A	A	A	A	A	A	A	A	A	A	A	A	A	T	T	T
m684	C	C	A	A	C	C	C	C	C	C	C	C	C	C	C	C	A	A	C	C	C	C	C	C	C	C	C	C	C	C	C	C	C	C	C	A	C	C	C	C	C	C	C	A	C	C	C	C	C
m685	G	G	G	G	G	G	G	G	C	G	C	G	G	G	G	G	G	G	G	G	G	G	G	G	G	G	C	G	G	G	G	G	G	G	G	G	G	G	G	G	G	G	G	G	G	G	G	G	G
m686	T	Y	T	T	T	T	T	T	T	T	T	C	T	T	T	C	T	C	C	Y	T	T	C	C	C	T	T	T	T	T	T	T	C	T	C	C	C	C	T	T	T	T	T	C	T	T	T	T	T
m687	G	G	G	G	G	G	G	G	G	G	G	G	G	G	G	G	G	G	G	G	G	G	G	G	G	G	G	G	G	G	G	G	G	G	G	G	G	G	G	G	G	G	G	G	G	G	G	G	G
m688	A	A	A	A	A	A	A	A	A	A	A	A	A	A	A	A	A	A	A	A	A	A	A	A	A	A	A	A	A	A	A	A	A	A	A	A	A	A	A	A	A	A	A	A	A	A	A	A	A
m689	failed	failed	failed	failed	failed	failed	failed	failed	failed	failed	failed	failed	failed	failed	failed	failed	failed	failed	failed	failed	failed	failed	failed	failed	failed	failed	failed	failed	failed	failed	failed	failed	failed	failed	failed	failed	failed	failed	failed	failed	failed	failed	failed	failed	failed	failed	failed	failed	failed
m690	G	G	G	G	G	G	G	G	G	G	G	G	G	G	G	G	G	G	G	G	G	G	G	G	G	G	G	G	G	G	G	G	G	G	G	G	G	G	G	G	G	G	G	G	G	G	G	G	G
m691	C	Y	C	C	C	C	C	C	C	C	C	C	C	C	Y	C	C	C	C	T	C	C	C	C	C	C	C	C	C	C	C	C	C	C	C	C	C	C	C	C	C	C	C	C	C	C	C	C	C
m692	G	G	G	G	G	G	G	G	G	G	G	G	G	G	G	G	G	G	G	G	G	G	G	G	G	G	G	G	G	G	G	G	G	G	G	G	G	G	G	G	G	G	G	G	G	G	G	G	G
m693	failed	failed	failed	failed	failed	failed	failed	failed	failed	failed	failed	failed	failed	failed	failed	failed	failed	failed	failed	failed	failed	failed	failed	failed	failed	failed	failed	failed	failed	failed	failed	failed	failed	failed	failed	failed	failed	failed	failed	failed	failed	failed	failed	failed	failed	failed	failed	failed	failed
m694	A	A	A	A	A	A	A	A	A	G	A	A	A	A	A	A	A	A	A	R	A	A	A	A	A	A	A	A	A	A	A	A	A	A	A	A	A	A	G	A	A	A	A	A	A	A	A	A	A
m695	G	G	G	G	G	G	G	G	G	G	G	G	G	G	G	G	G	G	G	G	G	G	G	G	G	G	G	G	G	G	G	G	G	G	G	G	G	G	G	G	G	G	G	G	G	G	G	G	G
m696	A	A	A	A	A	A	G	A	A	A	A	A	A	A	A	A	A	A	A	A	A	A	A	A	A	A	A	A	A	A	A	A	A	A	A	A	A	A	A	G	A	A	G	A	A	R	A	A	A
m697	A	R	A	G	A	A	G	A	G	G	G	A	G	A	R	A	G	A	G	failed	A	G	A	A	A	A	A	A	G	G	G	A	A	A	A	A	A	A	G	G	A	A	G	A	G	A	A	A	A
m698	failed	failed	failed	failed	failed	failed	failed	failed	failed	failed	failed	failed	failed	failed	failed	failed	failed	failed	failed	failed	failed	failed	failed	failed	failed	failed	failed	failed	failed	failed	failed	failed	failed	failed	failed	failed	failed	failed	failed	failed	failed	failed	failed	failed	failed	failed	failed	failed	failed
m699	T	T	T	T	T	T	T	T	T	T	T	T	T	T	T	T	T	T	T	T	T	T	T	T	T	T	T	T	T	T	T	T	T	T	T	T	T	T	T	T	T	T	T	T	T	T	T	T	T
m700	A	A	A	A	A	A	A	A	A	A	A	A	A	A	A	A	A	A	A	A	A	A	A	A	A	A	A	A	A	A	A	A	A	A	A	A	A	A	A	A	A	A	A	A	A	A	A	A	A
m701	A	G	A	A	G	A	G	G	G	G	G	G	G	G	G	G	G	G	G	R	G	G	A	A	A	G	G	G	A	A	A	A	A	A	A	A	A	A	G	G	G	G	G	A	G	R	A	G	A
m702	A	A	G	G	A	A	G	A	G	G	G	A	G	G	failed	A	A	G	A	G	A	G	G	G	A	R	G	A	G	G	G	A	G	G	G	G	G	G	A	G	R	G	G	G	A	R	G	G	G
m703	A	A	A	A	A	A	A	A	A	A	A	A	A	A	A	A	A	A	A	A	A	A	A	A	A	A	A	A	A	A	A	G	A	G	A	A	A	A	A	A	G	A	A	A	A	A	A	A	A
m704	G	R	A	A	A	failed	A	A	G	A	G	A	A	A	R	A	A	G	G	A	G	A	G	G	G	G	G	G	G	A	A	A	G	A	A	A	A	A	A	A	G	G	A	A	A	R	G	A	R
m705	A	A	A	A	A	A	A	A	A	A	A	A	A	A	A	A	A	A	A	A	A	A	A	A	A	A	A	A	A	A	A	A	A	A	A	A	A	A	A	A	A	A	A	A	A	A	A	A	A
m706	T	T	T	T	C	Y	C	C	C	C	C	C	C	C	C	C	C	T	T	T	T	C	T	T	T	T	T	T	C	C	C	C	T	C	T	C	Y	C	Y	T	T	C	T	T	T	T	T	T	T
m707	failed	failed	failed	failed	failed	failed	failed	failed	failed	failed	failed	failed	failed	failed	failed	failed	failed	failed	failed	failed	failed	failed	failed	failed	failed	failed	failed	failed	failed	failed	failed	failed	failed	failed	failed	failed	failed	failed	failed	failed	failed	failed	failed	failed	failed	failed	failed	failed	failed
m708	A	A	A	A	A	A	A	A	A	A	A	A	A	A	A	A	A	A	A	A	A	A	A	A	A	A	A	A	A	A	A	A	A	A	A	A	A	A	A	A	A	A	A	A	A	A	A	A	A
m709	W	W	failed	W	A	A	A	W	failed	W	A	T	T	failed	W	A	T	failed	failed	A	A	T	T	failed	A	failed	W	failed	A	A	A	failed	A	W	A	failed	A	A	A	W	A	W	A	failed	A	W	T	T	T
m710	A	G	A	A	A	G	A	A	A	A	A	G	A	G	R	A	A	A	G	R	A	A	G	G	A	A	A	A	G	A	A	A	A	R	A	G	A	A	A	A	G	A	A	A	G	failed	A	G	A
m711	Y	Y	failed	Y	T	Y	T	T	failed	Y	C	T	failed	T	Y	T	T	T	T	T	T	C	T	T	T	T	failed	T	T	Y	C	T	C	T	T	T	T	T	T	T	C	T	T	Y	T	failed	T	T	T
m712	C	S	C	C	C	S	C	C	C	C	C	C	G	C	C	C	C	C	C	C	C	G	C	C	C	C	C	C	G	C	C	C	C	C	C	C	C	C	C	C	C	C	C	C	C	C	C	C	C
m713	G	G	G	G	G	G	G	G	G	G	G	G	G	G	G	G	G	G	G	G	G	G	G	G	G	G	G	G	G	G	G	G	G	G	G	G	G	G	G	G	G	G	G	G	G	G	G	G	G
m714	A	A	A	A	A	A	A	A	A	A	A	A	A	A	A	A	A	A	A	A	A	A	A	A	A	A	A	A	A	A	A	A	A	A	A	A	A	A	A	A	A	A	A	A	A	A	A	A	A
m715	C	S	C	C	C	C	C	C	C	C	C	G	G	G	S	C	C	C	C	C	C	C	G	C	C	C	C	C	C	C	C	C	C	C	C	C	C	C	C	C	C	C	C	C	C	C	C	C	C
m716	G	G	G	G	G	G	G	G	G	G	G	G	G	G	G	G	G	G	G	G	G	G	G	G	G	G	G	G	G	G	G	G	G	G	G	G	G	G	G	G	G	G	G	G	G	G	G	G	G
m717	A	A	A	A	A	A	A	A	A	A	A	A	A	A	A	A	A	A	A	A	A	A	G	G	A	A	A	A	A	R	G	A	A	R	A	A	A	A	A	A	A	A	A	A	A	A	A	A	A
m718	C	M	C	C	C	C	C	C	C	C	C	C	C	C	C	C	A	C	C	C	C	C	C	C	C	C	C	C	C	C	C	C	C	C	C	C	C	C	C	C	C	C	C	C	C	C	C	C	C
m719	A	A	A	A	A	A	A	A	A	A	A	A	A	A	A	A	A	A	A	A	A	A	A	A	A	A	failed	A	A	failed	A	A	A	A	A	A	A	A	A	A	A	A	failed	A	A	A	A	A	A
m720	G	G	G	G	G	G	G	G	G	G	G	G	G	G	G	G	G	G	G	G	G	G	G	G	G	A	A	A	G	G	G	G	G	G	G	G	G	G	G	G	G	G	G	G	G	G	G	G	G
m721	G	G	G	G	G	G	G	G	G	G	G	G	G	G	G	G	G	G	G	G	G	G	G	G	G	G	G	G	G	G	G	G	G	G	G	G	G	G	G	G	G	G	G	G	G	G	G	G	G
m722	failed	failed	failed	failed	failed	failed	failed	failed	failed	failed	failed	failed	failed	failed	failed	failed	failed	failed	failed	failed	failed	failed	failed	failed	failed	failed	failed	failed	failed	failed	failed	failed	failed	failed	failed	failed	failed	failed	failed	failed	failed	failed	failed	failed	failed	failed	failed	failed	failed
m723	C	C	C	C	C	C	C	C	C	C	C	C	C	C	C	C	C	C	C	C	C	C	C	C	C	C	C	C	C	C	C	C	C	C	C	C	C	C	C	C	C	C	C	C	C	C	C	C	C
m724	A	A	T	A	A	A	A	A	A	A	A	A	A	A	A	A	A	A	A	A	T	A	A	A	T	T	A	T	A	A	A	A	A	A	A	T	A	T	A	A	A	A	T	A	W	T	A	A	A
m725	A	A	A	A	A	A	A	A	A	A	A	A	A	A	A	A	A	A	A	A	A	A	A	A	A	A	A	A	A	A	A	A	A	A	A	A	A	A	A	A	A	A	A	A	A	A	A	A	A
m726	A	A	A	A	A	A	A	A	A	A	A	A	A	A	A	A	A	A	A	A	A	A	A	A	A	A	A	A	A	A	A	A	A	A	A	A	A	A	A	A	A	A	A	A	A	A	A	A	A
m727	C	C	C	C	C	T	T	C	T	T	C	T	C	C	C	T	C	C	C	C	C	C	T	C	C	C	T	C	C	C	C	C	C	C	C	C	C	C	C	C	C	C	C	C	C	C	C	C	C
m728	C	S	C	C	C	G	C	C	C	C	C	G	G	G	S	C	C	C	C	C	C	G	G	G	C	C	C	C	G	C	C	C	C	C	C	C	C	C	C	C	C	C	C	C	C	C	C	C	C
m729	A	A	A	A	A	R	A	A	A	A	A	A	A	A	A	A	A	A	A	A	A	A	G	G	A	A	A	A	A	G	G	G	A	G	A	A	A	A	G	A	G	A	G	A	A	R	A	A	A
m730	C	A	C	C	C	M	C	C	A	A	A	C	A	C	M	C	C	C	C	M	C	A	C	C	C	A	A	A	C	A	A	C	C	C	M	A	C	A	A	C	C	C	C	C	A	A	C	C	C
m731	G	G	G	G	G	G	G	G	G	G	G	G	G	G	R	G	G	G	A	G	A	G	G	G	A	A	G	A	G	G	G	G	G	G	G	G	G	G	G	G	G	G	A	G	G	A	G	G	G
m732	failed	failed	failed	failed	failed	failed	failed	failed	failed	failed	failed	failed	failed	failed	failed	failed	failed	failed	failed	failed	failed	failed	failed	failed	failed	failed	failed	failed	failed	failed	failed	failed	failed	failed	failed	failed	failed	failed	failed	failed	failed	failed	failed	failed	failed	failed	failed	failed	failed
m733	A	G	G	A	G	G	G	G	A	A	A	G	A	G	G	G	G	A	A	G	G	A	A	A	G	G	A	A	A	A	A	A	A	A	A	A	A	A	A	G	A	G	A	A	G	G	G	G	G
m734	C	C	C	C	C	C	C	C	C	C	C	C	C	C	C	C	C	C	C	C	C	C	C	C	C	C	C	C	C	C	C	C	C	C	C	C	C	C	C	C	C	C	C	C	C	C	C	C	C
m735	G	G	G	G	G	G	G	G	G	G	G	G	G	G	G	G	G	G	G	G	G	G	G	G	G	G	G	G	G	G	G	G	G	G	G	G	G	G	G	G	G	G	G	G	G	G	G	G	G
m736	A	A	G	A	A	A	A	A	A	A	A	A	A	A	A	A	G	A	A	A	A	A	A	A	A	A	A	A	A	A	A	A	A	A	A	A	A	A	A	A	A	A	A	A	A	A	A	A	A
m737	failed	failed	failed	failed	failed	failed	failed	failed	failed	failed	failed	failed	failed	failed	failed	failed	failed	failed	failed	failed	failed	failed	failed	failed	failed	failed	failed	failed	failed	failed	failed	failed	failed	failed	failed	failed	failed	failed	failed	failed	failed	failed	failed	failed	failed	failed	failed	failed	failed
m738	G	G	G	G	G	G	G	G	G	G	G	G	G	G	G	G	G	G	G	G	G	G	G	G	G	G	G	G	G	G	G	G	G	G	G	G	G	G	G	G	G	G	G	G	G	G	G	G	G
m739	A	A	A	A	A	A	A	A	A	A	A	A	A	A	A	A	A	A	A	A	A	A	A	A	A	A	A	A	A	A	A	A	A	A	A	A	A	A	A	A	A	A	A	A	A	A	A	A	A
m740	C	C	C	C	C	C	C	C	C	C	C	C	C	C	C	C	C	C	C	C	C	C	C	C	C	C	C	C	C	C	C	C	C	C	C	C	C	C	C	C	C	C	C	C	C	C	C	C	C
m741	G	G	G	G	failed	failed	G	G	G	G	failed	G	G	G	G	G	failed	failed	G	G	G	failed	failed	failed	failed	failed	failed	failed	failed	failed	failed	failed	G	failed	failed	failed	failed	failed	failed	failed	failed	failed	failed	G	failed	failed	failed	failed	failed
m742	G	G	G	G	G	G	G	G	G	G	G	G	G	G	G	G	G	G	G	R	G	G	A	A	G	G	G	G	G	G	G	G	G	G	G	A	G	G	G	G	G	G	G	G	G	G	A	A	G
m743	A	A	A	A	A	A	A	A	A	A	A	A	A	A	A	A	A	A	A	A	A	A	A	A	A	A	A	A	A	A	A	A	A	A	A	A	A	A	A	A	A	A	A	A	A	A	A	A	A
m744	C	C	A	A	A	A	A	A	A	A	A	A	C	A	A	A	C	A	C	M	A	C	A	A	A	A	C	A	C	A	A	A	C	A	C	C	A	M	C	A	A	A	A	C	C	C	A	A	C
m745	A	A	A	A	A	A	A	A	A	A	A	A	A	A	A	A	A	A	A	A	A	A	A	A	A	A	A	A	A	A	A	A	A	A	A	A	A	A	A	A	A	A	A	A	A	A	A	A	A
m746	T	T	C	C	T	T	T	C	T	T	T	T	T	T	T	T	T	T	T	T	C	T	T	T	C	C	T	C	C	C	C	C	T	C	C	C	C	C	T	Y	C	C	C	T	C	Y	C	T	Y
m747	G	G	C	C	G	G	G	G	G	G	G	G	C	G	S	G	G	G	C	C	G	C	G	G	G	G	G	G	G	G	G	G	G	G	C	G	G	G	C	G	G	G	G	G	C	C	G	G	G
m748	failed	failed	G	G	G	G	G	G	G	G	G	G	G	G	G	G	G	G	G	G	G	G	G	G	G	G	G	G	G	G	G	G	G	G	G	G	G	G	G	G	G	G	G	G	G	G	G	G	G
m749	A	A	A	A	A	A	A	A	A	A	A	A	A	A	A	A	A	A	A	A	A	A	A	A	A	A	A	A	A	A	A	A	A	A	A	A	A	A	A	A	A	A	A	A	A	A	A	A	A
m750	A	A	A	A	A	A	A	A	A	A	A	A	A	A	A	A	A	A	A	A	A	A	A	A	A	A	A	A	A	A	A	A	A	A	A	A	A	A	A	A	A	A	A	A	A	A	A	A	A
m751	A	A	C	C	A	A	A	A	A	A	A	A	C	A	M	A	C	A	C	A	C	A	A	A	C	C	C	C	A	A	A	A	C	A	A	A	A	A	A	A	A	A	C	A	A	C	A	C	C
m752	G	S	C	C	C	failed	C	failed	C	C	C	C	C	C	C	C	G	C	C	C	C	C	C	C	C	S	G	C	C	C	C	failed	C	failed	failed	failed	C	C	C	failed	C	failed	C	C	C	C	C	C	C
m753	A	A	A	A	A	A	A	A	A	A	A	A	A	A	A	A	A	A	A	A	A	A	A	A	A	A	A	A	A	A	A	A	A	A	A	A	A	A	A	A	A	A	A	A	A	A	A	A	A
m754	C	C	C	C	C	C	C	C	C	C	C	C	C	C	C	C	C	C	C	C	C	C	C	C	C	C	C	C	C	T	T	T	C	T	C	C	C	C	C	C	T	Y	C	C	C	C	C	C	C
m755	G	G	G	G	G	G	G	G	G	G	G	G	G	G	G	G	G	G	G	G	G	G	G	G	A	G	G	G	G	G	G	G	G	G	G	G	G	G	G	G	G	G	G	G	G	G	G	G	G
m756	failed	failed	failed	failed	failed	failed	failed	failed	failed	failed	failed	failed	failed	failed	failed	failed	failed	failed	failed	failed	failed	failed	failed	failed	failed	failed	failed	failed	failed	failed	failed	failed	failed	failed	failed	failed	failed	failed	failed	failed	failed	failed	failed	failed	failed	failed	failed	failed	failed
m757	C	C	C	C	C	C	C	C	C	C	C	C	C	C	C	C	C	C	C	C	C	C	C	C	C	C	C	C	C	C	C	C	C	C	C	C	C	C	C	C	C	C	C	C	C	C	C	C	C
m758	failed	failed	failed	failed	failed	failed	failed	failed	failed	failed	failed	failed	failed	failed	failed	failed	failed	failed	failed	failed	failed	failed	failed	failed	failed	failed	failed	failed	failed	failed	failed	failed	failed	failed	failed	failed	failed	failed	failed	failed	failed	failed	failed	failed	failed	failed	failed	failed	failed
m759	C	C	C	C	C	C	C	C	C	C	C	C	C	C	C	C	C	C	C	C	C	C	C	C	C	C	C	C	C	C	C	C	C	C	C	T	Y	C	C	C	C	C	C	C	C	C	C	C	C
m760	G	G	G	G	G	R	G	G	G	G	G	G	G	A	G	G	G	G	G	R	G	G	G	A	G	G	G	G	G	G	G	G	G	G	A	A	G	R	A	G	G	G	G	G	A	failed	G	G	G
m761	C	C	G	G	C	S	C	C	C	C	C	G	C	C	C	G	C	C	C	C	C	C	C	C	C	C	C	C	C	G	G	S	C	G	C	G	C	C	C	C	C	G	C	G	C	S	C	C	C
m762	A	A	A	A	A	A	A	A	A	A	A	A	A	A	A	A	A	A	A	A	A	A	A	A	A	A	A	A	A	A	A	A	A	A	A	A	A	A	A	A	A	A	A	A	A	A	A	A	A
m763	failed	failed	failed	failed	failed	failed	failed	failed	failed	failed	failed	failed	failed	failed	failed	failed	failed	failed	failed	failed	failed	failed	failed	failed	failed	failed	failed	failed	failed	failed	failed	failed	failed	failed	failed	failed	failed	failed	failed	failed	failed	failed	failed	failed	failed	failed	failed	failed	failed
m764	G	G	G	G	G	G	G	G	G	G	G	G	G	G	G	G	G	G	G	R	G	G	G	G	G	G	G	G	G	G	G	G	G	G	G	G	G	G	G	G	G	G	G	G	G	G	G	G	G
m765	A	A	G	G	A	G	G	A	A	A	G	A	A	A	A	A	G	G	A	A	A	G	A	A	A	A	A	A	A	A	A	A	A	A	A	G	A	A	A	A	A	A	A	G	A	A	A	A	A
m766	A	A	A	A	A	A	A	A	A	A	A	A	A	A	A	A	A	A	A	A	A	A	A	A	A	A	A	A	A	A	A	A	A	A	A	A	A	A	A	A	A	A	A	A	A	A	A	A	A
m767	T	T	T	T	T	Y	T	T	T	T	T	T	T	T	T	T	T	T	T	T	T	T	T	T	T	T	T	T	C	T	T	T	T	T	T	T	T	T	T	T	T	T	T	T	T	T	T	T	T
m768	G	S	G	G	G	G	G	G	G	G	G	G	C	G	G	G	G	G	C	C	C	C	G	G	G	C	G	S	G	G	G	G	G	G	G	G	G	G	G	G	G	G	G	G	G	S	G	G	G
m769	A	A	T	T	A	A	A	A	T	A	A	A	T	A	A	A	A	T	A	A	A	T	A	A	A	A	A	A	A	T	A	A	A	T	A	A	A	A	A	A	T	A	T	A	A	A	A	A	W
m770	C	C	A	C	C	C	C	C	C	C	C	C	C	C	C	C	A	C	C	C	C	C	C	C	C	C	C	C	C	C	C	C	C	C	C	C	C	C	C	C	C	C	C	C	C	C	C	C	C
m771	C	C	C	C	C	C	C	C	C	C	C	C	C	C	C	C	C	C	C	C	C	C	C	C	C	C	C	C	C	C	C	C	C	C	C	C	C	C	C	C	C	C	C	C	C	C	C	C	C
m772	C	C	C	C	C	C	C	C	C	C	C	C	C	C	C	C	C	C	C	C	C	C	C	C	C	C	C	C	C	C	C	C	C	C	C	C	C	C	C	C	C	C	C	C	C	C	C	C	C
m773	G	G	G	G	G	G	G	G	G	G	G	G	G	G	G	G	G	G	G	G	G	G	G	G	G	G	G	G	G	G	G	G	G	G	G	G	G	G	G	G	G	G	G	G	G	G	G	G	G
m774	G	G	G	G	G	G	G	G	G	G	G	G	G	G	G	G	G	G	G	G	G	G	G	G	G	G	G	G	G	G	G	G	G	G	G	G	G	G	G	G	G	G	G	G	G	G	G	G	G
m775	failed	failed	failed	failed	failed	failed	failed	failed	failed	failed	failed	failed	failed	failed	failed	failed	failed	failed	failed	failed	failed	failed	failed	failed	failed	failed	failed	failed	failed	failed	failed	failed	failed	failed	failed	failed	failed	failed	failed	failed	failed	failed	failed	failed	failed	failed	failed	failed	failed
m776	A	R	G	G	A	R	G	A	G	G	G	A	G	A	R	A	G	G	G	R	A	G	G	G	A	A	A	A	A	G	G	A	A	A	A	A	A	A	A	A	A	A	G	A	A	R	A	A	A
m777	G	G	G	G	G	G	G	G	G	G	G	G	G	G	G	A	G	G	G	G	G	G	G	R	G	G	G	G	G	G	G	G	A	G	G	G	G	G	G	G	G	G	G	A	G	R	G	G	G
m778	A	A	A	A	A	A	A	A	A	A	A	A	A	A	A	A	A	A	A	A	G	A	A	A	A	A	A	A	A	A	A	A	A	A	A	A	A	A	A	A	A	A	A	A	A	A	A	A	A
m779	C	Y	C	T	T	C	C	T	C	C	T	C	T	T	T	C	T	T	C	Y	T	T	T	C	C	C	C	C	C	C	C	T	T	T	Y	T	C	C	T	T	T	T	C	C	C	C	T	Y	T
m780	G	G	G	G	G	G	G	G	G	G	G	G	G	G	G	G	G	G	G	G	G	G	G	G	G	G	G	G	G	G	G	G	G	G	G	G	G	G	G	G	G	G	G	G	G	G	G	G	G
m781	A	A	A	A	A	A	A	A	A	A	A	A	A	A	A	A	A	A	A	A	A	A	A	A	A	A	A	A	A	A	A	A	A	A	A	A	A	A	A	A	A	A	A	A	A	A	A	A	A
m782	A	C	C	A	A	C	A	A	C	A	C	C	C	C	failed	A	C	A	A	M	A	C	C	C	A	A	C	A	C	A	A	failed	A	A	A	A	A	A	A	C	C	A	C	A	C	A	A	C	A
m783	C	C	C	C	C	C	C	C	C	C	C	T	C	T	failed	C	C	C	C	C	C	C	C	C	C	C	C	C	C	T	T	C	C	C	T	T	T	T	C	C	C	C	C	C	Y	Y	C	C	C
m784	G	G	G	G	G	G	G	G	G	G	G	G	G	G	G	G	G	G	G	G	G	G	G	G	G	G	G	G	G	G	G	G	G	G	G	G	G	G	G	G	G	G	G	G	G	G	G	G	G
m785	A	R	A	A	G	failed	G	A	G	G	A	G	A	G	A	G	G	A	A	R	A	A	A	A	A	A	G	A	A	A	A	A	A	A	A	A	A	A	A	R	A	A	A	A	A	A	A	G	failed
m786	A	A	A	A	A	A	A	A	A	A	A	A	A	A	A	A	A	A	A	A	A	A	A	A	A	A	A	A	A	A	A	A	A	A	A	A	A	A	A	A	A	A	A	A	A	A	A	A	A
m787	G	R	G	G	G	R	G	G	G	failed	G	G	A	A	failed	A	G	G	G	R	G	A	A	A	G	G	G	G	A	G	G	G	failed	G	G	G	G	G	G	A	G	failed	G	G	G	G	failed	G	G
m788	C	C	C	C	C	C	C	C	C	C	C	C	C	C	C	C	C	C	C	C	C	C	C	C	C	C	C	C	C	C	C	C	C	C	C	C	C	C	C	C	C	C	C	C	C	C	C	C	C
m789	G	G	G	G	G	G	G	G	G	G	G	G	G	G	G	G	G	G	G	G	G	G	G	G	G	G	G	G	G	G	G	G	G	G	G	G	G	G	G	G	G	G	G	G	G	G	G	G	G
m790	failed	failed	failed	failed	failed	failed	failed	failed	failed	failed	failed	failed	failed	failed	failed	failed	failed	failed	failed	failed	failed	failed	failed	failed	failed	failed	failed	failed	failed	failed	failed	failed	failed	failed	failed	failed	failed	failed	failed	failed	failed	failed	failed	failed	failed	failed	failed	failed	failed
m791	A	A	A	A	A	R	A	A	A	A	A	A	G	G	A	A	A	A	G	R	A	A	A	G	A	A	A	A	A	A	A	A	A	A	G	G	A	R	G	A	A	A	G	A	G	R	A	A	A
m792	A	A	A	A	A	A	A	A	A	A	A	A	A	A	A	A	A	A	A	A	A	A	A	A	A	A	A	A	A	A	A	A	A	A	A	A	A	A	A	A	A	A	A	A	A	A	A	A	A
m793	G	R	G	G	G	G	G	G	G	G	G	A	G	A	A	A	A	G	G	R	G	G	G	G	G	G	G	G	G	G	G	G	G	G	G	G	G	G	G	G	G	G	G	G	G	G	G	G	A
m794	G	G	G	G	G	G	G	G	G	G	G	G	G	G	G	G	G	G	G	G	G	G	G	G	G	G	G	G	G	G	G	G	G	G	G	G	G	G	G	G	G	G	G	G	G	G	G	G	G
m795	A	G	A	A	A	R	A	A	G	G	G	A	G	A	R	A	A	A	A	R	A	G	A	A	A	G	G	G	A	G	G	A	A	A	R	G	A	G	G	A	A	A	A	A	G	G	A	A	A
m796	C	C	C	C	C	C	C	C	C	C	C	C	C	C	failed	C	C	C	C	C	C	C	C	C	C	C	C	C	C	C	C	C	C	C	C	C	C	C	C	C	C	C	C	C	C	C	C	C	C
m797	C	failed	A	C	C	C	C	C	C	A	C	C	A	C	M	C	C	A	C	C	A	A	C	A	A	A	C	A	C	C	C	C	C	C	A	A	C	A	A	C	A	A	A	C	A	A	C	C	C
m798	A	A	A	A	A	M	A	A	A	A	A	A	A	A	A	A	A	A	A	A	A	A	A	A	A	A	A	A	A	A	A	A	A	A	A	A	A	A	A	A	A	A	A	A	A	A	A	A	A
m799	failed	failed	failed	failed	failed	failed	failed	failed	failed	failed	failed	failed	failed	failed	failed	failed	failed	failed	failed	failed	failed	failed	failed	failed	failed	failed	failed	failed	failed	failed	failed	failed	failed	failed	failed	failed	failed	failed	failed	failed	failed	failed	failed	failed	failed	failed	failed	failed	failed
m800	G	K	T	T	G	G	G	G	T	T	G	G	G	G	G	G	G	G	T	failed	G	G	T	T	G	G	G	G	T	T	T	T	T	T	G	G	G	G	T	G	G	G	T	T	G	G	G	G	G
m801	C	C	C	C	C	C	C	C	G	C	G	C	C	C	C	C	C	C	C	C	C	C	C	C	C	C	G	C	C	C	C	C	C	C	C	G	S	C	C	C	C	C	C	C	C	C	C	C	C
m802	G	G	A	A	A	A	G	A	G	A	G	G	G	G	G	G	G	G	G	A	A	G	G	G	A	A	G	A	G	A	G	failed	G	A	G	G	A	G	G	G	A	A	R	G	G	G	A	A	G
m803	A	A	A	A	A	A	A	A	A	A	A	A	A	A	A	A	A	A	A	A	A	A	A	A	A	A	A	A	A	A	A	A	A	A	A	A	A	A	A	A	A	A	A	A	A	A	A	A	A
m804	C	C	C	T	C	T	T	C	C	C	C	C	T	C	C	C	C	C	T	C	C	T	C	C	C	C	C	C	C	C	C	C	C	C	C	C	C	C	C	C	C	C	C	C	T	C	C	C	C
m805	C	C	C	C	C	C	C	C	C	C	C	C	C	C	C	C	C	C	C	C	C	C	C	C	C	C	C	C	C	C	C	C	C	C	C	C	C	C	C	C	C	C	C	C	C	C	C	C	C
m806	G	G	G	G	G	G	G	G	G	G	G	G	G	G	G	G	G	G	G	G	G	G	G	G	G	G	G	G	G	G	G	G	G	G	G	G	G	G	G	G	G	G	G	G	G	G	G	G	G
m807	T	T	A	T	T	T	T	T	T	T	T	T	T	A	T	T	T	T	T	T	T	T	T	T	T	T	T	T	T	T	T	T	T	A	T	T	T	T	T	A	A	A	A	T	T	T	A	T	A
m808	G	failed	A	A	A	A	A	A	failed	A	A	A	failed	A	A	A	A	A	A	R	A	failed	A	A	A	A	A	A	A	A	A	A	G	A	failed	A	A	A	A	A	A	A	A	failed	A	R	A	A	A
m809	G	R	G	G	G	G	G	G	G	G	G	A	G	A	A	A	A	G	G	A	G	G	G	G	A	failed	G	G	G	G	G	G	G	G	G	G	G	G	G	G	G	R	G	G	A	A	G	G	A
m810	C	C	C	C	C	C	C	C	C	C	C	C	C	C	C	C	C	C	C	C	C	C	C	C	C	C	C	C	C	C	C	C	C	C	C	C	C	C	C	C	C	C	C	C	C	C	C	C	C
m811	A	A	A	A	A	A	A	A	A	A	A	A	A	A	A	A	A	A	A	A	A	A	A	A	A	A	A	A	A	A	A	A	A	A	A	A	A	A	A	A	A	A	A	A	A	A	A	A	A
m812	G	R	A	A	G	R	G	G	G	G	G	G	G	G	G	G	A	A	G	G	G	G	G	G	G	G	G	G	G	G	G	G	G	G	G	G	G	G	G	G	G	G	A	G	G	G	G	G	G
m813	G	G	G	G	G	R	G	G	G	G	G	G	G	G	R	G	G	G	G	G	G	G	G	G	G	G	G	G	G	A	A	A	G	G	G	G	G	R	A	A	G	G	G	G	G	G	G	G	G
m814	G	R	A	A	A	R	A	A	G	A	G	G	G	G	failed	G	A	G	G	failed	A	A	G	G	A	G	G	G	G	G	G	A	G	A	G	G	G	G	G	G	G	G	G	G	G	failed	G	A	A
m815	C	C	C	C	C	C	C	C	C	C	C	C	C	C	C	C	C	C	C	C	C	C	C	C	C	C	C	C	C	C	C	C	C	C	C	C	C	C	C	C	C	C	C	C	C	C	C	C	C
m816	G	R	G	G	G	G	G	G	G	A	A	G	A	G	G	G	G	G	G	G	G	A	G	A	G	G	G	G	G	G	G	G	G	G	G	G	G	G	G	G	G	A	G	G	G	G	G	G	G
m817	A	A	A	A	A	R	A	A	A	A	A	A	A	A	A	A	A	A	G	A	G	A	A	A	A	A	A	A	A	G	G	R	A	A	A	A	A	A	A	A	G	A	G	A	A	A	A	A	A
m818	A	A	A	A	A	A	A	A	A	A	A	A	A	A	A	A	A	A	A	A	A	A	G	G	A	A	A	A	A	A	A	A	A	A	A	A	A	A	A	A	A	A	A	A	A	A	A	A	A
m819	A	A	A	A	A	A	A	A	A	A	A	A	A	A	A	A	A	A	A	A	A	A	A	A	A	A	A	A	A	A	A	A	A	A	A	A	A	A	A	A	A	A	A	A	A	A	A	A	A
m820	G	R	G	A	G	A	A	G	G	G	G	G	A	G	R	G	G	G	A	failed	G	A	G	G	G	G	G	G	G	A	A	G	A	G	A	A	A	A	A	failed	G	G	G	A	A	G	G	A	A
m821	G	G	G	G	G	G	G	G	G	G	G	G	G	G	G	G	G	G	G	G	G	G	G	G	G	G	G	G	G	G	G	G	G	G	G	G	G	G	G	G	G	G	G	G	G	G	G	G	G
m822	C	C	C	C	C	C	C	C	C	C	C	C	C	C	C	C	C	C	C	C	C	C	C	C	C	C	C	C	C	C	C	C	C	C	C	C	C	C	C	C	C	C	C	C	C	C	C	C	C
m823	C	C	C	C	C	S	C	C	C	C	C	C	C	C	C	C	C	C	C	C	C	C	C	C	C	C	C	C	C	C	C	C	C	C	C	C	C	C	C	C	C	C	C	C	C	C	C	C	C
m824	T	Y	T	T	T	T	T	T	T	T	T	T	T	T	T	T	C	T	T	Y	T	T	T	T	T	T	T	T	T	C	C	C	C	T	T	T	T	T	C	C	T	C	C	T	T	T	T	C	T
m825	C	C	C	C	C	C	C	C	C	C	C	C	C	C	C	C	C	C	C	C	C	C	C	C	C	C	C	C	C	C	C	C	C	C	C	C	C	C	C	C	C	C	C	C	C	C	C	C	C
m826	G	G	G	G	G	G	G	G	G	G	G	G	G	G	G	G	G	G	G	G	G	G	G	G	G	G	G	G	G	G	G	G	G	G	G	G	G	G	G	G	G	G	G	G	G	G	G	G	G
m827	A	A	A	A	A	A	A	A	A	A	A	A	A	A	A	A	A	A	A	A	A	A	A	G	A	A	A	A	A	A	A	A	A	A	A	G	A	R	G	A	A	A	A	A	G	R	A	A	A
m828	G	R	A	A	A	R	A	A	A	A	A	A	A	A	R	A	A	G	A	A	A	A	R	G	A	R	G	G	A	G	G	G	A	G	A	A	G	G	G	G	G	G	G	A	A	R	A	A	A
m829	A	A	A	A	A	W	A	A	A	T	T	A	T	A	T	T	A	T	A	A	A	T	A	A	A	A	A	A	T	T	T	T	T	T	A	A	A	A	W	A	A	T	T	A	A	A	T	T	T
m830	G	G	G	G	G	G	G	G	G	G	G	G	G	G	G	G	G	G	G	G	G	G	G	G	G	G	G	G	G	G	G	G	G	G	G	G	G	G	G	G	G	G	G	G	G	G	G	G	G
m831	A	C	A	A	A	A	A	A	C	C	C	C	C	C	C	C	C	C	A	M	C	C	A	A	C	C	C	C	C	A	A	A	C	A	failed	failed	failed	C	C	C	C	A	C	C	A	failed	A	C	C
m832	G	G	G	G	G	G	G	G	G	G	G	G	G	G	G	G	G	G	G	G	G	G	G	G	G	G	G	G	G	G	G	G	G	G	G	G	G	G	G	G	G	G	G	G	G	G	G	G	G
m833	G	G	G	G	G	G	G	G	G	G	G	G	G	G	G	G	G	G	G	G	G	G	G	G	G	G	G	G	G	G	G	G	G	G	G	G	G	G	G	G	G	G	G	G	G	G	G	G	G
m834	failed	failed	failed	failed	failed	failed	failed	failed	failed	failed	failed	failed	failed	failed	failed	failed	failed	failed	failed	failed	failed	failed	failed	failed	failed	failed	failed	failed	failed	failed	failed	failed	failed	failed	failed	failed	failed	failed	failed	failed	failed	failed	failed	failed	failed	failed	failed	failed	failed
m835	A	A	A	A	A	A	A	A	A	A	A	A	A	A	A	A	A	A	A	A	A	A	A	A	A	A	A	A	A	A	A	A	A	A	A	A	A	A	A	A	A	A	A	A	A	A	A	A	A
m836	T	T	T	T	T	T	T	T	T	T	C	T	C	T	T	T	T	C	T	T	T	T	T	T	T	T	T	T	T	T	T	T	T	T	T	T	T	T	T	T	T	T	T	T	T	T	T	T	T
m837	G	R	G	A	G	G	G	G	G	G	G	G	G	A	R	A	A	A	G	R	G	G	G	G	G	G	G	G	A	G	G	G	A	G	G	G	A	R	A	G	G	G	G	A	G	G	G	G	A
m838	G	G	G	G	G	G	G	G	G	G	G	G	G	G	G	G	A	G	G	G	G	G	G	G	G	G	G	G	G	G	G	G	G	G	G	G	G	G	R	G	G	G	G	G	G	G	G	G	G
m839	G	G	G	G	G	G	G	G	G	G	G	G	G	G	G	G	G	G	G	G	G	G	G	G	G	G	G	G	G	G	G	G	G	G	G	G	G	G	G	G	G	G	G	G	G	G	G	G	G
m840	A	A	A	G	A	A	A	A	A	A	A	G	G	G	R	G	A	A	G	A	A	G	A	A	A	A	A	A	G	A	A	A	A	A	G	G	G	G	A	A	A	A	A	A	A	A	A	A	A
m841	A	A	A	A	A	A	C	A	A	A	A	A	A	A	failed	A	A	A	A	M	A	A	C	C	A	A	A	A	A	A	A	A	A	A	A	C	A	A	A	A	A	A	A	A	A	M	C	C	C
m842	G	G	G	G	G	G	G	G	G	G	G	G	G	G	G	G	G	G	G	G	G	G	G	G	G	G	G	G	G	G	G	G	G	G	G	G	G	G	G	G	G	G	G	G	G	G	G	G	G
m843	A	R	G	A	A	A	A	A	G	A	G	A	A	A	A	A	G	A	A	R	A	A	A	A	A	A	G	A	A	G	G	G	A	G	A	A	R	G	G	G	G	G	G	G	A	A	A	G	A
m844	T	T	T	T	T	T	T	T	T	T	T	T	T	T	T	T	T	T	T	T	T	T	T	T	T	T	T	T	T	T	T	T	T	T	T	T	T	T	T	T	T	T	T	T	T	T	T	T	T
m845	failed	failed	failed	failed	failed	failed	failed	failed	failed	failed	failed	failed	failed	failed	failed	failed	failed	failed	failed	failed	failed	failed	failed	failed	failed	failed	failed	failed	failed	failed	failed	failed	failed	failed	failed	failed	failed	failed	failed	failed	failed	failed	failed	failed	failed	failed	failed	failed	failed
m846	failed	failed	failed	failed	failed	failed	failed	failed	failed	failed	failed	failed	failed	failed	failed	failed	failed	failed	failed	failed	failed	failed	failed	failed	failed	failed	failed	failed	failed	failed	failed	failed	failed	failed	failed	failed	failed	failed	failed	failed	failed	failed	failed	failed	failed	failed	failed	failed	failed
m847	A	A	A	G	A	A	A	A	A	A	A	A	A	A	R	A	A	A	A	A	A	A	A	A	A	A	A	A	A	A	A	A	A	A	G	A	G	G	A	A	A	A	A	A	A	A	A	A	G
m848	T	W	A	A	A	A	A	A	A	A	A	A	A	A	A	A	A	A	A	A	A	A	A	A	T	A	A	A	A	A	A	A	A	A	A	A	A	A	A	A	A	A	A	A	A	A	A	A	A
m849	C	C	C	C	C	C	C	C	C	C	C	C	C	C	C	C	C	C	C	C	C	C	C	C	C	C	C	C	C	C	C	C	C	C	C	C	C	C	C	C	C	C	C	C	C	C	C	C	C
m850	A	A	A	A	A	A	A	A	A	A	A	A	A	A	A	A	A	A	A	A	A	A	A	A	A	A	A	A	A	A	A	A	A	A	A	A	A	A	A	A	A	A	A	A	A	A	A	A	A
m851	A	A	A	A	A	A	A	A	A	A	A	A	G	A	A	A	A	A	A	A	A	G	A	A	A	A	A	A	A	A	A	A	A	A	G	A	A	A	A	A	A	A	A	G	A	A	A	A	A
m852	A	A	C	C	A	A	A	C	A	A	A	A	A	A	A	A	A	A	A	A	C	A	A	A	C	C	A	C	C	C	C	C	A	C	C	C	C	C	C	M	C	C	C	A	C	M	C	A	M
m853	T	T	T	T	T	T	T	T	T	T	T	T	T	T	T	T	T	T	T	T	T	T	T	T	T	T	T	T	T	T	T	T	T	T	T	T	T	T	T	T	T	T	T	T	T	T	T	T	T
m854	A	A	A	A	A	A	A	A	A	A	A	A	A	A	A	A	A	A	A	A	A	A	A	A	A	A	A	A	A	A	A	A	A	A	A	A	A	A	A	A	A	A	A	A	A	A	A	A	A
m855	G	G	G	G	G	G	G	G	G	G	G	G	G	G	G	G	G	G	G	G	G	G	G	G	G	G	G	G	G	G	G	G	G	G	G	G	G	G	G	G	G	G	G	G	G	G	G	G	G
m856	failed	failed	failed	failed	failed	failed	failed	failed	failed	failed	failed	failed	failed	failed	failed	failed	failed	failed	failed	failed	failed	failed	failed	failed	failed	failed	failed	failed	failed	failed	failed	failed	failed	failed	failed	failed	failed	failed	failed	failed	failed	failed	failed	failed	failed	failed	failed	failed	failed
m857	A	R	A	A	A	A	A	A	A	A	A	A	A	A	A	A	A	G	A	A	A	A	A	A	A	R	G	G	A	A	A	A	A	G	A	A	A	A	A	G	G	G	G	A	A	R	A	A	A
m858	T	A	T	A	A	A	A	A	A	T	T	A	A	A	A	A	A	A	A	A	A	T	A	A	A	T	T	A	T	T	T	A	A	A	A	A	A	T	A	A	A	A	A	A	A	A	A	A	A
m859	failed	failed	failed	failed	failed	failed	failed	failed	failed	failed	failed	failed	failed	failed	failed	failed	failed	failed	failed	failed	failed	failed	failed	failed	failed	failed	failed	failed	failed	failed	failed	failed	failed	failed	failed	failed	failed	failed	failed	failed	failed	failed	failed	failed	failed	failed	failed	failed	failed
m860	A	A	A	A	A	A	A	A	A	A	A	A	A	A	A	A	A	A	A	A	A	A	A	A	A	A	A	A	A	A	A	A	A	A	A	A	A	A	A	A	A	A	A	A	A	A	A	A	A
m861	G	R	G	G	G	G	G	G	G	G	G	A	A	A	A	G	A	G	A	R	A	A	G	G	A	A	G	failed	G	G	G	G	G	G	G	G	G	G	A	A	A	A	A	G	A	G	G	A	G
m862	G	G	G	G	G	G	G	G	G	G	G	G	G	G	G	G	G	G	G	G	G	G	G	G	G	G	G	G	G	G	G	G	G	G	G	G	G	G	G	G	G	G	G	G	G	G	G	G	G
m863	A	A	G	G	A	A	A	G	A	A	A	A	A	A	A	A	A	A	A	A	G	A	A	A	G	G	A	G	G	G	G	G	A	G	G	G	G	G	G	R	G	G	G	A	G	R	G	A	R
m864	C	C	C	C	C	C	C	C	C	C	C	C	C	C	C	C	C	C	C	C	C	C	C	C	C	C	C	C	C	C	C	C	C	C	C	C	C	C	C	C	C	C	C	C	C	C	C	C	C
m865	G	G	G	G	G	G	G	G	G	G	G	G	G	G	G	G	G	G	G	G	G	G	G	G	G	G	G	G	G	G	G	G	G	G	G	G	G	G	G	G	G	G	G	G	G	G	G	G	G
m866	G	R	G	G	A	A	A	A	G	A	A	G	G	G	A	G	G	G	G	A	A	G	A	A	A	R	G	G	A	G	G	A	G	A	A	A	A	A	G	G	A	G	G	G	R	A	A	A	A
m867	A	R	G	G	A	A	A	G	A	A	A	A	A	G	G	A	G	G	A	R	G	A	A	A	A	R	A	G	A	A	A	G	A	A	A	G	A	G	G	G	G	G	G	G	G	R	G	G	G
m868	G	G	G	G	G	G	G	G	G	G	G	G	G	G	G	G	G	G	G	G	G	G	G	G	G	G	G	G	G	G	G	G	G	G	G	G	G	G	G	G	G	G	G	G	G	G	G	G	G
m869	A	R	A	A	G	R	A	A	G	A	G	A	G	A	A	A	A	G	A	R	A	G	A	A	A	A	A	A	G	G	G	G	A	G	A	G	A	G	G	G	G	G	G	A	G	G	A	A	A
m870	G	G	G	G	G	G	G	G	G	G	A	G	A	G	G	G	G	A	G	G	G	G	G	G	G	G	G	G	G	G	G	G	G	G	G	G	G	G	G	G	G	G	G	G	G	G	G	G	G
m871	A	R	G	G	G	G	A	G	G	G	G	G	G	G	G	G	G	G	G	R	G	A	G	G	G	G	A	G	G	A	A	G	A	A	G	G	G	G	G	G	G	A	G	A	G	R	G	G	G
m872	A	A	A	A	A	A	A	A	A	A	A	A	A	A	A	A	A	A	A	A	A	A	A	A	A	A	A	A	A	A	A	A	A	A	A	A	A	A	A	A	A	A	A	A	A	A	A	A	A
m873	failed	failed	failed	failed	failed	failed	failed	failed	failed	failed	failed	failed	failed	failed	failed	failed	failed	failed	failed	failed	failed	failed	failed	failed	failed	failed	failed	failed	failed	failed	failed	failed	failed	failed	failed	failed	failed	failed	failed	failed	failed	failed	failed	failed	failed	failed	failed	failed	failed
m874	A	A	A	A	A	A	A	A	A	A	A	A	A	A	A	A	A	A	G	A	A	A	A	A	A	A	A	A	A	A	A	A	A	A	A	A	A	A	A	A	A	A	A	A	A	A	A	A	A
m875	A	A	G	G	A	A	A	A	G	A	A	A	A	A	A	A	G	G	A	R	G	A	G	G	G	G	G	G	A	A	G	G	G	A	A	A	G	A	G	R	A	G	A	A	A	R	G	A	R
m876	T	T	A	A	A	W	A	A	A	A	A	A	T	A	A	A	A	T	A	W	A	T	T	T	A	A	A	A	T	T	T	T	T	T	A	T	W	T	W	W	A	T	A	T	A	W	A	A	A
m877	A	A	G	G	A	A	A	A	A	A	A	A	A	A	A	A	G	A	G	R	G	A	G	G	G	G	A	G	A	A	A	A	G	A	G	A	G	A	A	A	A	A	A	failed	A	A	A	R	A
m878	A	R	G	A	A	R	A	A	A	A	A	A	A	A	R	A	G	A	A	A	A	A	G	G	A	A	A	A	A	G	A	G	A	A	A	A	A	R	G	A	A	A	A	A	G	A	G	G	G
m879	G	G	A	A	G	G	G	G	G	G	G	G	G	G	G	G	G	G	G	G	G	G	G	G	G	G	G	G	G	G	G	G	G	G	G	G	G	G	G	G	G	G	G	G	G	G	G	G	G
m880	A	A	A	A	A	A	A	A	A	A	A	A	A	A	A	A	A	A	A	A	A	A	A	A	A	A	A	A	A	A	A	A	A	A	A	A	A	A	A	A	A	A	A	A	A	A	A	A	A
m881	C	Y	T	T	T	Y	T	T	T	T	T	T	T	T	Y	T	T	C	T	T	T	T	Y	C	T	Y	C	C	T	C	C	C	T	C	T	T	C	C	C	C	C	C	C	T	T	Y	T	T	T
m882	C	C	C	C	C	C	C	C	C	C	C	C	C	C	C	C	C	C	C	C	C	C	C	C	C	T	T	T	C	C	C	C	C	C	C	C	C	C	C	C	C	C	C	C	C	C	C	C	C
m883	G	G	C	G	G	S	C	C	C	C	C	C	G	C	S	C	G	C	G	G	G	G	C	C	G	G	C	S	C	C	G	C	G	C	G	G	G	G	G	G	G	G	G	G	G	G	G	C	failed
m884	A	R	A	A	A	A	A	A	A	G	G	A	G	A	A	A	A	A	A	A	A	G	A	G	A	A	A	A	A	A	A	A	A	A	A	A	A	A	A	A	A	G	A	A	A	A	A	A	A
m885	C	C	C	C	C	C	C	C	C	C	C	C	C	C	C	C	C	C	C	C	C	C	C	C	C	C	C	C	C	C	C	C	C	C	C	C	C	C	C	C	C	C	C	C	C	C	C	C	C
m886	G	G	G	G	G	G	G	G	G	G	G	G	A	G	G	G	G	G	G	G	G	A	G	G	G	G	G	G	G	G	G	G	G	G	G	failed	G	G	G	G	G	G	G	G	G	R	G	G	G
m887	G	G	G	A	G	G	G	G	G	G	G	G	G	G	G	G	G	A	G	G	G	G	G	G	G	G	G	G	G	G	G	G	G	G	G	G	G	G	G	G	G	G	G	G	G	G	G	G	G
m888	A	R	A	A	A	A	A	A	A	G	A	A	A	A	A	A	G	G	G	A	G	A	G	G	G	G	A	G	A	A	A	A	A	A	A	A	A	A	A	A	G	A	G	A	A	G	A	A	A
m889	A	G	A	A	G	A	G	G	G	G	G	G	G	G	G	G	G	G	G	G	G	G	G	G	G	G	G	G	A	G	G	G	A	A	A	A	A	A	G	G	G	G	G	A	G	R	A	G	A
m890	failed	failed	failed	failed	failed	failed	failed	failed	failed	failed	failed	failed	failed	failed	failed	failed	failed	failed	failed	failed	failed	failed	failed	failed	failed	failed	failed	failed	failed	failed	failed	failed	failed	failed	failed	failed	failed	failed	failed	failed	failed	failed	failed	failed	failed	failed	failed	failed	failed
m891	failed	G	G	C	failed	G	G	G	failed	G	G	C	C	C	S	C	G	failed	C	G	G	failed	failed	G	G	G	failed	G	C	G	G	failed	G	failed	C	C	C	C	G	failed	G	G	G	G	G	failed	G	G	G
m892	G	G	G	G	G	G	G	G	G	G	G	G	G	G	G	G	G	G	G	G	G	G	G	G	G	G	G	G	G	G	G	G	G	G	G	G	G	G	G	G	G	G	G	G	G	G	G	G	G
m893	failed	failed	failed	failed	failed	failed	failed	failed	failed	failed	failed	failed	failed	failed	failed	failed	failed	failed	failed	failed	failed	failed	failed	failed	failed	failed	failed	failed	failed	failed	failed	failed	failed	failed	failed	failed	failed	failed	failed	failed	failed	failed	failed	failed	failed	failed	failed	failed	failed
m894	C	C	C	C	C	C	C	C	C	C	C	C	C	C	C	C	C	C	C	S	G	C	C	C	G	S	C	C	C	C	C	C	C	C	C	C	C	C	C	C	C	S	C	C	G	G	C	C	C
m895	A	A	G	G	A	R	A	A	G	G	A	A	G	A	A	A	A	G	G	G	A	A	A	A	A	A	A	A	A	A	A	A	A	A	G	G	A	A	A	A	A	A	A	A	G	A	A	A	A
m896	A	A	G	A	A	A	A	A	A	A	A	A	A	A	A	A	A	A	A	A	A	A	A	A	A	A	A	A	A	A	A	A	A	A	A	A	A	A	A	A	A	A	A	A	A	A	A	A	A
m897	C	C	C	C	C	C	C	C	C	C	C	G	C	G	S	C	C	C	C	C	C	C	C	C	C	C	C	C	C	C	C	C	C	C	C	C	C	C	C	C	C	C	C	C	C	C	C	C	C
m898	T	Y	C	C	T	C	C	T	T	T	T	T	C	T	Y	T	C	T	C	Y	T	C	T	T	T	T	T	T	T	C	C	C	C	C	T	T	Y	C	C	C	C	C	C	C	C	T	T	C	T
m899	G	G	G	G	A	G	A	G	G	A	A	A	G	G	G	G	G	G	G	R	G	G	G	G	G	G	A	A	G	G	G	G	G	G	G	G	G	G	G	G	G	G	G	G	G	G	G	G	R
m900	G	G	G	G	G	G	G	G	G	G	G	G	G	G	G	G	G	G	G	G	G	G	G	G	G	G	G	G	G	G	G	G	G	G	G	G	G	G	G	G	G	G	G	G	G	G	G	G	G
m901	R	failed	R	failed	failed	failed	failed	R	R	R	failed	R	failed	R	R	failed	failed	failed	failed	failed	failed	failed	R	failed	failed	failed	R	failed	failed	failed	failed	R	failed	R	failed	failed	failed	failed	R	R	R	failed	failed	R	failed	R	R	R	R
m902	G	G	G	G	G	G	G	G	G	G	G	G	G	G	G	G	G	G	G	G	G	G	G	G	G	G	G	G	G	G	G	G	G	G	G	G	G	G	G	G	G	G	G	G	G	G	G	G	G
m903	A	A	A	A	A	A	A	A	A	A	A	A	A	A	A	A	A	A	A	A	A	A	A	A	A	A	A	A	A	A	A	A	A	A	A	A	A	A	A	A	A	A	A	A	A	A	A	A	A
m904	A	A	A	A	A	A	A	A	A	A	A	A	A	A	A	A	A	A	A	A	A	A	A	A	A	A	A	A	A	A	A	A	A	A	A	A	A	A	A	A	A	A	A	A	A	A	A	A	A
m905	A	A	A	A	A	A	A	A	A	A	A	A	A	A	A	A	A	A	A	A	A	A	A	A	A	A	A	A	A	A	A	A	A	A	A	A	A	A	A	A	A	A	A	A	A	A	A	A	A
m906	C	M	A	C	C	C	C	C	A	C	A	C	C	C	C	C	A	C	C	M	C	C	C	C	C	C	C	C	C	C	C	M	C	C	C	C	C	C	C	A	A	C	A	C	C	C	C	A	C
m907	G	R	A	G	G	R	A	G	G	A	G	A	G	A	A	A	A	G	G	G	G	G	A	A	G	G	A	G	G	G	G	G	G	G	G	G	G	G	G	G	G	G	G	G	G	G	A	R	A
m908	A	A	A	A	A	A	A	A	A	A	A	A	A	A	A	A	A	A	A	A	A	A	A	A	A	A	A	A	A	A	A	A	A	A	A	A	A	A	A	A	A	A	A	A	A	A	A	A	A
m909	failed	A	failed	failed	failed	failed	failed	failed	failed	failed	failed	failed	A	failed	failed	failed	A	failed	A	A	failed	A	failed	A	failed	A	A	A	A	failed	A	A	A	A	failed	failed	failed	A	failed	failed	failed	failed	failed	A	failed	A	A	failed	failed
m910	G	G	A	A	G	G	G	A	G	G	G	G	G	G	G	G	G	A	G	R	A	G	G	G	A	A	G	A	A	A	A	A	G	A	A	A	A	A	A	G	A	G	G	G	A	R	A	A	A
m911	A	R	A	A	A	A	A	A	A	A	A	G	G	G	R	A	A	A	A	A	A	A	G	A	A	A	A	A	A	A	A	A	A	A	A	A	A	A	A	A	A	A	A	A	A	A	A	A	A
m912	A	A	A	A	A	A	A	A	A	A	A	A	A	A	A	A	A	A	A	A	A	A	A	A	A	A	A	A	A	A	A	A	A	A	A	A	A	A	A	A	A	A	A	A	A	A	A	A	A
m913	A	R	A	A	A	A	A	A	A	G	A	A	A	A	A	A	G	G	G	A	G	A	G	G	G	G	A	G	A	A	A	A	A	A	A	A	A	A	A	A	G	A	G	A	A	G	A	A	A
m914	T	C	C	C	T	T	T	T	T	T	T	T	T	T	T	T	T	C	C	C	T	T	T	T	T	T	T	T	T	C	C	C	T	C	T	T	C	T	C	T	C	T	T	T	T	T	T	T	T
m915	failed	failed	failed	failed	failed	failed	failed	failed	failed	failed	failed	failed	failed	failed	failed	failed	failed	failed	failed	failed	failed	failed	failed	failed	failed	failed	failed	failed	failed	failed	failed	failed	failed	failed	failed	failed	failed	failed	failed	failed	failed	failed	failed	failed	failed	failed	failed	failed	failed
m916	A	A	A	A	A	A	A	A	A	A	A	A	A	A	A	A	A	A	A	A	A	A	A	A	A	A	A	A	A	A	A	A	A	A	A	A	A	A	A	A	A	A	A	A	A	A	A	A	A
m917	G	G	G	G	G	G	G	G	G	G	G	G	G	G	G	G	G	G	G	G	G	G	G	G	G	G	G	G	G	G	G	G	G	G	G	G	G	G	G	G	G	G	G	G	G	G	G	G	G
m918	C	Y	C	C	T	T	T	C	T	T	C	T	T	T	T	T	T	C	T	T	T	T	T	T	T	T	T	T	C	C	C	C	T	C	T	C	C	C	C	C	T	C	T	T	T	T	C	C	T
m919	failed	failed	failed	failed	failed	failed	failed	failed	failed	failed	failed	failed	failed	failed	failed	failed	failed	failed	failed	failed	failed	failed	failed	failed	failed	failed	failed	failed	failed	failed	failed	failed	failed	failed	failed	failed	failed	failed	failed	failed	failed	failed	failed	failed	failed	failed	failed	failed	failed
m920	A	A	A	A	T	W	A	A	T	A	T	A	T	A	A	A	A	T	A	W	A	T	A	A	A	A	A	A	T	T	T	T	A	T	A	T	T	T	T	T	T	T	T	A	A	W	A	A	A
m921	G	G	G	G	G	G	G	G	G	G	G	G	G	G	G	G	G	G	G	G	G	G	G	G	G	G	G	G	G	G	G	G	G	G	G	G	G	G	G	G	G	G	G	G	G	G	G	G	G
m922	A	G	A	G	A	A	A	A	A	A	A	A	A	A	A	A	A	G	G	G	G	A	R	G	G	G	G	G	G	A	A	A	G	G	G	G	A	A	A	G	G	G	G	G	G	G	A	A	A
m923	A	A	A	A	A	M	A	A	A	A	C	A	A	A	A	A	C	A	A	A	A	A	A	A	A	A	A	A	A	A	A	A	A	A	A	C	A	A	A	A	A	A	A	C	A	A	A	A	A
m924	G	A	G	A	A	A	A	A	A	G	A	A	A	A	A	A	A	A	A	A	A	A	A	A	A	G	G	A	G	G	A	A	A	A	A	A	A	G	A	A	A	A	A	A	A	A	A	A	A
m925	C	C	C	C	C	C	C	C	C	C	C	C	C	C	C	C	C	C	C	C	C	C	C	C	C	C	C	failed	C	C	C	C	C	C	C	C	C	C	C	C	C	C	C	C	C	C	C	C	C
m926	A	A	A	A	A	A	A	A	A	A	A	A	A	A	A	A	A	A	A	A	A	A	A	A	A	A	A	A	A	A	A	A	A	A	A	A	A	A	A	A	A	A	A	A	A	A	A	A	A
m927	T	T	T	T	T	T	T	T	T	T	T	T	T	T	T	T	T	T	T	T	T	T	T	T	T	T	T	T	T	T	T	T	T	T	T	T	T	T	T	T	T	T	T	T	T	T	T	T	T
m928	C	A	A	A	A	A	A	A	A	A	A	A	C	A	A	A	A	A	C	A	A	C	C	C	A	A	C	C	A	C	A	C	C	A	C	A	M	A	A	A	C	A	C	A	A	A	A	A	A
m929	A	A	A	A	A	A	A	A	A	A	A	A	A	A	A	A	A	A	A	A	A	A	A	A	A	A	A	A	A	G	A	A	A	R	A	A	A	A	A	A	G	A	G	A	A	A	A	A	A
m930	A	A	A	A	A	A	A	A	A	A	A	A	A	A	A	A	A	A	A	A	A	A	A	A	A	A	A	A	A	A	A	A	A	A	A	A	A	A	A	A	A	A	A	A	A	A	A	A	A
m931	C	C	C	C	C	M	C	C	C	A	A	C	A	C	A	A	C	A	C	C	C	A	C	C	C	C	C	C	A	A	A	A	A	A	C	C	C	C	M	C	C	A	A	C	C	C	A	A	A
m932	A	A	A	A	A	A	A	A	A	A	A	A	G	A	A	A	A	G	A	A	A	A	A	G	A	A	A	A	A	G	G	G	G	G	A	A	A	A	A	G	G	G	G	G	A	A	A	A	A
m933	A	A	A	A	A	A	A	A	A	A	A	A	A	A	A	A	A	A	A	A	A	A	A	A	A	A	A	A	A	A	A	A	A	A	A	A	A	A	A	A	A	A	A	A	A	A	A	A	A
m934	G	G	G	G	G	G	G	G	G	G	G	G	G	G	G	G	G	G	G	G	G	G	G	G	G	G	G	G	G	G	G	G	G	G	G	G	G	G	G	G	G	G	G	G	G	G	G	G	G
m935	G	A	A	G	A	A	A	A	G	G	G	G	G	A	R	G	G	G	G	A	G	G	G	G	A	A	G	G	G	G	G	G	G	G	G	G	G	G	G	A	G	A	G	G	G	G	R	A	G
m936	G	G	G	G	A	failed	A	A	G	A	G	G	G	G	G	G	A	G	G	G	G	G	G	G	G	G	G	G	G	G	G	G	G	G	G	G	G	G	G	G	G	G	G	G	G	G	G	A	A
m937	A	A	A	A	A	A	A	A	A	A	A	A	A	A	A	A	A	A	A	A	A	A	A	A	A	A	A	A	A	A	A	A	A	A	G	G	G	A	A	A	A	A	A	A	A	A	A	A	A
m938	A	A	A	A	A	A	A	A	A	A	A	A	A	A	A	A	A	A	A	A	A	A	A	A	A	A	A	A	A	A	A	A	A	A	A	A	A	A	A	A	A	A	A	A	A	A	A	A	A
m939	T	T	T	T	T	T	T	T	T	T	T	G	G	T	failed	T	G	T	G	T	T	G	G	T	T	T	T	T	T	T	T	T	T	T	T	T	T	T	T	T	T	T	T	T	T	T	G	G	G
m940	G	G	G	A	G	G	G	G	G	G	G	G	G	G	R	G	G	G	G	G	G	G	G	G	A	G	G	G	G	R	G	G	A	G	G	G	G	G	G	G	G	G	G	A	G	R	G	G	G
m941	G	G	G	G	G	G	G	G	G	G	G	G	G	G	G	G	G	G	G	G	G	G	G	G	G	G	G	G	G	A	G	G	G	R	G	G	G	G	G	G	A	G	A	G	G	G	G	G	G
m942	C	C	C	C	G	failed	G	G	G	G	G	G	C	G	S	C	G	C	C	C	G	C	C	C	C	C	C	C	G	S	G	G	C	C	C	C	G	C	G	C	C	C	C	C	C	C	C	G	S
m943	G	G	G	G	G	G	G	G	G	G	G	G	G	G	G	G	G	G	G	G	G	G	G	G	G	G	G	G	G	G	G	G	G	G	G	G	G	G	G	G	G	G	G	G	G	G	G	G	G
m944	C	C	C	C	C	C	C	C	C	C	C	C	C	C	C	C	C	C	C	C	C	C	C	C	C	C	C	C	C	C	C	C	C	C	C	C	C	C	C	C	C	C	C	C	C	C	C	C	C
m945	G	G	G	G	G	R	G	G	A	G	G	G	G	A	A	A	G	G	G	R	G	G	G	G	G	A	A	A	G	G	G	G	A	G	A	G	G	G	G	G	G	G	G	G	G	G	G	G	G
m946	A	R	A	A	A	A	A	A	A	A	A	A	A	A	A	A	G	A	A	R	A	A	A	A	A	A	A	A	A	A	A	A	G	A	A	A	A	A	G	G	A	R	A	A	A	A	A	G	A
m947	G	R	G	G	G	R	G	G	G	G	G	A	A	A	A	A	A	G	G	R	G	A	G	G	G	G	G	G	G	G	G	G	G	G	G	G	G	G	G	G	G	G	G	G	G	G	G	G	G
m948	C	C	C	C	C	C	C	C	C	C	C	failed	failed	C	C	C	failed	C	G	C	C	failed	failed	C	C	C	C	C	C	C	C	C	C	C	C	C	C	C	C	C	C	C	C	C	C	C	failed	failed	failed
m949	A	R	G	A	A	A	A	A	A	G	A	A	G	A	R	A	A	A	A	A	G	G	A	G	G	G	A	G	A	A	A	A	A	A	G	G	A	G	G	A	G	G	G	A	G	G	A	A	A
m950	A	R	G	G	A	A	A	A	G	A	G	A	A	A	A	A	G	A	A	R	A	A	A	A	A	A	G	A	A	G	G	G	A	G	A	A	R	G	G	G	G	G	G	G	A	A	A	G	A
m951	A	A	A	A	A	A	A	A	A	A	A	A	A	A	A	A	A	A	A	A	C	A	A	A	A	A	A	A	A	A	A	A	A	A	A	A	A	A	A	A	A	A	A	A	A	A	A	A	A
m952	G	G	G	G	G	G	G	G	G	G	G	G	G	G	G	G	G	G	G	G	G	G	G	G	G	G	G	G	G	G	G	G	G	G	G	G	G	G	G	G	G	G	G	G	G	G	G	G	G
m953	A	C	A	A	A	C	A	A	C	C	C	A	C	C	C	A	C	C	A	M	A	C	C	C	A	M	C	C	A	C	C	C	C	C	C	C	C	C	C	C	C	C	C	C	A	A	C	C	A
m954	G	A	G	G	G	R	G	G	A	A	A	G	A	G	R	G	G	G	G	R	G	A	G	G	G	A	A	A	G	A	A	G	G	G	R	A	G	A	A	G	G	G	G	G	A	A	G	G	G
m955	A	A	A	A	A	A	A	A	A	A	A	A	A	A	A	A	A	A	A	A	A	A	A	A	A	A	A	A	A	A	A	A	A	A	A	A	A	A	A	A	A	A	A	A	A	A	A	A	A
m956	A	R	G	G	G	G	G	G	A	A	A	A	A	A	A	A	G	A	A	R	A	A	A	A	A	A	A	A	A	A	A	A	A	A	A	A	A	A	A	A	A	R	A	A	G	R	G	G	G
m957	G	G	G	G	G	G	G	G	G	G	G	G	G	G	G	G	G	G	G	R	G	G	G	G	G	G	G	G	G	G	G	G	G	G	G	G	G	G	G	G	G	G	G	G	G	G	G	G	G
m958	C	C	T	T	failed	failed	T	failed	C	T	C	T	C	T	T	T	T	failed	C	C	C	C	Y	T	C	C	T	failed	C	C	C	C	C	C	C	C	C	C	C	failed	C	C	C	C	C	C	C	C	C
m959	C	C	C	C	C	C	C	C	T	T	T	C	T	C	C	C	T	T	T	T	C	T	T	C	T	T	C	C	T	C	T	failed	C	T	T	C	T	T	C	C	C	C	T	C	C	C	Y	C	C
m960	A	A	A	A	A	A	A	A	A	A	A	A	A	A	A	A	A	A	A	A	A	A	A	A	A	A	A	A	A	A	A	A	A	A	A	A	A	A	A	A	A	A	A	A	A	A	A	A	A
m961	A	G	G	G	G	G	G	G	G	G	G	G	A	G	G	G	G	G	G	G	G	A	G	G	G	G	G	G	G	G	G	G	G	G	G	G	G	G	G	G	G	G	G	G	G	G	G	G	G
m962	G	G	G	G	G	G	G	G	G	G	G	G	G	G	G	G	G	G	G	G	G	G	G	G	G	G	G	G	G	G	G	G	G	G	G	G	G	G	G	G	G	G	G	G	G	G	G	G	G
m963	failed	failed	T	T	Y	Y	T	Y	Y	failed	T	failed	Y	failed	failed	Y	T	T	Y	Y	Y	Y	Y	Y	Y	Y	Y	Y	Y	Y	Y	Y	failed	Y	Y	T	Y	Y	Y	Y	Y	Y	Y	T	Y	Y	Y	Y	Y
m964	failed	failed	failed	failed	failed	failed	failed	failed	failed	failed	failed	failed	failed	failed	failed	failed	failed	failed	failed	failed	failed	failed	failed	failed	failed	failed	failed	failed	failed	failed	failed	failed	failed	failed	failed	failed	failed	failed	failed	failed	failed	failed	failed	failed	failed	failed	failed	failed	failed
m965	G	G	G	G	G	G	G	G	G	G	G	G	G	G	G	G	G	G	G	G	G	G	G	G	G	G	G	G	G	G	G	G	G	G	G	G	G	G	G	G	G	G	G	G	G	G	G	G	G
m966	A	R	G	G	A	R	A	A	A	A	A	A	A	A	R	A	G	A	G	G	G	A	G	G	G	G	A	G	A	A	A	A	G	A	G	A	G	A	A	A	A	R	G	A	A	A	A	R	A
m967	G	G	G	G	G	G	G	G	G	G	G	G	G	G	G	G	G	G	G	G	G	G	G	G	G	G	G	G	G	G	G	G	G	G	G	G	G	G	G	G	G	G	G	G	G	G	G	G	G
m968	T	K	T	G	G	G	G	G	G	G	G	G	G	G	K	T	T	G	G	K	G	G	T	T	G	G	G	G	G	G	G	G	G	G	K	G	G	G	G	G	G	G	G	T	T	K	G	G	T
m969	A	A	A	A	A	A	A	A	A	A	A	A	A	A	A	A	A	A	A	A	A	A	A	A	A	G	G	G	A	A	A	A	A	A	A	A	A	A	A	A	A	A	A	A	A	A	A	A	A
m970	C	Y	T	T	C	T	T	C	C	C	C	C	T	C	Y	C	T	C	T	Y	C	T	C	C	C	C	C	C	C	T	T	T	T	T	C	C	Y	T	T	T	T	T	T	T	T	C	C	T	C
m971	C	C	C	C	C	C	C	C	C	C	C	C	C	C	C	C	C	C	C	C	C	C	C	C	C	C	C	C	C	C	C	C	C	C	C	C	C	C	C	C	C	C	C	C	C	C	C	C	C
m972	G	G	G	G	G	G	G	G	G	G	G	G	G	G	G	G	G	G	G	G	G	G	G	G	G	G	G	G	G	G	G	G	G	G	G	G	G	G	G	G	G	G	G	G	G	G	G	G	G
m973	A	A	A	A	A	A	A	A	A	A	A	A	A	A	A	A	A	A	A	A	A	A	A	A	A	A	A	A	A	A	A	A	A	A	A	A	A	A	A	A	A	A	A	A	A	A	A	A	A
m974	G	G	A	A	G	G	G	G	A	G	G	G	A	G	G	G	G	A	G	G	G	A	G	G	G	G	G	G	G	A	G	G	G	A	G	G	G	G	G	G	A	G	A	G	G	G	G	G	R
m975	C	C	C	C	C	C	C	C	C	C	C	A	C	A	C	A	C	C	C	C	C	C	C	C	C	C	C	C	C	C	C	C	C	C	M	C	C	C	C	C	C	C	C	C	C	C	C	C	C
m976	A	A	A	A	A	A	A	A	A	A	A	A	A	A	A	A	A	A	A	A	A	A	A	A	A	A	A	A	A	A	A	A	A	A	A	A	A	A	A	A	A	A	A	A	A	A	A	A	A
m977	C	M	C	C	C	M	C	C	C	C	A	C	A	C	C	C	C	A	C	C	C	A	A	M	A	C	C	C	C	A	A	A	C	A	C	C	C	A	C	A	C	A	C	C	C	C	C	C	C
m978	failed	failed	failed	failed	failed	failed	failed	failed	failed	failed	failed	failed	failed	failed	failed	failed	failed	failed	failed	failed	failed	failed	failed	failed	failed	failed	failed	failed	failed	failed	failed	failed	failed	failed	failed	failed	failed	failed	failed	failed	failed	failed	failed	failed	failed	failed	failed	failed	failed
m979	G	G	G	A	G	G	G	G	G	G	G	G	G	A	R	G	G	G	G	G	G	G	G	G	G	G	G	G	G	G	G	G	G	G	A	G	A	A	G	G	G	G	G	G	G	G	G	G	A
m980	C	C	T	T	C	C	C	T	C	C	C	C	C	C	C	C	C	C	C	C	T	C	C	C	T	T	C	T	T	T	T	T	C	T	T	T	T	T	C	Y	T	T	T	C	T	Y	T	C	Y
m981	A	A	A	A	A	A	A	A	A	A	A	A	A	A	A	A	A	A	A	A	A	A	A	A	A	A	A	A	A	A	A	A	A	A	A	A	A	A	A	A	A	A	A	A	A	A	A	A	A
m982	A	A	A	A	A	A	A	A	A	A	A	A	G	A	A	A	G	G	A	A	A	A	A	A	A	A	A	A	A	G	G	G	A	G	A	A	A	A	A	G	A	G	G	A	A	A	A	R	G
m983	G	G	G	G	G	G	G	G	G	G	G	G	G	G	G	G	G	G	G	R	G	G	A	A	G	G	G	G	G	G	G	G	G	G	G	G	G	G	G	G	G	G	G	G	G	G	G	G	G
m984	G	G	G	A	G	G	G	G	G	G	G	G	G	G	G	G	G	A	G	G	G	G	G	G	G	G	G	G	G	G	G	G	G	G	G	G	G	G	G	G	G	G	G	G	G	G	G	G	G
m985	failed	failed	failed	failed	failed	failed	failed	failed	failed	failed	failed	failed	failed	failed	failed	failed	failed	failed	failed	failed	failed	failed	failed	failed	failed	failed	failed	failed	failed	failed	failed	failed	failed	failed	failed	failed	failed	failed	failed	failed	failed	failed	failed	failed	failed	failed	failed	failed	failed
m986	C	C	C	C	C	C	C	C	C	C	C	C	C	C	C	C	C	C	C	C	C	C	C	C	C	C	C	C	C	C	C	C	C	C	C	C	C	C	C	C	C	C	C	C	C	C	C	C	C
m987	T	T	T	T	T	W	T	T	T	T	T	T	T	T	T	T	T	T	A	T	A	T	A	A	T	W	T	A	T	A	A	W	T	T	T	T	T	T	T	A	A	T	A	T	T	T	T	T	T
m988	C	S	failed	failed	failed	S	failed	failed	C	C	C	failed	C	C	C	G	G	C	G	G	G	failed	C	C	failed	S	C	failed	C	G	failed	failed	C	failed	C	C	failed	C	failed	failed	failed	failed	G	C	failed	failed	C	C	failed
m989	A	A	A	A	G	R	G	G	G	G	G	G	G	G	R	G	G	A	A	A	A	G	A	A	A	A	A	A	A	A	A	A	A	A	A	A	A	A	A	A	A	A	A	A	A	A	G	G	G
m990	failed	failed	failed	failed	failed	failed	failed	failed	failed	failed	failed	failed	failed	failed	failed	failed	failed	failed	failed	failed	failed	failed	failed	failed	failed	failed	failed	failed	failed	failed	failed	failed	failed	failed	failed	failed	failed	failed	failed	failed	failed	failed	failed	failed	failed	failed	failed	failed	failed
m991	A	A	A	A	A	A	A	A	A	A	A	A	A	A	A	A	A	A	A	A	A	A	A	A	A	A	A	A	A	A	A	A	A	A	A	A	A	A	A	A	A	A	A	A	A	A	A	A	A
m992	A	A	A	A	A	A	A	A	A	C	A	A	A	A	A	A	A	A	A	M	A	A	A	A	A	A	A	A	A	A	A	A	A	A	A	A	A	A	C	A	A	A	A	A	A	A	A	A	A
m993	A	G	G	A	G	G	G	G	G	G	G	A	A	G	R	A	A	G	A	R	A	A	A	A	G	G	A	R	A	A	A	A	A	A	A	A	A	A	A	A	A	R	A	A	A	A	R	G	A
m994	failed	failed	failed	failed	failed	failed	failed	failed	failed	failed	failed	failed	failed	failed	failed	failed	failed	failed	failed	failed	failed	failed	failed	failed	failed	failed	failed	failed	failed	failed	failed	failed	failed	failed	failed	failed	failed	failed	failed	failed	failed	failed	failed	failed	failed	failed	failed	failed	failed
m995	C	C	C	C	C	Y	C	C	C	T	T	C	T	C	T	T	C	T	C	C	C	T	C	C	C	C	C	C	T	T	T	T	T	T	C	C	C	C	Y	C	C	T	T	C	C	C	T	T	T
m996	G	G	G	G	G	G	G	G	A	A	A	G	G	G	G	G	G	A	G	G	G	G	G	G	G	G	G	G	G	G	G	G	G	G	G	G	G	G	G	G	G	G	G	G	G	G	G	G	G
m997	A	R	G	A	A	G	G	G	G	G	G	G	A	G	R	G	A	G	A	A	A	A	G	G	A	A	G	R	G	failed	G	G	A	G	G	R	G	G	A	G	R	G	A	A	G	A	A	G	failed
m998	failed	failed	failed	failed	failed	failed	failed	failed	failed	failed	failed	failed	failed	failed	failed	failed	failed	failed	failed	failed	failed	failed	failed	failed	failed	failed	failed	failed	failed	failed	failed	failed	failed	failed	failed	failed	failed	failed	failed	failed	failed	failed	failed	failed	failed	failed	failed	failed	failed
m999	failed	failed	failed	failed	failed	failed	failed	failed	failed	failed	failed	failed	failed	failed	failed	failed	failed	failed	failed	failed	failed	failed	failed	failed	failed	failed	failed	failed	failed	failed	failed	failed	failed	failed	failed	failed	failed	failed	failed	failed	failed	failed	failed	failed	failed	failed	failed	failed	failed
m1000	Y	C	C	C	C	C	C	C	Y	C	Y	Y	C	Y	Y	C	C	Y	C	Y	failed	C	C	C	failed	failed	C	Y	failed	C	C	C	C	C	C	C	C	C	C	C	C	Y	C	C	C	C	Y	C	C
m1001	T	T	T	T	T	T	T	T	T	T	T	T	T	T	T	T	T	T	T	T	T	T	T	T	T	T	T	T	T	T	T	T	T	T	T	T	T	T	T	T	T	T	T	T	T	T	T	T	T
m1002	A	A	A	A	A	M	A	A	A	A	A	A	A	A	A	A	A	C	A	A	A	A	A	A	A	A	A	A	C	A	A	A	A	A	A	A	A	A	A	A	A	A	A	A	A	A	C	A	M
m1003	A	A	A	A	A	A	A	A	A	A	A	A	A	A	A	A	A	A	A	A	A	A	A	A	A	A	A	A	A	A	A	A	A	A	A	A	A	A	A	A	A	A	A	A	A	A	A	A	A
m1004	G	G	G	G	G	G	G	G	G	G	G	G	G	G	G	G	G	G	G	failed	G	G	T	T	G	G	G	G	G	G	G	G	G	G	G	T	G	G	G	G	G	G	G	G	G	G	T	T	G
m1005	C	Y	C	C	C	C	C	C	C	C	C	T	T	T	C	C	C	T	T	Y	C	T	T	T	C	C	C	C	C	C	C	C	C	C	C	C	C	C	C	T	C	C	C	T	C	C	C	C	C
m1006	G	G	G	G	G	G	G	G	G	G	G	G	G	G	G	G	G	G	G	G	G	G	G	G	G	G	G	G	G	G	G	G	G	G	G	G	G	G	G	G	G	G	G	G	G	G	G	G	G
m1007	C	A	C	C	C	M	C	C	A	A	A	C	A	C	M	C	C	C	C	M	C	A	C	C	C	A	A	A	C	A	A	C	C	C	M	A	C	A	A	C	C	C	C	C	A	A	C	C	C
m1008	A	R	G	G	G	G	G	G	G	G	G	G	A	A	R	G	A	G	G	G	G	A	A	A	A	G	A	R	G	A	A	A	G	A	G	G	A	A	A	A	A	A	G	G	G	G	A	A	R
m1009	T	T	T	T	T	T	T	T	T	T	T	T	T	T	T	T	T	T	T	T	T	T	T	T	T	T	T	T	T	T	T	T	T	T	T	T	T	T	T	T	T	T	T	T	T	T	T	T	T
m1010	G	G	G	G	G	G	G	G	G	G	G	G	G	G	G	G	G	G	G	G	G	G	G	G	G	G	G	G	G	G	G	G	G	G	G	G	G	G	G	G	G	G	G	G	G	G	G	G	G
m1011	failed	failed	failed	failed	failed	failed	failed	failed	failed	failed	failed	failed	failed	failed	failed	failed	failed	failed	failed	failed	failed	failed	failed	failed	failed	failed	failed	failed	failed	failed	failed	failed	failed	failed	failed	failed	failed	failed	failed	failed	failed	failed	failed	failed	failed	failed	failed	failed	failed
m1012	G	R	A	A	A	A	A	A	A	G	G	A	G	A	R	A	A	G	A	G	A	G	G	G	A	A	A	A	G	A	A	A	G	A	R	A	A	A	A	G	A	A	G	G	A	R	A	A	G
m1013	A	A	A	A	A	A	A	A	A	A	A	A	A	A	A	A	A	A	A	A	A	A	A	A	A	A	A	A	A	A	A	A	A	A	A	A	A	A	A	A	A	A	A	A	A	A	A	A	A
m1014	C	C	A	A	A	A	A	A	A	A	C	A	A	A	A	A	A	A	C	M	C	C	C	C	C	C	C	C	C	C	C	C	C	C	C	A	C	C	C	C	C	C	C	C	A	M	C	C	C
m1015	failed	T	failed	failed	T	failed	failed	W	failed	failed	failed	failed	failed	failed	W	T	T	failed	A	T	A	failed	failed	failed	failed	A	failed	A	failed	T	failed	W	failed	W	W	failed	failed	failed	W	A	W	failed	A	failed	failed	A	W	W	W
m1016	T	T	T	T	T	T	T	T	T	T	T	T	T	T	T	T	T	T	T	T	T	T	T	T	T	T	T	T	T	T	T	T	T	T	T	T	T	T	T	T	T	T	T	T	T	T	T	T	T
m1017	A	A	A	A	A	failed	A	A	A	A	A	A	A	A	A	A	A	A	A	A	A	A	A	A	A	A	A	A	A	A	A	A	A	A	A	A	A	A	A	A	A	A	A	A	A	A	A	A	A
m1018	failed	failed	failed	failed	failed	failed	failed	failed	failed	failed	failed	failed	failed	failed	failed	failed	failed	failed	failed	failed	failed	failed	failed	failed	failed	failed	failed	failed	failed	failed	failed	failed	failed	failed	failed	failed	failed	failed	failed	failed	failed	failed	failed	failed	failed	failed	failed	failed	failed
m1019	A	A	A	A	A	A	A	A	A	A	A	A	A	A	A	A	A	A	A	A	A	A	A	A	A	A	A	A	A	A	A	A	A	A	A	A	A	A	A	A	A	A	A	A	A	A	A	A	A
m1020	T	T	T	T	T	T	T	T	T	T	T	T	C	T	Y	T	T	T	T	T	T	C	T	T	T	T	T	T	T	T	T	T	C	T	T	T	T	T	T	T	T	T	T	C	T	T	T	T	T
m1021	C	C	C	C	C	C	C	C	C	C	C	C	C	C	C	C	C	C	C	C	C	C	C	C	C	C	C	C	C	C	C	C	C	C	C	C	C	C	C	C	C	C	C	C	C	C	C	C	C
m1022	G	G	G	G	G	G	G	G	G	G	G	G	C	G	G	G	G	failed	G	G	G	G	G	G	C	G	G	G	G	G	G	G	C	G	G	G	G	G	G	G	G	G	G	C	G	S	G	G	G
m1023	A	G	G	G	G	G	G	G	G	G	G	G	G	G	G	G	G	A	G	G	G	G	G	G	G	R	A	A	G	G	G	G	A	G	G	G	G	G	G	G	G	G	G	A	G	G	G	G	G
m1024	A	A	A	A	A	A	A	A	A	A	A	A	A	A	A	A	A	A	A	A	A	A	A	A	A	A	A	A	A	A	A	A	A	A	A	A	A	A	A	A	A	A	A	A	A	A	A	A	A
m1025	T	G	G	T	G	G	G	G	T	T	T	T	T	G	K	T	T	T	T	G	T	T	T	T	G	K	T	T	T	T	T	T	T	T	T	T	T	T	T	G	T	G	T	T	T	T	K	G	T
m1026	A	R	G	G	A	R	G	A	G	G	G	A	G	A	R	A	G	A	G	R	A	G	G	G	A	A	A	A	G	G	G	A	A	A	A	A	A	A	G	G	A	A	G	A	G	A	A	A	A
m1027	A	A	T	T	T	W	T	T	T	T	A	A	A	A	W	A	T	A	A	A	T	A	A	A	T	A	A	A	A	W	A	A	T	W	A	A	A	A	A	A	A	A	A	T	A	W	A	T	T
m1028	G	G	G	G	G	G	G	G	G	G	G	G	G	G	G	G	G	G	G	G	G	G	G	G	G	G	G	G	G	G	G	G	G	G	G	G	G	G	G	G	G	G	G	G	G	G	G	G	G
m1029	C	C	C	C	C	C	C	C	C	C	C	C	C	C	C	C	C	C	C	C	C	C	C	C	C	C	C	C	C	C	C	C	C	C	C	C	C	C	C	C	C	C	C	C	C	C	C	C	C
m1030	G	G	G	G	G	G	G	G	G	G	G	G	T	G	K	G	G	G	G	G	G	T	G	G	G	G	G	G	G	G	G	G	G	G	G	G	G	G	G	G	G	G	G	G	G	G	G	G	G
m1031	G	A	A	A	A	A	A	A	G	A	G	G	A	G	R	A	A	G	A	R	G	A	A	A	G	G	A	G	G	A	A	A	A	A	A	A	A	A	A	A	A	G	A	A	A	A	G	A	A
m1032	G	G	G	G	G	G	G	G	G	G	G	G	G	G	G	G	G	G	G	G	G	G	G	G	G	G	G	G	G	G	G	G	G	G	G	G	G	G	G	G	G	G	G	G	G	G	G	G	G
m1033	A	A	A	A	A	R	A	A	A	A	A	A	A	A	A	A	A	A	A	R	G	A	A	A	G	G	A	G	A	A	A	A	A	A	A	A	A	A	A	A	G	A	G	A	A	R	A	A	A
m1034	A	A	A	A	A	A	A	A	A	A	A	A	A	A	A	A	A	A	A	A	A	A	A	A	A	A	A	A	A	A	A	A	A	A	A	A	A	A	A	A	A	A	A	A	A	A	A	A	A
m1035	A	A	A	A	A	M	A	A	A	A	A	A	A	A	A	A	A	A	A	M	C	A	A	A	C	C	A	C	A	A	A	A	A	A	A	A	A	A	A	A	C	A	C	A	A	M	A	A	A
m1036	G	G	G	G	G	G	G	G	G	G	G	G	G	G	G	G	G	G	G	G	G	G	G	G	G	G	G	G	G	G	G	G	G	G	G	G	G	G	G	G	G	G	G	G	G	G	G	G	G
m1037	A	A	A	A	A	A	A	A	A	A	A	A	A	A	A	A	G	A	A	A	A	A	A	A	A	A	A	A	A	A	A	A	A	A	A	A	A	A	A	A	A	A	A	A	A	A	A	A	A
m1038	A	A	A	A	A	A	A	A	A	A	A	A	A	A	A	A	A	A	A	A	A	A	A	A	A	A	A	A	A	A	A	A	A	A	A	A	A	A	A	A	A	A	A	A	A	A	A	A	A
m1039	A	A	A	A	A	A	A	A	A	A	A	A	A	A	A	A	A	A	A	A	A	A	A	A	A	A	A	A	A	A	A	A	A	A	A	A	A	A	A	A	A	A	A	A	A	A	A	A	A
m1040	C	C	C	C	C	C	C	C	C	C	C	C	C	C	C	C	C	C	C	C	C	C	T	T	C	C	C	C	C	C	C	C	C	C	C	C	C	C	C	C	C	C	C	C	C	C	C	C	C
m1041	failed	failed	failed	failed	failed	failed	failed	failed	failed	failed	failed	failed	failed	failed	failed	failed	failed	failed	failed	failed	failed	failed	failed	failed	failed	failed	failed	failed	failed	failed	failed	failed	failed	failed	failed	failed	failed	failed	failed	failed	failed	failed	failed	failed	failed	failed	failed	failed	failed
m1042	G	G	G	G	G	G	G	G	G	G	G	G	A	G	G	G	G	G	G	G	G	G	G	G	G	G	G	G	G	G	G	G	G	G	G	G	G	G	G	G	G	G	G	G	G	G	G	G	G
m1043	G	G	A	A	G	G	G	G	G	G	G	G	G	A	R	G	G	G	G	G	G	G	G	G	G	G	G	G	G	G	G	G	G	G	A	G	R	A	G	G	G	G	G	G	G	G	A	A	G
m1044	failed	failed	failed	G	G	G	G	G	G	failed	G	G	G	G	failed	G	G	G	G	G	G	G	S	S	G	S	S	failed	G	G	G	S	G	S	G	S	G	G	failed	S	failed	S	G	failed	G	S	S	G	failed
m1045	C	C	C	C	C	C	C	C	C	C	C	C	C	C	C	C	C	C	C	C	G	C	C	C	G	G	C	G	C	C	C	C	C	C	G	G	C	C	C	C	G	C	C	C	G	S	C	C	C
m1046	C	C	G	C	C	S	G	G	G	G	G	G	C	G	S	G	C	G	C	C	C	C	G	G	C	C	G	S	G	G	C	G	C	G	C	C	C	C	C	C	C	C	C	C	C	C	C	G	S
m1047	C	M	A	C	C	M	C	C	C	A	A	A	A	C	M	C	C	C	A	A	A	A	C	C	C	A	C	M	C	C	C	C	C	C	C	C	C	C	C	C	C	C	C	C	C	M	C	C	failed
m1048	T	T	T	T	T	T	T	T	T	T	T	T	T	T	T	T	T	T	T	T	T	T	T	T	T	T	T	T	T	T	T	T	T	T	T	T	T	T	T	T	T	T	T	T	T	T	T	T	T
m1049	A	A	A	A	A	A	A	A	A	A	A	A	A	A	A	A	A	A	A	A	A	A	A	A	A	A	A	A	A	A	A	A	A	A	A	A	A	A	A	A	A	A	A	A	A	A	A	A	A
m1050	G	G	G	G	G	K	G	G	T	T	T	G	T	G	K	G	G	G	G	K	G	T	G	G	G	G	G	G	G	T	T	G	G	G	G	G	G	G	T	G	G	G	G	G	G	G	G	G	G
m1051	failed	failed	failed	failed	failed	failed	failed	failed	failed	failed	failed	failed	failed	failed	failed	failed	failed	failed	failed	failed	failed	failed	failed	failed	failed	failed	failed	failed	failed	failed	failed	failed	failed	failed	failed	failed	failed	failed	failed	failed	failed	failed	failed	failed	failed	failed	failed	failed	failed
m1052	C	C	C	C	C	C	C	C	C	C	C	C	C	C	C	C	C	C	C	C	C	C	C	C	C	C	C	C	C	G	G	G	G	G	C	C	C	C	C	G	G	G	G	G	C	C	C	C	C
m1053	G	G	A	A	G	G	G	G	G	G	G	G	G	A	R	G	G	G	G	G	G	G	G	G	G	R	A	R	G	G	G	G	A	G	G	G	G	G	G	G	G	G	G	A	G	G	A	A	G
m1054	G	G	G	G	G	G	G	G	G	G	G	G	G	G	G	G	G	G	G	G	G	G	G	G	G	G	G	G	G	G	G	G	G	G	G	G	G	G	G	G	G	G	G	G	G	G	G	G	G
m1055	failed	failed	failed	failed	failed	failed	failed	failed	failed	failed	failed	failed	failed	failed	failed	failed	failed	failed	failed	failed	failed	failed	failed	failed	failed	failed	failed	failed	failed	failed	failed	failed	failed	failed	failed	failed	failed	failed	failed	failed	failed	failed	failed	failed	failed	failed	failed	failed	failed
m1056	C	S	C	C	G	S	G	G	C	C	C	G	C	G	S	G	G	G	G	G	G	C	G	G	G	G	C	G	G	S	C	G	C	G	G	G	G	G	G	G	C	G	G	C	G	C	G	G	G
m1057	G	G	G	G	G	G	G	G	G	G	G	G	G	G	G	G	G	G	G	G	G	G	G	G	G	G	G	G	G	G	G	G	G	G	G	G	G	G	G	G	G	G	G	G	G	G	G	G	G
m1058	A	A	A	A	A	A	A	A	A	A	A	A	A	A	A	A	A	A	A	A	A	A	A	A	A	A	A	A	A	A	A	A	A	A	A	A	A	A	A	A	A	A	A	A	A	A	A	A	A
m1059	G	G	G	G	G	G	G	G	G	G	G	G	G	G	G	G	G	G	G	G	G	G	G	G	G	G	G	G	G	G	G	G	G	G	G	G	G	G	G	G	G	G	G	G	G	G	G	G	G
m1060	T	T	T	T	T	T	G	T	T	T	T	T	T	T	K	T	T	T	T	failed	T	T	T	T	T	T	T	T	T	T	T	T	T	T	T	G	T	T	T	T	T	T	T	T	T	K	T	T	G
m1061	G	G	G	G	G	G	G	G	G	G	G	G	G	T	K	G	T	G	G	G	G	G	G	G	G	K	T	K	G	G	G	G	T	G	G	G	G	G	G	G	G	G	G	T	G	G	T	T	G
m1062	G	R	G	G	A	R	A	G	G	A	G	A	A	G	G	A	G	G	G	G	G	A	G	G	G	G	G	G	G	G	G	G	A	G	G	A	G	G	A	G	G	G	G	A	G	A	G	G	G
m1063	G	G	G	G	G	G	G	G	G	G	G	G	G	G	R	G	G	G	G	R	G	G	G	G	G	G	G	G	G	G	G	G	G	R	G	G	G	G	G	A	A	G	A	G	G	G	G	A	G
m1064	A	A	A	A	A	A	A	A	A	G	A	A	A	A	A	A	A	A	A	failed	A	A	A	A	A	A	A	A	A	A	A	A	A	A	A	A	A	A	G	A	A	A	A	A	A	A	A	A	A
m1065	G	G	G	G	G	G	G	G	G	G	G	G	G	G	G	G	G	G	G	G	G	G	G	G	G	G	G	G	G	G	G	G	G	G	G	G	G	G	G	G	G	G	G	G	G	G	G	G	G
m1066	A	A	A	A	A	A	A	A	A	A	A	A	A	A	A	A	A	A	A	A	A	A	A	A	A	A	A	A	A	A	A	A	A	A	A	A	A	A	A	A	A	A	A	A	A	A	A	A	A
m1067	G	R	A	A	G	G	G	G	G	G	G	G	G	G	G	G	A	G	G	R	G	G	G	G	G	G	G	G	G	A	A	A	G	A	G	G	R	A	A	A	A	A	A	A	G	G	G	A	G
m1068	G	G	G	G	G	G	G	G	G	G	G	G	G	G	G	G	G	G	G	G	G	G	G	G	G	G	G	G	G	G	G	G	G	G	G	G	G	G	G	G	G	G	G	G	G	G	G	G	G
m1069	S	S	S	S	G	failed	G	S	S	G	G	G	failed	S	G	G	S	S	G	G	G	failed	S	G	failed	failed	S	S	G	G	G	failed	G	failed	G	failed	G	failed	failed	S	S	G	G	G	G	S	S	failed	G
m1070	T	T	T	T	T	T	T	T	T	T	T	T	T	T	T	T	T	T	T	T	T	T	T	T	T	T	T	T	T	T	T	T	T	T	T	T	T	T	T	T	T	T	T	T	T	T	T	T	T
m1071	failed	failed	failed	failed	failed	failed	failed	failed	failed	failed	failed	failed	failed	failed	failed	failed	failed	failed	failed	failed	failed	failed	failed	failed	failed	failed	failed	failed	failed	failed	failed	failed	failed	failed	failed	failed	failed	failed	failed	failed	failed	failed	failed	failed	failed	failed	failed	failed	failed
m1072	failed	failed	T	T	T	T	T	T	T	T	T	C	C	T	Y	T	C	T	C	T	T	C	C	T	T	T	failed	failed	T	T	T	failed	T	failed	T	failed	T	failed	T	failed	failed	failed	T	T	T	failed	C	C	C
m1073	C	S	C	C	C	C	C	C	C	C	C	C	C	C	C	C	G	C	C	C	G	G	G	G	G	C	C	C	C	C	C	G	C	C	G	C	C	C	C	C	G	G	C	C	C	failed	G	G	G
m1074	T	T	T	T	T	T	T	T	T	T	T	T	T	T	T	T	T	T	T	T	T	T	T	T	T	T	T	T	T	T	T	T	T	T	T	T	T	T	T	T	T	T	T	T	T	T	T	T	T
m1075	failed	A	A	A	A	A	A	A	A	A	A	A	A	A	A	A	A	failed	A	A	A	A	A	A	A	A	A	A	A	A	A	A	A	A	A	A	A	A	A	A	A	A	A	A	A	A	A	A	A
m1076	A	A	A	A	A	R	A	A	A	A	A	A	A	A	A	A	A	G	A	A	A	A	A	A	A	A	A	A	G	A	A	A	G	G	A	A	A	G	A	A	A	A	A	A	A	A	A	A	A
m1077	failed	failed	failed	failed	failed	failed	failed	failed	G	G	G	failed	failed	failed	failed	failed	G	G	failed	G	failed	failed	G	failed	G	G	failed	failed	failed	G	failed	G	failed	failed	G	failed	G	failed	failed	failed	G	G	G	failed	failed	failed	G	failed	failed
m1078	A	A	A	A	A	A	A	A	A	A	A	A	A	A	A	A	A	A	A	A	A	A	A	A	A	A	A	A	A	A	A	A	A	A	A	A	A	A	A	A	A	A	A	A	A	A	A	A	A
m1079	G	G	G	G	G	G	G	G	G	G	G	G	G	G	G	G	G	G	G	G	G	G	A	A	G	G	G	G	G	G	G	G	G	G	G	G	G	G	G	G	G	G	G	G	G	G	G	G	G
m1080	A	R	A	A	A	failed	A	A	A	A	A	A	G	A	A	A	A	A	G	G	G	G	A	A	A	G	A	R	A	A	A	A	A	A	A	A	A	A	A	A	A	A	A	A	A	R	A	A	A
m1081	failed	failed	failed	failed	failed	failed	failed	failed	failed	failed	failed	failed	failed	failed	failed	failed	failed	failed	failed	failed	failed	failed	failed	failed	failed	failed	failed	failed	failed	failed	failed	failed	failed	failed	failed	failed	failed	failed	failed	failed	failed	failed	failed	failed	failed	failed	failed	failed	failed
m1082	failed	failed	failed	failed	failed	failed	failed	failed	failed	failed	failed	failed	failed	failed	failed	failed	failed	failed	failed	failed	failed	failed	failed	failed	failed	failed	failed	failed	failed	failed	failed	failed	failed	failed	failed	failed	failed	failed	failed	failed	failed	failed	failed	failed	failed	failed	failed	failed	failed
m1083	G	G	G	A	G	G	G	G	G	G	G	G	G	G	G	G	G	A	G	G	G	G	G	G	G	G	G	G	G	G	G	G	G	G	G	G	G	G	G	G	G	G	G	G	G	G	G	G	G
m1084	A	A	A	A	A	A	A	A	A	A	A	G	G	G	R	A	A	A	A	A	A	G	A	A	A	A	A	A	A	G	G	A	A	A	G	G	G	G	A	A	A	A	A	A	R	R	A	A	A
m1085	G	G	G	G	G	G	G	G	G	G	G	G	G	G	G	G	G	G	G	G	G	G	G	G	G	G	G	G	G	G	G	G	G	G	G	G	G	G	G	G	G	G	G	G	G	G	G	G	G
m1086	G	R	A	A	A	R	G	A	A	A	A	A	A	A	R	A	A	A	G	G	G	A	G	failed	G	G	A	G	G	A	A	A	G	A	G	G	G	G	G	G	A	A	A	A	A	R	G	G	G
m1087	A	A	A	A	A	G	G	A	G	G	A	G	A	A	A	G	A	A	A	A	A	A	A	A	A	A	G	A	A	A	A	A	A	A	A	A	A	A	A	A	A	A	A	A	A	A	A	A	A
m1088	A	A	G	G	A	A	A	A	A	A	A	A	G	A	R	A	A	A	A	A	A	G	A	A	G	A	A	A	A	R	A	A	A	G	A	A	A	A	A	A	A	A	A	A	A	A	A	A	R
m1089	A	A	A	G	A	A	A	A	A	A	A	A	A	A	A	A	A	A	A	R	A	A	A	A	A	A	A	A	A	A	A	A	A	A	A	G	A	A	A	A	A	A	A	A	A	A	A	A	A
m1090	T	A	A	A	A	A	A	A	A	A	A	A	T	A	A	A	A	A	A	A	A	T	A	A	A	A	A	A	A	A	A	A	A	A	A	A	A	A	A	A	A	A	A	A	A	A	A	A	A
m1091	failed	failed	failed	failed	failed	failed	failed	failed	failed	failed	failed	failed	failed	failed	failed	failed	failed	failed	failed	failed	failed	failed	failed	failed	failed	failed	failed	failed	failed	failed	failed	failed	failed	failed	failed	failed	failed	failed	failed	failed	failed	failed	failed	failed	failed	failed	failed	failed	failed
m1092	T	T	T	T	T	T	T	T	T	T	T	T	T	T	T	T	T	T	T	T	T	T	T	T	T	T	T	T	T	T	T	T	T	T	T	T	T	T	T	T	T	T	T	T	T	T	T	T	T
m1093	G	G	G	G	G	G	G	G	G	G	G	G	G	G	G	G	G	G	G	G	G	G	G	G	G	G	G	G	G	G	G	G	G	G	G	G	G	G	G	G	G	G	G	G	G	G	G	G	G
m1094	A	A	A	G	A	A	A	A	A	A	A	G	G	G	R	G	A	A	G	A	A	G	A	A	A	A	A	A	G	A	A	A	A	A	G	G	G	G	A	A	A	A	A	A	A	A	A	A	A
m1095	A	A	A	A	A	A	A	A	A	A	A	A	A	A	A	A	A	A	A	A	A	A	failed	A	A	A	A	A	A	A	A	A	A	A	A	A	A	A	A	failed	A	A	A	A	A	A	A	A	A
m1096	A	R	G	A	A	A	A	A	G	A	G	A	A	A	A	A	G	A	A	R	A	A	A	A	A	A	G	A	A	G	G	G	A	G	A	A	R	G	G	G	G	G	G	G	A	A	A	G	A
m1097	G	G	G	G	G	G	G	G	G	G	G	G	G	G	G	G	G	G	G	S	G	G	G	G	C	G	G	G	G	G	G	G	G	G	G	G	G	G	G	G	G	G	G	G	G	G	G	G	G
m1098	A	R	G	A	G	G	G	A	G	G	G	G	G	G	G	G	G	A	G	G	G	G	A	G	G	G	G	G	A	A	A	A	A	A	G	A	A	A	A	G	G	G	G	A	G	G	A	A	G
m1099	A	C	C	C	C	M	C	C	C	C	C	C	C	C	C	C	C	C	C	C	C	C	C	C	A	C	A	A	C	C	C	C	C	C	C	A	C	C	C	A	C	M	A	C	C	M	C	C	C
m1100	A	A	C	C	C	M	C	C	C	C	A	A	C	A	M	A	C	A	A	A	C	A	A	A	C	A	A	A	A	M	A	C	C	M	A	A	A	A	A	A	A	A	A	C	A	M	A	C	C
m1101	T	T	T	T	T	T	T	T	T	T	T	T	T	T	T	T	C	T	T	Y	T	T	T	T	T	T	T	T	T	T	T	T	T	T	T	T	T	T	T	T	T	T	T	T	T	T	Y	T	T
m1102	T	T	T	T	T	T	T	T	T	T	T	T	T	T	T	T	T	T	T	T	T	T	T	T	C	T	T	T	T	T	T	T	T	T	T	T	T	T	T	T	T	T	T	T	T	T	T	T	T
m1103	G	A	G	G	G	G	G	G	A	A	A	A	G	A	A	A	A	A	G	R	A	G	G	G	A	R	G	G	G	G	G	G	G	G	A	A	A	A	A	A	A	G	A	A	G	R	G	A	A
m1104	failed	failed	failed	failed	failed	failed	failed	failed	failed	failed	failed	failed	failed	failed	failed	failed	failed	failed	failed	failed	failed	failed	failed	failed	failed	failed	failed	failed	failed	failed	failed	failed	failed	failed	failed	failed	failed	failed	failed	failed	failed	failed	failed	failed	failed	failed	failed	failed	failed
m1105	A	A	A	A	A	A	A	A	A	A	A	A	A	A	A	A	A	A	A	A	A	A	A	A	A	A	A	A	A	A	A	A	A	A	A	A	A	A	A	A	A	A	A	A	A	A	A	A	A
m1106	failed	failed	failed	failed	failed	failed	failed	failed	failed	failed	failed	failed	failed	failed	failed	failed	failed	failed	failed	failed	failed	failed	failed	failed	failed	failed	failed	failed	failed	failed	failed	failed	failed	failed	failed	failed	failed	failed	failed	failed	failed	failed	failed	failed	failed	failed	failed	failed	failed
m1107	G	G	G	G	G	G	G	G	G	G	G	G	G	G	G	G	G	G	G	G	G	G	G	G	G	T	T	T	G	G	G	G	G	G	G	G	G	G	G	G	G	G	G	G	G	G	G	G	G
m1108	A	A	G	G	G	G	A	G	G	G	A	A	A	G	R	A	A	G	A	A	A	A	A	A	A	A	G	R	A	A	A	A	A	A	A	A	A	A	A	A	A	A	A	A	A	A	A	A	A
m1109	G	G	G	G	G	R	G	G	A	A	A	G	A	G	R	G	G	G	G	R	G	A	G	G	G	G	G	G	G	A	A	G	G	G	G	G	G	G	A	G	G	G	G	G	G	G	G	G	G
m1110	G	G	A	A	G	G	G	G	G	G	G	G	G	G	R	G	G	G	G	G	G	G	G	G	A	G	G	G	G	A	G	A	G	A	G	G	G	G	G	G	G	G	G	G	G	G	G	G	failed
m1111	G	R	A	G	A	A	A	G	A	G	G	A	G	A	A	A	A	G	A	R	G	G	A	A	G	G	A	G	G	G	G	G	A	G	G	G	G	G	G	A	G	G	G	A	G	G	G	G	A
m1112	C	C	C	C	A	A	A	A	A	A	A	A	A	A	failed	A	A	A	A	C	A	A	C	M	A	C	C	C	A	failed	A	C	C	C	C	C	M	C	A	C	C	C	C	C	C	C	A	A	A
m1113	R	R	G	failed	G	failed	failed	failed	G	failed	G	failed	failed	failed	failed	failed	G	failed	G	R	A	G	G	G	A	A	G	A	G	G	G	G	G	G	A	G	G	G	G	G	A	G	G	failed	A	R	G	G	G
m1114	failed	failed	failed	failed	failed	failed	failed	failed	failed	failed	failed	failed	failed	failed	failed	failed	failed	failed	failed	failed	failed	failed	failed	failed	failed	failed	failed	failed	failed	failed	failed	failed	failed	failed	failed	failed	failed	failed	failed	failed	failed	failed	failed	failed	failed	failed	failed	failed	failed
m1115	G	G	G	G	G	G	G	G	G	G	G	G	G	G	G	G	G	G	G	G	G	G	G	G	G	G	G	G	G	G	G	G	G	G	G	G	G	G	G	G	G	G	G	G	G	G	G	G	G
m1116	A	A	A	A	A	W	A	A	T	T	T	A	T	A	W	A	A	A	A	W	A	T	A	A	A	A	A	A	A	T	T	A	A	A	A	A	A	A	T	A	A	A	A	A	A	A	A	A	A
m1117	failed	failed	failed	failed	failed	failed	failed	failed	failed	failed	failed	failed	failed	failed	failed	failed	failed	failed	failed	failed	failed	failed	failed	failed	failed	failed	failed	failed	failed	failed	failed	failed	failed	failed	failed	failed	failed	failed	failed	failed	failed	failed	failed	failed	failed	failed	failed	failed	failed
m1118	G	G	G	G	G	G	G	G	G	G	G	G	G	G	G	G	G	G	G	G	G	G	G	G	G	G	G	G	G	G	G	G	G	G	G	G	G	G	G	G	G	G	G	G	G	G	G	G	G
m1119	A	R	A	G	G	G	G	G	G	G	G	A	G	A	R	G	A	A	A	G	A	A	A	A	A	A	A	A	A	R	G	A	A	R	A	A	A	A	A	A	A	A	A	A	A	A	A	A	A
m1120	A	A	A	A	A	A	A	A	A	A	A	A	A	A	A	A	A	A	A	A	A	A	A	A	A	A	A	A	A	A	A	A	A	A	A	A	A	A	A	A	A	A	A	A	A	A	A	A	A
m1121	T	Y	C	T	T	T	T	T	T	T	T	T	T	T	T	T	C	C	T	Y	T	C	T	T	T	T	T	T	T	T	T	C	T	C	T	T	T	T	T	C	Y	T	T	C	T	T	T	T	T
m1122	failed	failed	failed	failed	failed	failed	failed	failed	failed	failed	failed	failed	failed	failed	failed	failed	failed	failed	failed	failed	failed	failed	failed	failed	failed	failed	failed	failed	failed	failed	failed	failed	failed	failed	failed	failed	failed	failed	failed	failed	failed	failed	failed	failed	failed	failed	failed	failed	failed
m1123	C	T	T	T	C	Y	C	C	C	C	C	C	C	T	C	T	T	T	T	T	T	C	T	T	T	T	T	T	T	T	T	T	T	T	T	T	T	T	T	T	T	T	T	T	T	T	T	T	T
m1124	A	A	A	A	A	A	A	A	A	A	A	A	A	A	A	A	A	A	A	A	A	A	A	A	A	A	A	A	A	A	A	A	A	A	A	A	A	A	A	A	A	A	A	A	A	A	A	A	A
m1125	C	C	C	C	C	C	C	C	C	C	C	C	C	C	C	C	A	C	C	C	C	C	C	C	C	C	C	C	C	C	C	C	C	C	C	C	C	C	C	C	C	C	C	C	C	C	C	C	C
m1126	A	G	A	A	G	A	G	G	G	G	G	G	G	G	G	G	G	G	G	R	G	G	G	G	G	G	G	G	A	G	G	G	A	A	A	A	A	A	G	G	G	G	G	A	G	R	A	G	A
m1127	G	G	G	G	G	G	G	G	G	G	G	G	G	G	G	G	G	G	G	G	G	G	G	G	G	G	G	G	G	G	G	G	G	G	G	G	G	G	G	G	G	G	G	G	G	G	G	G	G
m1128	failed	failed	failed	failed	failed	failed	failed	failed	failed	failed	failed	failed	failed	failed	failed	failed	failed	failed	failed	failed	failed	failed	failed	failed	failed	failed	failed	failed	failed	failed	failed	failed	failed	failed	failed	failed	failed	failed	failed	failed	failed	failed	failed	failed	failed	failed	failed	failed	failed
m1129	A	A	A	A	A	A	A	A	A	A	A	A	A	A	A	A	A	A	A	A	A	A	A	A	A	A	A	A	A	A	A	A	A	A	A	A	A	A	A	A	A	A	A	A	A	A	A	A	A
m1130	A	R	A	A	A	A	A	A	A	A	A	A	G	A	A	A	G	A	A	A	A	G	A	G	A	A	A	A	A	A	A	A	A	A	A	A	A	A	A	A	A	A	A	A	A	A	A	A	R
m1131	A	R	G	A	A	A	A	A	A	A	A	A	A	A	R	A	G	A	A	R	A	A	A	A	A	A	A	A	A	G	G	G	A	G	A	A	R	G	G	G	G	G	G	G	A	A	A	G	A
m1132	failed	failed	failed	failed	failed	failed	failed	failed	failed	failed	failed	failed	failed	failed	failed	failed	failed	failed	failed	failed	failed	failed	failed	failed	failed	failed	failed	failed	failed	failed	failed	failed	failed	failed	failed	failed	failed	failed	failed	failed	failed	failed	failed	failed	failed	failed	failed	failed	failed
m1133	T	T	T	T	C	Y	C	C	T	C	C	T	C	T	C	T	T	T	T	C	C	C	C	C	C	Y	T	T	C	T	T	C	T	C	C	C	C	C	T	T	C	C	T	T	Y	C	C	C	C
m1134	G	G	G	G	G	G	G	G	G	G	G	G	G	G	G	G	G	G	G	G	G	G	G	G	G	G	G	G	G	G	G	G	G	G	G	G	G	G	G	G	G	G	G	G	G	G	G	G	G
m1135	G	G	G	G	G	G	G	G	G	A	G	G	G	G	G	G	G	A	G	G	G	G	G	G	G	G	G	G	G	G	G	G	G	G	G	G	G	G	G	G	G	G	G	G	G	G	G	G	G
m1136	A	A	C	C	A	A	A	A	A	A	A	C	A	A	M	C	A	A	A	A	A	A	A	A	A	A	A	A	A	A	A	A	A	A	A	A	A	A	A	A	A	A	A	A	A	A	A	A	A
m1137	failed	failed	failed	failed	failed	failed	failed	failed	failed	failed	failed	failed	failed	failed	failed	failed	failed	failed	failed	failed	failed	failed	failed	failed	failed	failed	failed	failed	failed	failed	failed	failed	failed	failed	failed	failed	failed	failed	failed	failed	failed	failed	failed	failed	failed	failed	failed	failed	failed
m1138	T	C	C	C	C	C	C	C	C	C	C	C	T	C	C	C	C	C	C	C	C	T	C	C	C	C	C	C	C	C	C	C	C	C	C	C	C	C	C	C	C	C	C	C	C	C	C	C	C
m1139	A	A	A	A	A	A	G	A	A	A	A	A	A	A	A	A	A	A	A	A	A	A	A	A	A	R	G	R	A	A	A	A	G	A	A	A	A	A	A	A	A	A	A	G	A	R	A	A	A
m1140	G	G	G	G	G	G	G	G	A	A	A	G	G	G	G	G	G	A	G	G	G	G	G	G	G	G	G	G	A	G	A	G	G	A	G	G	R	A	G	G	G	R	G	G	G	G	G	G	G
m1141	G	G	G	G	G	G	G	G	G	G	G	G	G	G	G	G	G	G	G	G	G	G	G	G	G	G	G	G	G	G	G	G	G	G	G	G	G	G	G	G	G	G	G	G	G	G	G	G	G
m1142	A	A	A	A	A	A	A	A	G	G	G	A	A	A	A	A	A	G	A	R	A	A	A	A	G	G	A	A	A	A	A	A	A	A	A	A	A	A	A	A	A	G	A	A	A	A	A	A	A
m1143	A	R	A	A	A	A	A	A	A	A	A	A	A	A	A	A	A	A	A	A	A	A	G	G	A	A	A	A	A	A	A	A	A	A	A	G	A	A	A	A	A	A	A	A	A	A	A	A	A
m1144	A	A	A	A	A	A	A	A	A	A	A	A	A	A	A	A	A	A	A	A	A	A	A	A	A	A	A	A	A	A	A	A	A	A	A	A	A	A	A	A	A	A	A	A	A	A	A	A	A
m1145	G	G	G	G	G	G	G	G	G	G	G	G	G	G	G	G	G	G	G	G	G	G	G	G	G	G	G	G	G	G	G	G	G	G	G	G	G	G	G	G	G	G	G	G	G	G	G	G	G
m1146	G	G	G	G	G	G	G	G	G	G	G	G	A	G	G	A	G	G	G	G	G	A	G	R	G	G	G	G	G	G	G	G	G	G	G	G	G	G	G	G	G	G	G	G	G	G	G	G	G
m1147	A	A	A	A	A	A	A	A	A	A	A	A	A	A	A	A	A	A	A	A	A	A	A	A	A	A	A	A	A	A	A	A	A	A	A	A	A	A	A	A	A	A	A	A	A	A	A	A	A
m1148	A	A	A	A	A	A	A	A	A	A	A	A	A	A	A	A	A	A	A	A	A	A	A	A	A	A	A	A	A	A	A	A	A	A	A	A	A	A	A	A	A	A	A	A	A	A	A	A	A
m1149	A	A	A	A	A	R	A	A	A	A	A	A	G	A	R	A	G	A	A	A	A	A	A	A	A	A	A	A	A	G	R	G	A	R	R	A	A	A	A	A	A	A	R	A	A	A	A	A	A
m1150	failed	failed	failed	failed	failed	failed	failed	failed	failed	failed	failed	failed	failed	failed	failed	failed	failed	failed	failed	failed	failed	failed	failed	failed	failed	failed	failed	failed	failed	failed	failed	failed	failed	failed	failed	failed	failed	failed	failed	failed	failed	failed	failed	failed	failed	failed	failed	failed	failed
m1151	A	A	C	C	C	A	C	C	A	C	A	C	A	A	C	A	C	A	C	M	A	A	A	A	A	A	A	A	A	A	A	A	A	A	A	A	A	A	A	A	A	A	A	A	A	A	A	A	A
m1152	C	C	C	C	C	C	C	C	C	C	C	C	C	C	C	C	C	C	C	C	C	C	C	C	C	C	C	C	C	C	C	C	C	C	C	C	C	C	C	C	C	C	C	C	C	C	C	C	C
m1153	T	T	C	T	T	T	T	T	T	T	T	T	T	T	T	T	C	T	T	T	T	T	T	T	T	T	T	T	T	T	T	T	T	T	T	T	T	T	T	T	T	T	T	T	T	T	T	T	T
m1154	G	R	G	G	G	G	G	G	G	A	A	G	A	G	G	G	G	G	G	G	G	A	G	A	G	G	G	G	G	G	G	G	G	G	G	G	G	G	G	G	G	A	G	G	G	G	G	G	G
m1155	G	G	G	G	G	G	G	G	G	G	G	G	G	G	G	G	G	G	G	G	G	G	G	G	G	G	G	G	G	G	G	G	G	G	G	G	G	G	G	G	G	G	G	G	G	G	G	G	G
m1156	A	A	A	A	A	A	A	A	A	A	A	A	A	A	A	A	A	A	A	A	A	A	A	A	A	A	A	A	A	A	A	A	A	A	A	A	A	A	A	A	A	A	A	A	A	A	A	A	A
m1157	G	G	G	G	G	G	G	G	G	G	G	G	G	G	G	G	G	failed	G	G	G	G	G	G	G	G	G	G	G	G	G	G	G	G	G	G	G	G	G	G	G	G	G	G	G	G	G	G	G
m1158	failed	failed	failed	failed	failed	failed	failed	failed	failed	failed	failed	failed	failed	failed	failed	failed	failed	failed	failed	failed	failed	failed	failed	failed	failed	failed	failed	failed	failed	failed	failed	failed	failed	failed	failed	failed	failed	failed	failed	failed	failed	failed	failed	failed	failed	failed	failed	failed	failed
m1159	G	G	G	G	G	G	G	G	G	G	G	G	G	G	G	G	G	G	G	G	G	G	G	G	G	G	G	G	G	G	G	G	G	G	G	G	G	G	G	G	G	G	G	G	G	G	G	G	G
m1160	G	S	C	C	G	G	G	G	C	C	G	G	G	G	G	G	G	G	C	S	G	G	C	C	G	G	G	G	C	C	C	C	C	C	G	G	G	G	C	G	G	G	C	C	G	G	G	G	G
m1161	G	G	G	G	G	G	G	G	G	G	G	G	G	G	G	G	G	G	G	G	G	G	G	G	G	G	G	G	G	G	G	G	G	G	G	G	G	G	G	G	G	G	G	G	G	G	G	G	G
m1162	G	G	G	G	G	G	G	G	G	G	G	G	G	G	G	G	G	G	G	G	G	G	G	G	G	G	G	G	G	G	G	G	G	G	G	G	G	G	G	G	G	G	G	G	G	G	G	G	G
m1163	failed	failed	failed	failed	failed	failed	failed	failed	failed	failed	failed	failed	failed	failed	failed	failed	failed	failed	failed	failed	failed	failed	failed	failed	failed	failed	failed	failed	failed	failed	failed	failed	failed	failed	failed	failed	failed	failed	failed	failed	failed	failed	failed	failed	failed	failed	failed	failed	failed
m1164	A	A	A	A	A	A	A	A	A	A	A	A	A	A	A	A	A	A	A	A	A	A	A	A	A	A	A	A	A	A	A	A	A	A	A	A	A	A	A	A	A	A	A	A	A	A	A	A	A
m1165	C	C	C	C	C	C	C	C	C	C	C	C	C	C	C	C	C	C	C	C	C	C	C	C	C	C	C	C	C	C	C	C	C	C	C	C	C	C	C	C	C	C	C	C	C	C	C	C	C
m1166	A	A	A	A	A	A	A	A	A	A	A	A	A	A	A	A	A	A	A	A	A	A	A	A	A	A	A	A	A	A	A	A	A	A	A	A	A	A	A	A	A	A	A	A	A	A	A	A	A
m1167	failed	failed	failed	failed	failed	failed	failed	failed	failed	failed	failed	failed	failed	failed	failed	failed	failed	failed	failed	failed	failed	failed	failed	failed	failed	failed	failed	failed	failed	failed	failed	failed	failed	failed	failed	failed	failed	failed	failed	failed	failed	failed	failed	failed	failed	failed	failed	failed	failed
m1168	failed	failed	failed	failed	failed	failed	failed	failed	failed	failed	failed	failed	failed	failed	failed	failed	failed	failed	failed	failed	failed	failed	failed	failed	failed	failed	failed	failed	failed	failed	failed	failed	failed	failed	failed	failed	failed	failed	failed	failed	failed	failed	failed	failed	failed	failed	failed	failed	failed
m1169	T	W	A	T	T	T	T	T	T	T	A	A	A	A	T	A	A	A	T	T	A	A	A	W	A	A	A	A	A	A	A	A	T	A	A	A	A	A	T	A	A	A	A	T	T	W	T	A	T
m1170	A	A	A	A	A	M	A	A	C	C	C	A	C	A	M	A	A	A	A	M	A	C	A	A	A	A	A	A	A	C	C	A	A	A	A	A	A	A	C	A	A	A	A	A	A	A	A	A	A
m1171	failed	failed	failed	failed	failed	failed	failed	failed	failed	failed	failed	failed	failed	failed	failed	failed	failed	failed	failed	failed	failed	failed	failed	failed	failed	failed	failed	failed	failed	failed	failed	failed	failed	failed	failed	failed	failed	failed	failed	failed	failed	failed	failed	failed	failed	failed	failed	failed	failed
m1172	A	R	A	G	A	R	G	A	G	G	G	A	G	A	R	A	G	A	G	R	A	G	A	A	A	A	A	A	G	G	G	A	A	A	A	A	A	A	G	G	A	A	G	A	G	A	A	A	A
m1173	T	T	T	T	T	Y	T	T	T	T	T	T	T	T	Y	T	C	T	T	T	T	T	T	T	T	T	T	T	T	T	T	T	T	T	T	T	T	T	T	T	T	T	T	T	T	T	T	T	T
m1174	G	G	G	G	G	G	G	G	G	G	G	G	T	G	G	G	G	G	G	G	G	T	T	T	G	G	G	G	G	G	G	G	G	G	T	K	T	G	G	G	G	G	G	G	G	G	G	G	G
m1175	failed	failed	A	R	failed	R	failed	failed	failed	failed	failed	failed	failed	A	A	failed	failed	failed	failed	failed	failed	failed	failed	A	G	A	A	A	A	R	A	failed	failed	failed	A	A	A	A	A	A	A	A	A	failed	A	R	A	A	A
m1176	C	C	C	C	C	C	C	C	C	C	C	C	C	C	C	C	C	C	C	C	C	C	G	G	C	C	C	C	C	C	C	C	C	C	C	C	C	C	C	C	C	C	C	C	C	C	G	G	C
m1177	G	G	G	G	G	G	G	G	G	G	G	G	G	G	G	G	G	G	G	G	G	G	G	G	G	G	G	G	G	G	G	G	G	G	G	G	G	G	G	G	G	G	G	G	G	G	G	G	G
m1178	failed	failed	failed	failed	failed	failed	failed	failed	failed	failed	failed	failed	failed	failed	failed	failed	failed	failed	failed	failed	failed	failed	failed	failed	failed	failed	failed	failed	failed	failed	failed	failed	failed	failed	failed	failed	failed	failed	failed	failed	failed	failed	failed	failed	failed	failed	failed	failed	failed
m1179	failed	failed	failed	failed	failed	failed	failed	failed	failed	failed	failed	failed	failed	failed	failed	failed	failed	failed	failed	failed	failed	failed	failed	failed	failed	failed	failed	failed	failed	failed	failed	failed	failed	failed	failed	failed	failed	failed	failed	failed	failed	failed	failed	failed	failed	failed	failed	failed	failed
m1180	G	G	G	G	G	G	G	G	G	G	G	G	G	G	G	G	G	G	G	G	G	G	G	G	G	G	G	G	G	G	G	G	G	G	G	G	G	G	G	G	G	G	G	G	G	G	G	G	G
m1181	A	A	A	A	A	A	A	A	A	A	A	A	A	A	A	A	A	A	A	A	A	A	A	A	A	A	A	A	A	A	A	A	A	A	A	A	A	A	A	A	A	A	A	A	A	A	A	A	A
m1182	G	G	A	A	G	G	G	A	G	G	G	G	G	G	G	G	G	G	G	G	G	G	G	G	G	G	G	G	A	A	A	A	G	A	G	A	A	A	G	R	G	A	A	G	G	G	A	G	R
m1183	G	G	G	G	G	G	A	G	G	G	G	G	G	G	R	G	G	G	G	R	G	G	G	G	G	G	G	G	G	G	G	G	G	G	G	A	G	G	G	G	G	G	G	G	G	R	G	G	A
m1184	T	G	T	T	T	K	T	T	G	G	G	T	G	T	K	T	T	T	T	K	T	G	T	T	T	G	G	G	T	G	G	T	T	T	K	G	T	G	G	T	T	T	T	T	G	G	T	T	T
m1185	A	A	A	A	A	R	A	A	A	A	A	A	A	A	A	A	A	A	A	A	A	A	A	A	A	A	A	A	A	A	A	A	A	A	A	A	A	A	A	A	A	A	A	A	A	A	A	A	A
m1186	T	T	T	T	T	T	T	T	T	T	T	T	T	T	W	A	T	T	T	T	T	T	T	T	T	T	T	T	T	T	T	T	T	T	T	T	T	T	T	T	T	T	T	T	T	T	T	T	T
m1187	G	G	G	G	G	G	G	G	G	G	G	G	G	G	G	G	G	G	G	G	G	G	G	G	G	G	G	G	G	G	G	G	G	G	G	G	G	G	G	G	G	G	G	G	G	G	G	G	G
m1188	T	Y	C	C	T	T	T	T	T	T	T	T	T	T	T	T	T	T	C	C	C	T	Y	T	C	Y	T	T	C	T	T	T	C	T	C	C	T	T	T	T	T	T	T	C	C	Y	T	T	T
m1189	A	A	A	A	A	A	A	A	A	A	A	A	A	A	A	A	A	A	A	A	A	A	G	G	A	A	A	A	A	R	G	A	A	R	A	A	A	A	A	A	A	A	A	A	A	A	A	A	A
m1190	G	A	G	G	G	R	G	G	A	A	A	G	A	G	R	G	G	G	G	R	G	A	G	G	G	A	A	A	G	A	A	G	G	G	R	A	G	A	A	G	G	G	G	G	A	A	G	G	G
m1191	A	A	C	C	A	A	A	C	A	A	A	A	A	A	A	A	A	A	A	A	C	A	A	A	C	C	A	C	C	C	C	C	A	C	C	C	C	C	C	M	C	C	C	A	C	M	C	A	M
m1192	G	G	G	G	G	G	G	G	G	G	G	G	A	G	G	G	G	G	G	A	G	G	G	G	G	G	G	G	G	G	G	G	G	G	G	G	G	G	G	G	G	G	G	G	G	G	G	G	G
m1193	T	T	T	T	T	Y	T	T	T	C	C	T	C	T	C	C	T	C	T	T	T	C	T	T	T	T	T	T	C	C	C	C	C	C	T	T	T	T	Y	T	T	C	C	T	T	T	C	C	C
m1194	C	G	G	G	G	G	G	G	G	G	G	G	C	G	G	G	G	G	C	G	G	C	C	C	G	G	C	C	G	C	G	C	C	G	C	G	C	G	G	G	C	G	G	G	G	failed	G	G	G
m1195	G	G	A	A	G	G	A	G	G	G	G	G	G	A	R	G	G	G	G	G	G	G	G	G	G	G	A	G	G	G	G	G	A	G	A	G	A	A	G	G	G	G	G	A	G	R	A	A	A
m1196	G	G	G	G	G	G	G	G	A	G	A	G	G	G	G	G	G	G	G	G	G	G	G	R	G	G	G	G	G	A	A	A	G	A	G	G	G	G	G	G	G	G	A	G	G	G	G	G	G
m1197	C	C	C	C	C	C	C	C	C	C	C	C	A	C	C	C	C	C	C	C	C	A	A	A	C	C	C	C	C	C	C	C	C	C	A	M	A	C	C	C	C	C	C	C	C	C	C	C	C
m1198	G	G	G	G	G	G	G	G	G	G	G	G	A	G	G	G	G	G	G	G	G	A	A	A	G	G	G	G	G	G	G	G	G	G	A	R	A	G	G	G	G	G	G	G	G	G	G	G	G
m1199	T	T	T	T	T	failed	T	T	C	C	C	T	C	T	failed	T	T	T	T	failed	T	C	T	T	T	T	T	T	T	C	C	T	T	T	T	T	T	T	C	T	T	T	T	T	T	T	T	T	T
m1200	A	A	A	A	A	A	A	A	A	A	A	A	A	A	A	A	A	A	A	A	A	A	C	C	A	A	A	A	A	A	A	C	A	C	A	A	A	A	A	A	C	A	C	A	A	A	A	A	A
m1201	C	C	C	C	C	C	C	C	C	C	C	C	C	C	C	C	C	C	C	C	C	C	C	C	C	C	C	C	C	C	C	C	C	C	C	C	C	C	C	C	C	C	C	C	C	C	C	C	C
m1202	A	A	A	A	A	A	A	A	A	A	A	A	A	A	A	A	A	A	A	A	A	A	A	A	A	A	A	A	A	A	A	A	A	A	A	A	A	A	A	A	A	A	A	A	A	A	A	A	A
m1203	T	T	T	T	T	T	T	T	T	T	T	T	T	T	T	T	T	T	T	Y	T	T	C	C	C	C	C	C	T	C	T	Y	C	T	C	T	C	T	T	T	C	C	C	C	T	T	T	T	T
m1204	failed	A	A	A	G	G	G	G	G	G	G	G	G	G	R	G	G	failed	A	A	A	G	A	R	A	A	A	failed	G	R	G	A	A	A	A	A	R	failed	G	failed	failed	A	A	A	failed	failed	G	G	G
m1205	A	A	A	A	A	A	A	A	G	A	A	A	G	A	A	A	A	A	A	A	A	G	G	G	A	A	A	A	A	A	A	A	A	R	G	A	A	G	A	A	G	A	A	A	A	A	A	A	A
m1206	A	A	A	A	A	A	A	A	A	A	A	A	A	A	A	A	A	A	A	A	A	G	A	A	A	A	A	A	A	A	A	A	A	A	A	A	A	A	A	A	A	A	A	A	A	A	A	A	A
m1207	A	A	A	A	A	A	A	A	A	A	A	A	A	A	A	A	A	A	A	A	A	A	A	A	A	A	A	A	A	A	A	A	A	A	A	A	A	A	A	A	A	A	A	A	A	A	A	A	A
m1208	A	R	A	A	A	A	A	A	A	A	A	A	A	G	R	A	A	A	A	R	A	A	A	A	A	A	A	A	A	A	A	A	A	A	A	A	A	A	A	A	A	A	A	A	G	G	A	A	A
m1209	T	Y	T	T	C	Y	C	C	C	C	C	C	C	C	Y	C	T	C	T	T	T	C	T	T	T	T	C	T	C	C	C	C	C	C	T	C	T	C	C	C	C	Y	T	C	C	C	C	T	C
m1210	A	A	A	A	A	A	A	A	A	A	A	A	A	A	A	A	A	A	A	A	A	A	A	A	A	A	A	A	A	A	A	A	G	A	A	A	A	A	A	A	A	A	A	G	A	A	A	A	A
m1211	C	C	C	C	C	C	C	C	C	C	C	C	C	C	C	C	C	C	C	C	C	C	C	C	C	C	C	C	C	C	C	C	C	C	C	C	C	C	C	C	C	C	C	C	C	C	C	C	C
m1212	A	A	A	A	A	A	A	A	A	A	A	A	A	A	A	A	A	A	A	A	A	A	A	A	A	G	G	G	A	A	A	A	A	A	A	A	A	A	A	A	A	A	A	A	A	A	A	A	A
m1213	T	T	T	T	T	Y	T	T	T	T	T	T	T	T	T	T	T	T	T	T	T	T	T	T	T	T	T	T	T	T	T	T	T	T	T	T	T	T	T	T	T	T	T	T	T	T	T	T	T
m1214	C	C	T	C	T	T	C	T	C	T	C	C	C	C	Y	T	T	C	C	C	C	C	C	C	C	C	C	C	C	C	C	T	C	T	T	T	T	T	C	C	T	C	T	C	C	C	C	C	C
m1215	A	A	A	A	A	A	A	A	A	A	A	A	A	A	A	A	A	A	A	A	A	A	A	A	A	A	A	A	A	A	A	A	A	A	A	A	A	A	A	A	A	A	A	A	A	A	A	A	A
m1216	A	A	A	A	A	A	A	A	A	A	A	A	A	A	A	A	G	A	A	G	A	A	A	A	G	G	A	A	A	G	A	G	A	A	A	G	A	A	A	A	G	R	G	G	G	R	R	A	A
m1217	A	A	A	A	A	A	A	A	A	A	A	A	A	A	A	A	A	A	A	A	A	A	A	A	A	A	A	A	A	A	A	A	A	A	A	A	A	A	A	A	A	A	A	A	A	A	A	A	A
m1218	A	R	G	G	A	failed	A	A	A	A	A	A	A	A	R	A	G	A	G	G	G	A	G	G	G	G	A	G	A	A	A	A	G	A	G	A	G	A	A	A	A	A	G	A	A	A	A	R	A
m1219	G	R	G	G	G	G	G	G	G	G	A	G	A	G	G	G	G	G	A	R	G	G	A	A	G	G	A	G	G	G	G	A	G	G	G	G	G	G	G	G	A	A	G	G	G	G	G	G	G
m1220	G	G	G	G	G	G	G	G	G	A	A	G	G	G	G	G	G	G	G	R	A	G	G	G	A	A	G	A	G	G	G	G	G	G	A	G	G	G	G	G	A	A	A	G	A	A	G	G	G
m1221	C	C	C	C	C	S	C	C	C	C	C	C	C	C	C	C	C	C	C	C	C	C	C	C	C	C	C	C	C	C	C	C	G	C	C	C	C	C	C	C	C	C	C	C	C	C	C	C	C
m1222	A	A	A	A	A	A	A	A	A	A	A	A	A	A	A	A	A	A	A	A	A	A	A	A	A	A	A	A	A	A	A	A	A	A	A	A	A	A	A	A	A	A	A	A	A	A	A	A	A
m1223	failed	failed	failed	failed	failed	failed	failed	failed	failed	failed	failed	failed	failed	failed	failed	failed	failed	failed	failed	failed	failed	failed	failed	failed	failed	failed	failed	failed	failed	failed	failed	failed	failed	failed	failed	failed	failed	failed	failed	failed	failed	failed	failed	failed	failed	failed	failed	failed	failed
m1224	T	T	T	T	failed	T	T	T	T	T	T	T	T	T	T	T	T	T	T	T	C	T	T	T	failed	T	T	T	T	T	T	T	T	T	T	T	T	T	T	T	T	T	T	T	T	T	T	T	T
m1225	T	C	T	T	T	T	T	T	T	T	T	T	C	T	Y	T	C	T	C	C	C	C	C	C	C	T	T	Y	C	C	C	C	C	C	C	T	C	C	C	C	C	C	C	C	C	Y	C	C	T
m1226	failed	failed	failed	failed	failed	failed	failed	failed	failed	failed	failed	failed	failed	failed	failed	failed	failed	failed	failed	failed	failed	failed	failed	failed	failed	failed	failed	failed	failed	failed	failed	failed	failed	failed	failed	failed	failed	failed	failed	failed	failed	failed	failed	failed	failed	failed	failed	failed	failed
m1227	G	G	G	G	G	G	G	G	G	G	G	G	G	G	G	G	G	G	G	G	G	G	G	G	G	G	G	G	G	G	G	G	G	G	G	G	G	G	G	G	G	G	G	G	G	G	G	G	G
m1228	A	A	A	A	A	A	A	A	A	A	A	A	A	A	A	A	A	A	A	A	A	A	A	A	A	A	A	A	A	A	A	A	A	A	A	A	A	A	A	A	A	A	A	A	A	A	A	A	A
m1229	A	A	A	A	A	A	A	A	A	A	A	A	C	A	A	A	A	A	A	A	A	A	A	A	C	A	A	A	A	A	A	A	C	A	A	A	A	A	A	A	A	A	A	C	A	M	A	A	A
m1230	A	R	G	G	G	G	G	G	A	A	A	A	G	G	G	A	G	A	G	R	G	G	G	G	G	R	A	A	G	G	A	A	A	G	A	A	A	A	A	A	G	G	G	A	G	G	G	G	G
m1231	A	A	A	A	A	A	A	A	A	A	A	A	A	A	A	A	A	A	A	A	A	A	A	A	A	A	A	A	A	A	A	A	A	A	A	A	A	A	G	A	A	A	A	A	G	R	A	A	A
m1232	failed	failed	failed	failed	failed	failed	failed	failed	failed	failed	failed	failed	failed	failed	failed	failed	failed	failed	failed	failed	failed	failed	failed	failed	failed	failed	failed	failed	failed	failed	failed	failed	failed	failed	failed	failed	failed	failed	failed	failed	failed	failed	failed	failed	failed	failed	failed	failed	failed
m1233	G	G	G	G	G	G	G	G	G	G	G	G	G	G	G	G	G	G	G	G	G	G	G	G	G	G	G	G	G	G	G	G	G	G	G	G	G	G	G	G	G	G	G	G	G	G	G	G	G
m1234	G	G	G	G	G	G	G	G	G	G	G	G	G	G	G	G	G	G	G	G	G	G	G	G	G	G	A	G	G	G	G	G	G	G	G	G	G	G	G	G	G	G	G	G	G	G	G	G	G
m1235	failed	failed	failed	failed	failed	failed	failed	failed	failed	failed	failed	failed	failed	failed	failed	failed	failed	failed	failed	failed	failed	failed	failed	failed	failed	failed	failed	failed	failed	failed	failed	failed	failed	failed	failed	failed	failed	failed	failed	failed	failed	failed	failed	failed	failed	failed	failed	failed	failed
m1236	G	G	C	G	G	failed	G	G	G	G	G	G	G	G	S	G	C	G	G	G	G	G	C	G	G	G	G	G	G	G	G	G	G	G	G	G	G	G	G	C	G	G	G	G	G	G	G	G	G
m1237	C	C	C	C	A	failed	A	A	A	A	C	C	C	C	C	C	A	C	C	C	A	C	C	C	A	C	C	C	C	C	C	C	C	C	C	C	C	C	C	C	C	C	C	C	C	C	C	A	A
m1238	A	A	A	G	G	R	G	G	A	G	A	A	A	A	R	A	G	A	A	A	G	A	A	A	G	A	A	A	A	G	A	A	G	A	A	A	A	A	A	A	A	A	A	G	A	R	A	G	G
m1239	A	R	A	failed	G	A	A	failed	A	A	G	A	G	G	G	A	G	G	A	R	G	G	G	A	A	A	A	A	A	A	A	G	G	G	R	G	A	A	G	G	G	G	A	A	A	A	G	R	G
m1240	failed	failed	failed	failed	failed	failed	failed	failed	failed	failed	failed	failed	failed	failed	failed	failed	failed	failed	failed	failed	failed	failed	failed	failed	failed	failed	failed	failed	failed	failed	failed	failed	failed	failed	failed	failed	failed	failed	failed	failed	failed	failed	failed	failed	failed	failed	failed	failed	failed
m1241	A	A	A	A	A	A	A	A	A	A	A	A	A	A	A	A	A	A	A	A	A	A	A	A	A	A	A	A	A	A	A	A	A	A	A	A	A	A	A	A	A	A	A	A	A	A	A	A	A
m1242	A	A	A	A	A	A	A	A	C	A	A	A	A	A	A	A	A	C	A	A	A	A	M	C	A	A	A	A	A	A	A	A	A	A	C	A	C	A	C	A	A	A	A	C	C	A	A	A	A
m1243	A	R	A	A	G	R	G	A	A	G	A	G	G	A	A	G	A	A	A	A	A	G	A	A	A	A	A	A	A	A	A	A	G	A	A	G	A	A	G	A	A	A	A	G	A	G	A	A	A
m1244	T	T	T	T	T	T	T	T	T	T	T	T	T	T	T	T	T	T	T	T	T	T	C	C	T	T	T	T	T	T	T	T	T	T	T	T	T	T	T	T	T	T	T	T	T	T	C	C	T
m1245	A	R	A	A	G	R	A	A	G	A	G	A	G	A	A	A	A	G	A	R	A	G	A	A	A	A	A	A	G	G	G	G	A	G	A	G	A	G	G	G	G	G	G	A	G	G	A	A	A
m1246	G	G	G	G	G	R	G	G	G	G	A	G	G	G	G	G	G	A	G	G	G	G	G	G	G	G	G	G	G	G	G	G	G	G	G	G	G	G	G	A	G	G	G	G	G	G	G	G	G
m1247	A	A	A	A	A	A	A	A	A	A	A	A	A	A	A	A	A	A	A	A	A	A	A	A	A	A	A	A	A	A	A	A	A	A	A	G	R	A	A	A	A	A	A	A	A	A	A	A	A
m1248	A	G	A	A	G	A	G	G	G	G	G	G	G	G	G	G	G	G	G	R	G	G	A	A	A	G	G	G	A	A	A	A	A	A	A	A	A	A	G	G	G	G	G	A	G	R	A	G	A
m1249	T	Y	C	T	T	T	T	T	C	T	C	T	T	T	T	T	C	T	T	Y	T	T	T	T	T	T	C	T	T	T	T	failed	T	C	C	T	T	T	T	C	C	T	C	T	T	T	T	C	T
m1250	G	G	G	G	G	G	G	G	G	G	G	G	G	G	G	G	G	G	G	G	G	G	G	G	G	G	G	G	G	G	G	G	G	G	G	G	G	G	G	G	G	G	G	G	G	G	G	G	G
m1251	A	G	A	A	A	R	A	A	G	G	G	A	G	A	R	A	A	A	A	R	A	G	A	A	A	G	G	G	A	G	G	A	A	A	R	G	A	G	G	A	A	A	A	A	G	G	A	A	A
m1252	G	S	S	S	S	failed	G	S	S	S	G	S	failed	S	failed	failed	S	S	G	G	G	G	S	S	S	S	S	S	S	failed	failed	S	G	S	S	failed	S	S	failed	S	failed	S	G	S	S	S	S	failed	S
m1253	A	A	A	A	A	G	G	A	G	G	A	G	A	A	A	G	A	A	A	A	A	A	G	A	A	A	G	A	A	A	A	A	A	A	A	A	A	A	A	A	A	A	A	A	A	A	A	A	A
m1254	T	K	T	failed	T	K	G	T	G	G	G	T	G	T	K	T	G	T	failed	K	T	G	T	T	T	T	T	T	failed	G	G	T	T	T	T	T	T	T	G	G	T	T	G	T	G	T	T	T	T
m1255	T	C	T	T	C	Y	C	C	C	C	T	C	T	C	Y	C	C	T	C	C	C	C	T	T	C	C	C	C	C	C	C	C	T	C	C	C	C	C	C	C	C	C	C	T	C	Y	C	C	C
m1256	A	A	A	A	A	A	A	A	A	A	A	A	A	A	A	A	A	A	A	A	A	A	A	A	A	A	A	A	A	A	A	A	A	A	A	A	A	A	A	A	A	A	A	A	A	A	A	A	A
m1257	A	A	A	A	A	A	A	A	A	A	A	A	A	A	A	A	A	A	A	A	A	A	A	A	A	A	A	A	A	A	A	A	A	A	A	A	A	A	A	A	A	A	A	A	A	A	A	A	A
m1258	A	A	A	A	A	A	A	A	A	A	A	A	A	A	A	A	A	A	A	A	A	A	A	A	A	A	A	A	A	A	A	A	A	A	A	A	A	A	A	A	A	A	A	A	A	A	T	T	A
m1259	A	A	A	A	A	A	A	A	A	A	A	A	A	A	A	A	A	A	A	R	G	A	A	A	G	G	A	G	A	A	A	A	A	A	G	A	A	A	A	A	G	A	A	A	G	R	A	A	A
m1260	C	Y	T	C	C	Y	C	C	C	C	C	C	C	C	C	C	T	C	C	Y	C	C	T	T	C	C	C	C	C	C	C	C	C	C	C	C	C	C	C	C	C	C	C	C	C	C	C	C	C
m1261	G	R	A	A	G	G	G	G	A	G	A	G	G	G	G	G	A	G	G	R	G	G	G	G	G	G	A	G	G	A	A	A	G	A	G	G	R	A	A	A	A	A	A	A	G	G	G	A	G
m1262	A	A	A	A	A	A	A	A	A	A	A	A	A	A	R	A	A	A	A	R	A	G	A	A	A	A	A	A	A	A	A	A	A	A	A	A	A	A	A	A	A	A	A	A	A	A	A	A	A
m1263	C	C	C	C	C	C	C	C	C	C	C	C	C	C	C	C	C	C	C	C	A	C	C	C	A	A	C	A	C	C	C	C	C	C	A	A	C	C	C	C	A	C	C	C	A	M	C	C	C
m1264	T	C	T	T	T	T	T	T	C	C	C	T	C	T	Y	T	T	T	T	Y	T	C	T	T	T	C	C	C	T	C	C	T	T	T	Y	C	T	C	C	T	T	T	T	T	C	C	T	T	T
m1265	A	A	A	A	A	R	A	A	A	A	A	A	A	A	A	G	A	A	A	A	A	A	A	A	A	A	A	A	A	A	A	A	A	A	A	A	A	A	A	A	A	A	A	A	A	A	A	A	A
m1266	A	A	C	C	A	A	A	C	A	A	A	A	A	A	A	A	A	A	A	A	C	A	A	A	C	C	A	C	C	C	C	C	A	C	C	C	C	C	A	M	C	C	C	A	C	M	C	A	M
m1267	C	C	C	C	C	C	C	C	C	C	C	C	C	C	C	C	C	C	C	C	C	C	C	C	C	C	C	C	C	C	C	C	C	C	C	C	C	C	C	C	C	C	C	C	C	C	C	C	C
m1268	A	A	A	A	A	A	A	A	A	A	A	A	A	A	A	A	A	A	A	A	A	A	A	A	A	A	A	A	A	A	A	A	A	A	A	A	A	A	A	A	A	A	A	A	A	A	A	A	A
m1269	C	Y	C	C	C	C	C	C	T	C	T	C	T	C	C	C	C	C	C	C	C	T	T	Y	C	C	C	C	T	C	C	C	T	C	C	C	C	C	C	C	C	C	C	C	C	Y	C	C	C
m1270	G	G	G	G	G	G	G	G	G	G	G	G	G	G	G	G	G	G	G	G	G	G	G	G	G	G	G	G	G	G	G	G	G	G	G	G	G	G	G	G	G	G	G	G	G	G	G	G	G
m1271	A	R	G	A	A	A	A	A	G	A	G	A	A	A	A	A	G	A	A	R	A	A	A	A	A	A	G	A	A	G	G	G	A	G	A	A	R	G	G	G	G	G	G	G	A	A	A	G	A
m1272	A	A	A	A	failed	failed	C	failed	C	M	C	C	A	C	C	C	C	A	A	M	C	A	A	M	A	A	A	A	C	failed	C	C	A	A	A	A	C	A	C	A	A	A	A	A	A	A	C	C	C
m1273	A	A	A	A	A	A	A	A	A	A	A	A	A	A	A	A	A	A	A	A	A	A	A	A	G	A	A	A	A	A	A	A	A	A	A	A	A	A	A	A	A	A	A	A	A	A	A	A	A
m1274	A	A	A	A	A	W	A	A	A	A	A	A	A	A	A	A	A	A	A	A	A	A	A	A	A	A	A	A	A	A	A	A	T	A	A	A	A	A	A	A	A	A	A	T	A	A	A	A	A
m1275	T	T	G	G	G	K	G	G	G	G	T	G	G	G	K	G	G	T	G	G	T	G	T	T	T	T	T	T	T	T	T	T	T	T	T	G	T	T	G	T	T	T	T	T	G	K	T	T	T
m1276	G	A	A	A	A	A	A	A	A	A	A	A	G	A	A	A	A	A	A	A	A	G	A	A	A	A	A	A	A	A	A	A	A	A	A	A	A	A	A	A	A	A	A	A	A	A	A	A	A
m1277	G	G	G	G	G	G	G	G	G	G	G	G	G	G	G	G	G	G	G	R	A	G	G	G	A	failed	G	G	G	G	G	G	G	G	G	G	G	G	G	G	G	R	G	G	A	A	G	G	G
m1278	G	G	G	G	G	R	G	G	G	A	A	G	A	G	G	G	G	G	A	G	A	A	A	A	G	G	G	G	R	A	A	R	G	G	A	A	A	G	G	G	A	G	A	G	G	G	G	G	G
m1279	C	C	C	C	C	C	C	C	C	C	C	C	C	C	C	C	C	C	C	C	C	C	C	C	C	C	C	C	C	C	C	C	C	C	C	C	C	C	C	C	C	C	C	C	C	C	C	C	C
m1280	A	A	A	A	A	A	A	A	A	A	A	A	A	A	A	A	A	A	A	A	A	A	A	A	A	A	A	A	A	A	A	A	A	A	A	A	A	A	A	A	A	A	A	A	A	A	A	A	A
m1281	failed	R	G	failed	G	failed	G	G	G	failed	G	G	A	failed	R	G	G	G	G	A	G	A	G	G	G	G	failed	G	G	A	A	failed	G	failed	G	A	G	G	G	failed	G	failed	G	failed	G	failed	G	G	G
m1282	A	A	A	A	A	A	A	A	A	A	A	A	A	A	A	A	A	A	A	A	A	A	A	A	A	A	A	A	A	A	A	A	A	A	A	A	A	A	A	A	A	A	A	A	A	A	A	A	A
m1283	G	G	G	G	G	G	G	G	G	G	G	G	G	G	G	G	G	G	G	G	G	G	G	G	G	G	G	G	G	G	G	G	G	G	G	G	G	G	G	G	G	G	G	G	G	G	G	G	G
m1284	G	A	A	A	A	A	A	A	G	G	G	A	G	A	A	A	G	G	G	R	A	G	G	G	A	A	G	G	A	G	A	G	G	A	G	G	R	A	A	A	G	failed	G	A	G	G	R	A	A
m1285	failed	failed	failed	failed	failed	failed	failed	failed	failed	failed	failed	failed	failed	failed	failed	failed	failed	failed	failed	failed	failed	failed	failed	failed	failed	failed	failed	failed	failed	failed	failed	failed	failed	failed	failed	failed	failed	failed	failed	failed	failed	failed	failed	failed	failed	failed	failed	failed	failed
m1286	failed	failed	failed	failed	failed	failed	failed	failed	failed	failed	failed	failed	failed	failed	failed	failed	failed	failed	failed	failed	failed	failed	failed	failed	failed	failed	failed	failed	failed	failed	failed	failed	failed	failed	failed	failed	failed	failed	failed	failed	failed	failed	failed	failed	failed	failed	failed	failed	failed
m1287	G	G	G	G	G	G	G	G	G	G	G	G	G	G	G	G	G	G	G	G	A	G	G	G	A	A	G	failed	G	G	G	G	G	G	A	A	G	G	G	G	A	G	G	G	A	G	G	G	G
m1288	T	Y	T	T	T	T	T	T	T	T	T	T	T	T	T	T	T	T	T	T	T	T	C	C	T	T	T	T	T	T	T	T	T	T	T	C	T	T	T	T	T	T	T	T	T	T	T	T	T
m1289	C	C	C	C	C	Y	C	C	C	C	C	C	C	C	Y	C	C	C	C	C	C	C	C	C	C	C	C	C	C	C	C	C	C	C	C	C	C	C	T	C	C	C	C	C	C	C	C	C	C
m1290	failed	T	T	T	T	T	T	failed	failed	T	T	W	T	failed	T	T	T	T	T	A	T	T	A	T	A	failed	T	T	T	T	T	T	T	T	A	T	A	T	T	T	T	T	A	failed	T	T	T	T	T
m1291	failed	C	C	C	C	C	C	C	failed	failed	C	C	failed	C	failed	C	C	C	C	C	C	C	M	C	C	C	C	C	C	C	C	C	C	failed	C	C	C	C	failed	A	C	C	A	C	C	C	failed	C	C
m1292	C	T	C	C	C	T	C	C	C	C	C	C	C	T	Y	C	C	C	T	C	C	C	C	C	C	C	C	C	T	C	C	C	C	C	T	T	C	T	T	Y	C	C	C	T	T	Y	C	T	Y
m1293	failed	failed	failed	failed	failed	failed	failed	failed	failed	failed	failed	failed	failed	failed	failed	failed	failed	failed	failed	failed	failed	failed	failed	failed	failed	failed	failed	failed	failed	failed	failed	failed	failed	failed	failed	failed	failed	failed	failed	failed	failed	failed	failed	failed	failed	failed	failed	failed	failed
m1294	A	R	A	A	A	A	A	A	G	A	G	A	G	A	A	A	A	A	A	A	A	G	G	R	A	A	A	A	G	A	A	A	G	A	A	A	A	A	A	A	A	A	A	A	A	R	A	A	A
m1295	failed	failed	failed	failed	failed	failed	failed	failed	failed	failed	failed	failed	failed	failed	failed	failed	failed	failed	failed	failed	failed	failed	failed	failed	failed	failed	failed	failed	failed	failed	failed	failed	failed	failed	failed	failed	failed	failed	failed	failed	failed	failed	failed	failed	failed	failed	failed	failed	failed
m1296	failed	failed	failed	failed	failed	failed	failed	failed	failed	failed	failed	failed	failed	failed	failed	failed	failed	failed	failed	failed	failed	failed	failed	failed	failed	failed	failed	failed	failed	failed	failed	failed	failed	failed	failed	failed	failed	failed	failed	failed	failed	failed	failed	failed	failed	failed	failed	failed	failed
m1297	G	A	G	A	A	R	A	A	A	G	G	A	A	A	A	G	A	A	A	A	A	G	A	A	A	A	A	A	A	A	G	A	A	A	A	A	A	G	A	A	A	A	G	A	A	A	A	A	A
m1298	G	G	G	A	G	G	G	G	G	G	G	G	G	G	G	G	G	A	G	G	G	G	G	G	G	G	G	G	G	G	G	G	G	G	G	G	G	G	G	G	G	G	G	G	G	G	G	G	G
m1299	A	A	A	A	A	A	A	A	A	A	A	A	A	A	A	A	A	A	A	A	A	A	A	A	A	A	A	A	A	A	A	A	A	A	A	A	A	A	A	A	A	A	A	A	A	A	A	A	A
m1300	C	M	C	A	A	A	A	A	A	A	A	C	C	C	M	A	C	failed	C	C	C	failed	failed	C	C	C	C	C	C	C	C	C	C	C	C	C	C	C	A	A	C	A	C	C	C	C	C	M	C
m1301	failed	failed	failed	failed	failed	failed	failed	failed	failed	failed	failed	failed	failed	failed	failed	failed	failed	failed	failed	failed	failed	failed	failed	failed	failed	failed	failed	failed	failed	failed	failed	failed	failed	failed	failed	failed	failed	failed	failed	failed	failed	failed	failed	failed	failed	failed	failed	failed	failed
m1302	failed	failed	failed	failed	failed	failed	failed	failed	failed	failed	failed	failed	failed	failed	failed	failed	failed	failed	failed	failed	failed	failed	failed	failed	failed	failed	failed	failed	failed	failed	failed	failed	failed	failed	failed	failed	failed	failed	failed	failed	failed	failed	failed	failed	failed	failed	failed	failed	failed
m1303	G	G	A	A	G	G	G	G	G	G	G	G	G	A	failed	G	G	G	G	G	G	G	G	G	G	G	G	G	G	G	G	G	G	G	A	G	A	A	G	G	G	G	G	G	G	G	G	G	A
m1304	T	T	T	T	T	C	C	T	C	C	T	C	T	T	T	C	T	T	T	T	T	T	C	T	T	T	C	T	T	T	T	T	T	T	T	T	T	T	T	T	T	T	T	T	T	T	T	T	T
m1305	A	A	A	A	A	R	A	A	A	A	A	A	A	A	A	A	A	A	A	A	A	A	A	A	A	A	A	A	A	A	A	A	A	A	A	A	A	A	A	A	A	A	A	G	A	A	A	R	A
m1306	failed	failed	failed	failed	failed	failed	failed	failed	failed	failed	failed	failed	failed	failed	failed	failed	failed	failed	failed	failed	failed	failed	failed	failed	failed	failed	failed	failed	failed	failed	failed	failed	failed	failed	failed	failed	failed	failed	failed	failed	failed	failed	failed	failed	failed	failed	failed	failed	failed
m1307	A	A	A	A	A	A	A	A	A	A	A	A	A	A	A	A	A	A	A	A	A	A	A	A	A	A	A	A	A	A	A	A	A	A	A	A	A	A	A	A	A	A	A	A	A	A	A	A	A
m1308	failed	failed	failed	failed	failed	failed	failed	failed	failed	failed	failed	failed	failed	failed	failed	failed	failed	failed	failed	failed	failed	failed	failed	failed	failed	failed	failed	failed	failed	failed	failed	failed	failed	failed	failed	failed	failed	failed	failed	failed	failed	failed	failed	failed	failed	failed	failed	failed	failed
m1309	failed	failed	failed	failed	failed	failed	failed	failed	failed	failed	failed	failed	failed	failed	failed	failed	failed	failed	failed	failed	failed	failed	failed	failed	failed	failed	failed	failed	failed	failed	failed	failed	failed	failed	failed	failed	failed	failed	failed	failed	failed	failed	failed	failed	failed	failed	failed	failed	failed
m1310	A	A	A	A	A	A	A	A	A	A	A	A	A	A	A	A	A	A	A	A	A	A	A	A	A	A	A	A	A	A	A	A	A	A	A	A	A	A	A	A	A	A	A	A	A	A	A	A	A
m1311	C	C	C	C	C	C	C	C	C	C	C	C	C	C	C	C	C	C	C	M	C	C	A	A	C	C	C	C	C	C	C	C	C	C	C	A	C	C	C	C	C	C	C	C	C	C	A	A	C
m1312	G	G	A	G	G	G	G	G	G	G	G	G	failed	G	G	G	G	G	G	G	G	A	G	G	G	G	R	G	G	G	G	G	G	G	G	G	G	G	G	G	G	G	G	G	G	G	G	G	G
m1313	failed	failed	failed	failed	failed	failed	failed	failed	failed	failed	failed	failed	failed	failed	failed	failed	failed	failed	failed	failed	failed	failed	failed	failed	failed	failed	failed	failed	failed	failed	failed	failed	failed	failed	failed	failed	failed	failed	failed	failed	failed	failed	failed	failed	failed	failed	failed	failed	failed
m1314	A	A	A	A	A	A	A	A	A	A	A	A	A	A	A	A	A	A	A	A	A	A	A	A	A	A	A	A	A	A	A	A	A	A	A	A	A	A	A	A	A	A	A	A	A	A	A	A	A
m1315	G	A	A	A	A	R	A	A	G	A	G	A	A	A	R	A	A	G	G	A	G	A	A	A	G	G	A	G	G	G	G	A	A	A	A	A	A	A	A	A	G	G	G	A	G	R	G	A	R
m1316	failed	R	G	A	G	R	G	G	A	G	G	G	G	G	R	G	A	A	G	G	G	G	G	G	G	A	A	A	A	G	G	G	G	G	G	G	A	R	A	G	G	G	G	G	G	G	G	G	A
m1317	T	C	T	C	C	C	C	C	C	T	C	C	C	C	C	C	C	C	C	C	C	C	C	C	C	T	T	C	T	T	C	C	C	C	C	C	C	T	C	C	C	C	C	C	C	C	C	C	C
m1318	T	Y	C	T	T	T	T	T	T	C	T	T	T	T	T	T	T	C	C	C	C	T	T	T	T	Y	T	C	T	T	T	T	T	T	C	T	T	C	C	T	C	T	T	T	T	C	C	T	T
m1319	G	G	G	G	G	G	G	G	G	G	G	G	G	G	G	G	G	G	G	G	G	G	G	G	G	G	G	G	G	G	G	G	G	G	G	G	G	G	G	G	G	G	G	G	G	G	G	G	G
m1320	G	S	C	C	G	failed	C	G	C	C	C	G	C	G	S	G	C	C	C	failed	G	C	C	C	G	G	G	G	C	C	C	G	G	G	G	G	G	G	C	C	G	G	C	G	C	S	G	G	G
m1321	T	K	G	T	T	T	T	T	G	T	G	T	T	T	T	T	G	T	T	K	T	T	T	T	T	T	G	T	T	G	G	G	T	G	T	T	K	G	G	G	G	G	G	G	T	T	T	G	T
m1322	A	G	A	G	G	G	G	G	G	G	G	G	G	G	G	G	A	G	G	R	G	G	A	A	G	G	G	G	A	G	G	G	A	G	R	G	G	G	G	G	G	G	G	A	G	G	G	G	G
m1323	C	C	C	C	C	C	C	C	C	C	C	C	C	C	C	C	C	C	C	C	C	C	C	C	C	C	C	C	C	C	C	C	C	C	C	C	C	C	C	C	C	C	C	C	C	C	C	C	C
m1324	A	A	A	A	A	A	A	A	A	A	A	A	A	A	A	A	A	A	A	A	A	A	A	A	A	A	A	A	A	A	A	A	A	A	A	A	A	A	A	A	A	A	A	A	A	A	A	A	A
m1325	T	T	T	T	T	T	T	T	T	C	T	T	T	T	T	T	T	C	T	T	T	T	T	T	T	T	T	T	T	T	T	T	T	T	T	T	T	T	T	T	T	T	T	T	T	T	T	T	T
m1326	G	G	G	G	G	G	G	G	G	G	G	G	G	G	G	G	G	G	G	G	G	G	G	G	G	G	G	G	G	G	G	G	G	G	G	G	G	G	G	G	G	G	G	G	G	G	G	G	G
m1327	A	A	T	T	T	failed	T	T	T	T	A	T	A	T	T	T	T	A	T	A	T	A	A	T	T	T	T	T	T	T	T	T	A	T	A	A	T	T	T	W	T	T	T	A	A	A	T	T	T
m1328	A	A	G	G	A	A	A	G	A	A	A	A	A	A	A	A	A	A	A	A	G	A	A	failed	G	G	failed	G	G	G	G	G	A	G	G	G	G	G	G	R	G	G	G	A	G	R	G	failed	R
m1329	T	T	T	T	T	T	T	T	T	T	T	T	T	T	T	T	T	T	T	T	T	T	failed	T	T	T	T	T	T	T	T	T	T	T	T	T	T	T	T	C	T	T	C	T	T	T	T	T	T
m1330	C	C	C	C	C	C	C	C	C	C	C	C	C	C	C	C	C	C	C	C	C	C	C	C	C	C	C	C	C	C	C	C	C	C	C	C	C	C	C	C	C	C	C	C	C	C	C	C	C
m1331	G	failed	failed	failed	failed	failed	G	failed	failed	S	G	G	failed	failed	failed	failed	failed	failed	G	G	G	G	failed	G	G	G	G	G	failed	G	G	G	G	G	G	G	G	G	G	failed	G	G	G	G	G	G	failed	G	G
m1332	A	A	A	A	A	A	A	A	A	A	A	A	A	A	A	A	A	A	A	A	A	A	A	A	A	A	A	A	A	A	A	A	A	A	A	A	A	A	A	A	A	A	A	A	A	A	A	A	A
m1333	G	G	G	G	G	G	G	G	G	G	G	G	G	G	G	G	G	G	G	G	G	G	G	G	G	G	G	G	G	G	G	G	G	G	G	G	G	G	G	G	G	G	G	G	G	G	G	G	G
m1334	failed	failed	failed	failed	failed	failed	failed	failed	failed	failed	failed	failed	failed	failed	failed	failed	failed	failed	failed	failed	failed	failed	failed	failed	failed	failed	failed	failed	failed	failed	failed	failed	failed	failed	failed	failed	failed	failed	failed	failed	failed	failed	failed	failed	failed	failed	failed	failed	failed
m1335	G	G	G	G	A	G	A	G	G	A	A	A	G	G	G	G	G	G	G	A	G	G	G	G	G	G	A	A	G	G	G	G	G	G	G	G	G	G	G	G	G	G	G	G	G	G	G	G	R
m1336	failed	failed	failed	failed	failed	failed	failed	failed	failed	failed	failed	failed	failed	failed	failed	failed	failed	failed	failed	failed	failed	failed	failed	failed	failed	failed	failed	failed	failed	failed	failed	failed	failed	failed	failed	failed	failed	failed	failed	failed	failed	failed	failed	failed	failed	failed	failed	failed	failed
m1337	T	T	T	T	T	T	T	T	T	T	T	T	T	T	T	T	T	T	T	T	T	T	Y	T	T	T	T	T	T	T	T	T	T	T	T	T	T	T	T	C	T	T	C	T	T	T	T	T	T
m1338	T	Y	C	C	C	C	C	C	C	T	T	C	C	C	C	C	T	T	C	C	C	T	T	T	C	C	T	C	T	C	Y	T	T	T	C	C	C	C	T	Y	C	T	C	C	T	C	T	C	C
m1339	G	G	G	G	G	G	G	G	G	G	G	G	G	G	G	G	G	G	G	G	G	G	G	G	G	G	G	G	G	G	G	G	G	G	G	G	G	G	G	G	G	G	G	G	G	G	G	G	G
m1340	A	A	A	A	A	A	A	A	A	A	A	A	A	A	A	A	A	A	A	A	A	A	A	A	A	A	A	A	A	A	A	A	A	A	A	A	A	A	A	A	A	A	A	A	A	A	A	A	A
m1341	G	G	G	G	G	G	G	G	G	G	G	G	G	G	G	G	G	G	G	G	G	G	G	G	G	G	G	G	G	G	G	G	G	G	G	G	G	G	G	G	G	G	G	G	G	G	G	G	G
m1342	C	C	T	T	C	C	C	T	C	C	C	C	C	C	C	C	C	C	C	C	T	C	C	C	T	T	C	T	T	T	T	T	C	T	T	T	T	T	C	Y	T	T	T	C	T	Y	T	C	Y
m1343	A	failed	failed	failed	failed	M	A	failed	failed	A	failed	failed	C	failed	failed	A	failed	failed	C	failed	failed	M	failed	failed	failed	C	failed	failed	failed	C	C	C	M	C	C	C	failed	failed	A	failed	C	C	C	A	M	failed	failed	A	M
m1344	A	A	A	A	A	A	A	A	A	A	A	A	A	A	A	A	A	A	A	A	A	A	A	A	A	A	A	A	A	A	A	A	A	A	A	A	A	A	A	A	A	A	A	A	A	A	A	A	A
m1345	A	A	A	A	A	A	A	A	A	A	A	A	A	A	A	A	A	A	A	A	A	A	A	A	A	A	A	A	A	A	A	A	A	A	A	A	A	A	A	A	A	A	A	A	A	A	A	A	A
m1346	G	G	G	G	G	S	G	G	C	C	C	G	C	G	G	G	G	C	G	S	G	C	G	G	G	G	G	G	G	G	G	G	G	G	G	G	G	G	G	G	G	G	G	G	G	G	C	C	G
m1347	G	G	G	G	G	G	G	G	G	G	G	G	G	G	G	G	G	G	G	G	G	G	G	G	G	G	G	G	G	G	G	G	G	G	G	G	G	G	G	G	G	G	G	G	G	G	G	G	G
m1348	C	C	C	A	C	C	C	C	C	C	C	C	C	C	C	C	C	C	C	M	A	C	C	C	A	C	C	C	C	M	C	C	A	C	C	C	C	C	C	C	C	C	C	A	C	M	C	C	C
m1349	G	R	G	G	A	R	A	G	G	A	G	A	A	G	G	A	G	G	G	G	G	A	G	G	G	G	G	G	G	G	G	G	A	G	G	G	G	G	A	G	G	G	G	A	G	R	G	G	G
m1350	G	S	C	C	G	G	G	G	G	G	G	G	G	G	G	C	G	C	G	G	G	G	G	G	G	G	G	G	G	C	C	S	G	C	G	G	G	G	G	G	C	C	G	C	G	G	G	G	G
m1351	G	G	G	G	G	G	G	G	G	G	G	G	G	G	G	G	G	G	G	G	G	G	G	G	G	G	G	G	G	G	G	G	G	G	G	G	G	G	G	G	G	G	G	G	G	G	G	G	G
m1352	G	S	G	G	C	S	C	G	G	G	G	C	G	G	S	G	G	G	G	G	G	G	G	G	G	G	G	G	G	C	S	C	G	S	S	G	G	G	G	G	G	G	S	G	G	G	G	G	G
m1353	T	T	T	T	T	T	T	T	T	T	T	T	C	T	T	T	T	T	T	T	T	T	T	T	T	T	T	T	T	T	T	T	T	T	T	T	T	T	T	T	T	T	T	T	T	T	T	T	T
m1354	A	R	G	G	A	R	A	A	A	A	A	A	A	A	A	A	A	A	A	A	A	A	A	A	A	A	A	A	A	G	G	G	A	G	A	G	A	A	A	A	A	G	A	G	A	R	A	A	A
m1355	G	G	A	A	G	G	G	G	failed	failed	G	R	G	R	R	G	G	G	G	G	G	G	G	G	G	failed	G	failed	G	G	G	G	G	G	G	G	G	G	failed	G	G	G	G	G	failed	failed	G	G	G
m1356	T	T	T	T	T	T	T	T	T	T	T	T	A	T	T	T	T	T	T	T	T	T	T	T	T	T	T	T	T	T	T	T	A	T	T	T	T	T	T	A	T	A	T	A	T	T	T	T	T
m1357	A	A	A	A	A	A	A	A	A	A	G	A	G	A	A	A	A	A	A	R	G	G	A	A	G	G	G	G	A	A	A	A	A	A	G	A	A	A	A	A	G	G	G	A	G	G	A	A	A
m1358	C	S	C	C	C	C	C	C	C	C	C	C	C	G	S	C	C	C	C	C	C	C	C	C	C	C	C	C	C	C	C	C	C	C	C	C	C	C	C	C	C	C	C	C	C	C	C	C	C
m1359	failed	failed	failed	failed	failed	failed	failed	failed	failed	failed	failed	failed	failed	failed	failed	failed	failed	failed	failed	failed	failed	failed	failed	failed	failed	failed	failed	failed	failed	failed	failed	failed	failed	failed	failed	failed	failed	failed	failed	failed	failed	failed	failed	failed	failed	failed	failed	failed	failed
m1360	A	A	A	A	A	A	A	A	A	A	A	A	A	A	A	A	A	A	A	A	A	A	A	A	A	A	A	A	A	A	A	A	A	A	A	A	A	A	A	A	A	A	A	A	A	A	A	A	A
m1361	G	G	G	G	G	G	G	G	G	G	G	G	G	G	G	G	G	G	G	G	G	G	G	G	G	G	G	G	G	G	G	G	G	G	G	G	G	G	G	G	G	G	G	G	G	G	G	G	G
m1362	T	T	T	A	T	T	T	T	T	T	T	T	T	T	T	T	T	T	A	T	T	T	T	T	T	T	T	T	A	T	T	T	T	T	T	T	T	T	T	T	T	T	T	T	T	T	T	T	T
m1363	G	G	T	T	G	G	G	T	G	G	G	G	G	G	G	G	G	G	G	G	T	G	G	G	T	T	G	T	T	T	T	T	G	T	T	T	T	T	T	K	T	T	T	G	T	K	T	G	K
m1364	A	A	A	A	A	A	A	A	A	A	A	A	A	A	A	A	A	A	A	A	A	A	A	A	A	A	A	A	A	A	A	A	A	A	A	A	A	A	A	A	A	A	A	A	A	A	A	A	A
m1365	C	failed	failed	C	failed	failed	failed	failed	A	A	failed	failed	A	A	A	C	failed	A	C	C	C	A	A	A	C	M	A	failed	C	A	failed	C	C	C	C	A	C	C	C	C	C	A	A	C	C	M	C	C	C
m1366	C	S	G	G	G	S	G	G	G	G	G	G	G	G	S	G	G	G	G	G	G	G	C	C	G	G	G	G	G	C	G	C	C	G	G	G	G	G	G	G	G	C	C	C	G	S	G	G	G
m1367	T	T	T	T	T	T	T	T	T	T	T	T	T	T	T	T	T	T	T	Y	T	T	T	T	T	T	T	T	T	T	T	T	T	T	T	T	T	T	T	T	T	T	T	T	T	T	T	T	T
m1368	A	M	C	C	C	C	C	C	A	C	C	C	C	C	C	C	C	C	C	C	C	C	C	C	C	C	C	C	C	C	C	C	A	C	C	C	C	C	C	C	C	C	C	C	C	M	C	C	C
m1369	A	A	A	A	A	A	A	A	A	A	A	A	A	A	A	A	A	A	A	A	A	A	A	A	A	A	A	A	A	A	A	A	A	A	A	A	A	A	A	A	A	A	A	A	A	A	A	A	A
m1370	C	S	G	C	C	S	C	C	C	C	C	C	C	C	C	C	G	C	C	S	C	C	C	S	C	C	C	C	C	C	C	C	C	C	C	C	C	C	C	C	C	C	C	C	C	C	C	C	C
m1371	G	G	G	G	A	A	A	A	A	A	A	A	A	A	R	A	A	G	G	G	G	A	G	R	G	G	G	G	A	R	A	G	G	G	G	G	R	G	A	G	G	G	G	G	G	G	A	A	A
m1372	G	A	A	G	G	R	G	G	G	G	G	A	G	A	G	G	A	A	A	R	G	G	A	A	A	R	A	R	A	G	G	A	A	A	A	G	A	A	G	A	G	G	A	A	G	R	A	A	A
m1373	G	R	A	A	G	G	G	G	G	G	G	A	G	G	R	G	G	A	A	A	A	G	G	G	A	G	G	A	A	G	A	G	G	A	A	A	A	A	G	A	A	G	G	G	A	A	A	A	A
m1374	C	Y	C	C	T	T	T	C	T	T	C	T	C	T	T	T	T	C	T	Y	C	C	T	T	C	C	C	C	C	C	C	C	T	C	C	C	C	C	C	C	C	C	C	T	C	Y	C	C	T
m1375	T	T	T	C	T	T	T	T	T	T	T	T	T	T	T	T	T	T	C	T	T	T	T	T	T	T	T	T	C	T	T	T	T	T	T	T	T	T	T	T	T	T	T	T	T	T	T	T	T
m1376	A	A	A	A	A	A	A	A	A	A	A	A	A	A	A	A	A	A	A	A	A	A	A	A	A	A	A	A	A	A	A	A	A	A	A	A	A	A	A	A	A	A	A	A	A	A	A	A	A
m1377	G	G	G	G	G	G	G	G	G	G	G	G	G	G	G	G	G	G	G	G	G	G	G	G	G	G	G	G	G	G	G	G	G	G	G	G	G	G	G	G	G	G	G	G	G	G	G	G	G
m1378	T	T	T	T	T	T	T	T	T	T	T	T	T	T	T	T	T	T	T	T	T	T	T	T	T	T	T	T	T	T	T	T	T	T	T	T	T	T	T	T	T	T	T	T	T	T	T	T	T
m1379	T	T	T	T	G	failed	G	G	T	G	G	T	G	T	G	T	T	T	T	G	G	G	G	G	G	K	T	T	G	T	T	G	T	G	G	G	G	G	T	T	G	G	T	T	K	G	G	G	G
m1380	failed	failed	failed	failed	failed	failed	failed	failed	failed	failed	failed	failed	failed	failed	failed	failed	failed	failed	failed	failed	failed	failed	failed	failed	failed	failed	failed	failed	failed	failed	failed	failed	failed	failed	failed	failed	failed	failed	failed	failed	failed	failed	failed	failed	failed	failed	failed	failed	failed
m1381	G	G	G	G	G	G	G	G	G	G	G	G	G	G	G	G	G	G	G	G	G	G	G	G	G	G	G	G	G	G	G	G	G	G	G	G	G	G	G	G	G	G	G	G	G	G	G	G	G
m1382	G	G	G	G	G	R	G	G	G	G	G	G	G	G	G	G	G	G	G	G	G	G	G	G	G	G	G	G	G	G	G	G	A	G	G	G	G	G	G	G	G	G	G	A	G	G	G	G	G
m1383	T	Y	C	C	T	T	T	T	C	C	T	T	T	T	T	T	T	T	T	Y	T	T	C	C	T	T	T	T	C	C	C	C	C	C	T	T	T	T	C	T	T	T	C	C	T	T	T	T	T
m1384	A	A	G	G	R	R	A	G	A	A	R	A	failed	R	A	failed	R	R	A	A	G	R	failed	A	G	G	A	G	G	G	G	G	A	G	G	G	G	G	G	R	G	G	G	A	G	failed	G	A	R
m1385	A	A	A	A	A	A	A	A	A	A	A	A	A	A	A	A	A	A	A	A	A	A	A	A	A	A	A	A	A	A	A	A	A	A	A	A	A	A	A	A	A	A	A	A	A	A	A	A	A
m1386	T	K	T	G	G	T	T	G	T	T	T	T	G	G	G	T	G	T	T	K	G	G	G	T	T	T	G	T	T	T	T	G	G	G	K	T	T	T	G	G	G	G	T	T	T	T	G	K	G
m1387	A	A	G	A	A	R	G	G	G	G	G	G	A	G	R	G	A	G	A	A	A	A	G	G	A	A	G	R	G	G	A	G	A	G	A	A	A	A	A	A	A	A	A	A	A	A	A	G	failed
m1388	A	A	A	A	A	A	A	A	A	A	A	A	A	A	A	A	A	A	A	A	A	A	A	A	A	A	A	A	A	A	A	A	A	A	A	A	A	A	A	A	A	A	A	A	A	A	A	A	A
m1389	G	G	G	G	G	G	G	G	G	G	G	G	G	G	G	G	G	G	G	G	G	G	G	G	G	G	G	G	G	G	G	G	G	G	G	G	G	G	G	G	G	G	G	G	G	G	G	G	G
m1390	A	A	A	A	A	A	A	A	A	A	A	A	A	A	A	A	A	C	A	M	A	A	A	A	A	A	A	A	A	A	A	A	A	A	A	A	A	A	A	A	A	A	A	A	A	A	A	A	A
m1391	C	C	C	C	C	C	C	C	C	C	C	C	C	C	C	C	C	C	C	C	C	C	C	C	C	C	C	C	C	C	C	C	C	C	A	C	C	C	C	C	C	C	C	A	C	C	C	C	C
m1392	G	G	C	C	G	C	C	G	G	G	C	G	G	G	G	G	C	C	G	G	G	C	G	G	G	G	G	G	G	G	G	G	G	G	G	C	G	G	G	G	G	G	G	C	G	G	G	G	G
m1393	A	A	A	A	A	A	A	A	A	A	A	A	A	A	A	A	A	A	A	A	A	A	A	A	A	A	A	A	A	A	A	A	A	A	A	A	A	A	A	A	A	A	A	A	A	A	A	A	A
m1394	A	A	A	A	A	A	A	A	A	A	A	A	A	A	A	A	A	A	A	A	A	G	A	A	A	A	A	A	A	A	A	A	A	A	A	A	A	A	A	A	A	A	A	A	A	A	A	A	A
m1395	failed	failed	failed	failed	failed	failed	failed	failed	failed	failed	failed	failed	failed	failed	failed	failed	failed	failed	failed	failed	failed	failed	failed	failed	failed	failed	failed	failed	failed	failed	failed	failed	failed	failed	failed	failed	failed	failed	failed	failed	failed	failed	failed	failed	failed	failed	failed	failed	failed
m1396	A	A	A	A	A	failed	A	A	G	G	G	A	G	G	R	A	G	G	A	G	A	G	G	G	A	R	G	failed	G	G	G	A	G	G	G	G	R	G	A	A	R	G	A	G	A	A	G	G	A
m1397	G	S	G	G	G	G	G	G	C	G	C	G	C	G	G	G	G	G	G	G	G	C	C	S	G	G	G	G	C	G	G	G	C	G	G	G	G	G	G	G	G	G	G	G	G	S	G	G	G
m1398	C	C	C	C	C	C	C	C	C	C	C	T	T	T	Y	C	C	C	C	C	C	T	C	C	C	C	C	C	T	C	C	T	C	T	C	C	C	Y	T	T	C	C	C	C	C	C	C	C	C
m1399	failed	failed	failed	failed	failed	failed	failed	failed	failed	failed	failed	failed	failed	failed	failed	failed	failed	failed	failed	failed	failed	failed	failed	failed	failed	failed	failed	failed	failed	failed	failed	failed	failed	failed	failed	failed	failed	failed	failed	failed	failed	failed	failed	failed	failed	failed	failed	failed	failed
m1400	failed	A	A	G	A	A	A	A	G	G	G	failed	G	A	R	G	G	G	G	A	G	G	G	G	A	R	G	failed	G	G	G	failed	G	failed	failed	G	failed	failed	failed	A	G	A	G	G	G	failed	R	A	failed
m1401	C	M	A	C	A	A	C	A	A	A	A	A	A	C	M	A	A	A	A	M	A	C	A	A	A	A	C	A	A	C	C	A	C	C	C	A	C	C	A	A	A	C	A	C	A	M	A	A	C
m1402	C	C	C	C	C	C	C	C	C	C	C	C	C	C	C	C	C	C	C	C	C	C	C	C	C	C	C	C	C	C	C	C	C	C	C	C	C	C	C	C	C	C	C	C	C	C	C	C	C
m1403	G	G	G	G	G	G	G	G	G	G	G	G	G	G	G	G	G	G	G	G	G	G	G	G	G	G	G	G	G	G	G	G	G	G	G	G	G	G	G	G	G	G	G	G	G	G	G	G	G
m1404	C	C	T	C	C	C	C	C	C	C	C	C	C	C	C	C	T	C	C	C	C	C	C	C	C	C	T	T	C	T	Y	T	C	Y	T	C	C	C	C	C	C	C	Y	C	C	C	C	C	C
m1405	A	R	A	A	G	G	G	G	A	G	G	A	G	A	G	A	A	A	A	G	G	G	G	G	G	R	A	A	G	A	A	G	A	G	G	G	G	G	A	A	G	G	A	A	R	G	G	G	G
m1406	G	G	G	G	G	G	G	G	G	G	G	G	G	G	G	G	G	G	G	G	G	G	G	G	G	G	G	G	G	G	G	G	G	G	G	G	G	G	G	G	G	G	G	G	G	G	G	G	G
m1407	G	G	A	G	G	G	G	G	G	G	G	G	A	G	G	G	G	G	G	G	G	A	G	G	G	G	A	G	G	G	G	G	G	G	G	G	G	G	G	G	G	G	G	G	G	G	G	G	G
m1408	failed	failed	failed	failed	failed	failed	failed	failed	failed	failed	failed	failed	failed	failed	failed	failed	failed	failed	failed	failed	failed	failed	failed	failed	failed	failed	failed	failed	failed	failed	failed	failed	failed	failed	failed	failed	failed	failed	failed	failed	failed	failed	failed	failed	failed	failed	failed	failed	failed
m1409	C	C	A	A	C	C	C	C	C	C	C	C	C	C	C	C	A	A	C	C	C	C	C	C	C	C	C	C	C	C	C	C	C	C	C	C	C	C	C	C	C	C	C	C	C	C	C	C	C
m1410	G	G	G	G	G	G	G	G	G	G	G	G	G	G	G	G	G	G	G	G	G	G	G	G	G	G	G	G	G	G	G	G	G	G	G	G	G	G	G	G	G	G	G	G	G	G	G	G	G
m1411	A	A	A	A	A	A	A	A	A	A	A	A	A	A	A	A	A	A	A	A	A	A	A	A	A	A	A	A	A	A	A	A	A	A	A	A	A	A	A	A	A	A	A	A	A	A	A	A	A
m1412	G	G	G	G	G	G	G	G	G	G	G	G	G	G	G	G	G	G	G	G	G	G	G	G	G	G	G	G	G	A	A	A	A	A	G	G	G	G	G	A	A	A	A	A	G	G	G	G	G
m1413	G	R	A	G	G	R	G	G	G	G	G	G	G	G	G	G	A	G	G	R	G	G	G	R	G	G	G	G	G	G	G	G	G	G	G	G	G	G	G	G	G	G	G	G	G	G	G	G	G
m1414	G	G	G	G	G	G	G	G	G	G	G	G	G	G	G	G	G	G	G	G	G	G	G	G	G	G	G	G	G	G	G	G	G	G	G	G	G	G	G	G	G	G	G	G	G	G	G	G	G
m1415	failed	failed	failed	failed	failed	failed	failed	failed	failed	failed	failed	failed	failed	failed	failed	failed	failed	failed	failed	failed	failed	failed	failed	failed	failed	failed	failed	failed	failed	failed	failed	failed	failed	failed	failed	failed	failed	failed	failed	failed	failed	failed	failed	failed	failed	failed	failed	failed	failed
m1416	A	A	A	A	A	A	A	A	A	A	A	A	A	A	A	A	A	A	A	A	A	A	A	A	A	A	A	A	A	A	A	A	A	A	A	A	A	A	A	A	A	A	A	A	A	A	A	A	A
m1417	C	A	C	C	C	M	C	C	A	A	A	C	A	C	M	failed	C	C	C	M	C	A	C	C	C	A	A	A	C	A	A	C	C	C	M	A	C	A	A	C	C	C	C	C	A	A	C	failed	failed
m1418	A	A	A	A	A	A	A	A	A	A	A	A	A	A	A	A	A	A	A	A	A	A	A	A	A	A	A	A	A	A	A	A	A	A	A	A	A	A	A	A	A	A	A	A	A	A	A	A	A
m1419	A	A	A	A	A	A	A	A	A	A	A	A	A	A	A	A	A	A	A	A	A	A	A	A	A	A	A	A	A	A	A	A	A	A	A	A	A	A	A	A	A	A	A	A	A	A	A	A	A
m1420	T	Y	C	C	C	C	C	C	T	Y	C	C	T	failed	Y	C	C	C	C	Y	C	T	C	C	C	C	C	C	C	C	C	C	T	C	T	C	C	C	C	C	C	C	C	T	C	Y	C	C	C
m1421	G	G	C	C	G	G	G	G	C	G	G	G	G	G	G	G	C	C	G	S	C	G	C	C	C	C	C	C	G	C	C	C	C	C	G	G	C	G	C	S	C	C	C	G	G	S	C	G	S
m1422	A	R	A	A	A	A	A	A	G	A	G	A	G	A	A	A	A	A	A	A	A	G	G	R	A	A	G	A	A	A	A	A	G	A	G	A	A	A	A	A	A	A	A	G	A	R	A	A	A
m1423	T	T	T	T	T	T	T	T	T	T	T	T	T	T	Y	T	T	T	C	Y	C	T	C	C	T	C	C	C	T	T	T	T	T	T	T	C	T	C	T	T	T	T	T	T	C	C	T	T	T
m1424	C	C	C	C	C	C	C	C	C	C	C	C	C	C	C	C	C	C	C	C	C	C	C	C	C	C	C	C	C	C	C	C	C	C	C	C	C	C	C	C	C	C	C	C	C	C	C	C	C
m1425	A	R	G	A	G	G	G	A	G	G	A	G	A	G	G	G	G	A	G	R	A	A	G	G	A	A	A	A	A	A	A	A	G	A	A	A	A	A	A	G	A	A	A	G	A	A	A	A	G
m1426	A	A	A	A	A	A	A	A	A	A	A	A	A	A	A	A	A	A	A	A	A	A	A	A	A	A	A	A	A	A	A	A	T	A	A	A	A	A	A	A	A	A	A	T	A	A	A	A	A
m1427	C	C	T	T	C	C	C	T	C	C	C	C	C	C	C	C	C	C	C	C	T	C	C	C	T	T	C	T	T	T	T	T	C	failed	T	T	T	T	T	Y	T	T	T	C	T	Y	T	C	Y
m1428	A	G	G	G	G	G	G	G	G	G	G	G	G	G	G	G	G	G	G	R	G	G	A	G	A	A	A	A	G	R	R	G	A	G	G	G	G	G	G	G	A	A	A	G	A	A	G	G	G
m1429	A	R	A	A	G	A	G	A	A	A	A	G	A	A	A	A	A	A	A	A	A	A	A	A	A	A	A	A	A	A	A	A	A	A	A	A	A	A	A	A	A	A	A	A	A	A	A	A	A
m1430	A	A	A	A	A	A	A	A	A	A	A	A	A	A	A	A	A	A	A	A	A	A	A	A	A	A	A	A	A	A	A	A	A	A	A	A	A	A	A	A	A	A	A	A	A	A	A	A	A
m1431	C	C	C	C	C	C	C	C	C	C	C	C	C	C	C	C	C	C	C	C	C	C	C	C	C	C	C	C	C	C	C	C	C	C	C	C	C	C	C	C	C	C	C	C	C	C	C	C	C
m1432	C	C	C	C	C	T	T	C	C	C	C	C	C	C	C	C	C	C	C	C	C	C	C	C	C	C	C	C	C	C	C	C	C	C	C	C	C	C	C	C	C	C	C	C	C	C	C	C	C
m1433	G	G	A	A	G	G	G	A	G	G	G	G	G	G	G	G	G	A	G	R	A	G	G	G	A	A	G	A	A	A	A	A	G	A	A	A	A	A	A	G	A	G	G	G	A	R	A	A	A
m1434	G	G	A	A	G	G	G	A	G	G	G	G	G	G	G	G	G	G	G	G	A	G	G	G	A	A	G	A	A	A	A	A	G	A	A	A	A	A	A	R	A	A	A	G	A	R	A	G	R
m1435	failed	failed	failed	failed	failed	failed	failed	failed	failed	failed	failed	failed	failed	failed	failed	failed	failed	failed	failed	failed	failed	failed	failed	failed	failed	failed	failed	failed	failed	failed	failed	failed	failed	failed	failed	failed	failed	failed	failed	failed	failed	failed	failed	failed	failed	failed	failed	failed	failed
m1436	C	C	C	C	C	C	C	C	C	C	C	C	C	C	C	C	C	C	C	C	C	C	C	C	C	A	A	A	C	C	C	C	C	C	C	C	C	C	C	C	C	C	C	C	C	C	C	C	C
m1437	G	R	G	G	G	G	G	G	G	G	G	G	A	G	G	G	A	G	G	G	G	A	G	A	G	G	A	R	G	G	G	G	G	G	G	G	G	G	G	G	G	G	G	G	G	G	G	G	R
m1438	failed	failed	failed	failed	failed	failed	failed	failed	failed	failed	failed	failed	failed	failed	failed	failed	failed	failed	failed	failed	failed	failed	failed	failed	failed	failed	failed	failed	failed	failed	failed	failed	failed	failed	failed	failed	failed	failed	failed	failed	failed	failed	failed	failed	failed	failed	failed	failed	failed
m1439	failed	R	A	A	A	A	A	A	A	A	A	G	A	failed	R	R	A	A	A	A	A	A	A	A	A	R	R	A	A	A	A	A	G	A	A	A	A	A	R	R	A	A	A	failed	R	A	A	A	A
m1440	C	C	C	C	C	C	C	C	C	C	C	C	C	C	C	C	C	C	C	C	C	C	C	C	C	C	C	C	C	C	C	C	C	C	C	C	C	C	C	C	C	C	C	C	C	C	C	C	C
m1441	failed	failed	failed	failed	failed	failed	failed	failed	failed	failed	failed	failed	failed	failed	failed	failed	failed	failed	failed	failed	failed	failed	failed	failed	failed	failed	failed	failed	failed	failed	failed	failed	failed	failed	failed	failed	failed	failed	failed	failed	failed	failed	failed	failed	failed	failed	failed	failed	failed
m1442	G	G	G	G	G	G	G	G	G	G	G	G	G	G	G	G	G	G	G	G	G	G	G	A	G	G	G	G	G	A	A	G	G	R	G	G	G	G	G	G	G	G	G	G	G	G	G	G	G
m1443	C	C	C	C	C	C	C	C	C	C	C	C	C	C	C	C	C	C	C	C	C	C	C	C	C	C	C	C	C	C	C	C	C	C	C	C	C	C	C	C	C	C	C	C	C	C	C	C	C
m1444	C	C	A	C	C	C	C	C	C	C	C	C	C	A	C	C	C	C	C	C	C	C	C	C	C	C	C	C	C	C	C	C	C	A	C	C	C	C	C	A	A	A	A	C	C	C	A	C	A
m1445	failed	failed	failed	failed	failed	failed	failed	failed	failed	failed	failed	failed	failed	failed	failed	failed	failed	failed	failed	failed	failed	failed	failed	failed	failed	failed	failed	failed	failed	failed	failed	failed	failed	failed	failed	failed	failed	failed	failed	failed	failed	failed	failed	failed	failed	failed	failed	failed	failed
m1446	failed	failed	failed	failed	failed	failed	failed	failed	failed	failed	failed	failed	failed	failed	failed	failed	failed	failed	failed	failed	failed	failed	failed	failed	failed	failed	failed	failed	failed	failed	failed	failed	failed	failed	failed	failed	failed	failed	failed	failed	failed	failed	failed	failed	failed	failed	failed	failed	failed
m1447	A	A	G	G	A	A	A	G	A	A	A	A	A	A	A	A	A	A	A	A	G	A	A	A	G	G	A	G	G	G	G	G	A	G	G	G	G	G	G	R	G	G	G	A	G	R	G	A	R
m1448	failed	failed	failed	failed	failed	failed	failed	failed	failed	failed	failed	failed	failed	failed	failed	failed	failed	failed	failed	failed	failed	failed	failed	failed	failed	failed	failed	failed	failed	failed	failed	failed	failed	failed	failed	failed	failed	failed	failed	failed	failed	failed	failed	failed	failed	failed	failed	failed	failed
m1449	A	A	A	A	A	A	A	A	A	A	A	A	A	A	A	A	A	A	A	A	A	A	A	A	A	A	A	A	A	A	A	A	A	A	A	A	A	A	A	A	A	A	A	A	A	A	A	A	A
m1450	C	C	C	C	C	C	C	C	C	C	C	C	C	C	C	C	C	C	C	C	C	C	C	C	C	C	C	C	C	C	C	C	C	C	C	C	C	C	C	C	C	C	C	C	C	C	C	C	C
m1451	T	T	A	A	A	A	T	A	A	A	T	T	T	A	W	T	T	A	T	T	T	T	T	T	T	T	A	W	T	T	T	T	T	T	T	T	T	T	T	T	T	T	T	T	T	T	T	T	T
m1452	T	T	T	T	T	T	T	T	T	T	T	T	T	T	T	T	C	T	T	T	T	T	T	T	T	T	T	T	T	T	T	T	T	T	T	T	T	T	Y	T	T	T	T	T	T	T	T	T	T
m1453	T	Y	T	T	C	Y	T	T	C	T	C	T	C	T	T	T	T	C	T	Y	T	C	T	T	T	T	T	T	C	C	C	C	T	C	T	C	T	C	C	C	C	C	C	T	C	C	T	T	T
m1454	G	C	C	C	G	G	G	G	G	C	G	C	C	G	C	C	C	G	G	G	G	C	G	G	C	G	G	G	G	G	G	G	G	G	C	C	G	C	C	G	G	G	G	G	G	G	G	G	C
m1455	G	G	A	A	G	G	G	A	G	G	G	G	G	G	R	G	G	G	G	G	G	G	G	G	R	G	A	G	A	A	A	A	G	A	G	G	A	A	A	R	G	A	A	G	G	G	A	G	R
m1456	C	A	C	C	A	M	A	C	A	A	A	A	A	A	A	A	A	C	A	M	C	A	A	A	C	C	A	C	C	C	C	C	A	C	A	C	C	C	C	A	C	A	C	A	A	M	C	C	A
m1457	C	C	C	C	C	C	C	C	C	C	C	C	C	C	M	C	C	C	A	M	A	C	A	A	C	A	A	A	C	C	C	C	C	C	C	A	C	A	C	C	C	C	C	C	A	A	C	C	C
m1458	A	A	A	A	A	A	A	A	A	A	A	A	A	A	A	A	A	A	A	A	A	A	A	A	A	A	A	A	A	T	T	T	A	T	A	A	A	A	A	T	A	T	T	A	A	A	A	A	A
m1459	A	A	A	A	A	A	A	A	A	A	A	A	A	A	A	A	A	A	A	A	A	A	A	A	A	A	A	A	A	A	A	A	A	A	A	A	A	A	A	A	A	A	A	A	A	A	A	A	A
m1460	A	R	A	A	A	A	A	A	A	G	G	A	A	A	G	G	G	G	A	R	A	A	G	G	A	A	A	A	G	A	A	A	A	A	A	A	A	A	R	G	A	A	A	A	G	R	G	R	A
m1461	A	R	G	G	A	A	A	A	A	A	A	A	A	A	A	A	A	A	G	G	G	A	R	A	G	R	A	A	G	A	A	A	G	A	G	G	A	A	A	A	A	A	A	G	G	R	A	A	A
m1462	C	C	C	C	C	C	C	C	C	C	C	C	C	C	C	C	C	C	C	C	C	C	C	C	C	C	C	C	C	C	C	C	C	C	C	C	C	C	C	C	C	C	C	C	C	C	C	C	C
m1463	A	G	A	A	G	R	G	G	G	G	G	G	G	G	R	G	R	G	G	R	G	G	A	A	G	G	G	G	G	G	G	G	A	G	G	G	G	G	G	G	G	G	G	A	G	R	R	G	G
m1464	failed	failed	failed	failed	failed	failed	failed	failed	failed	failed	failed	failed	failed	failed	failed	failed	failed	failed	failed	failed	failed	failed	failed	failed	failed	failed	failed	failed	failed	failed	failed	failed	failed	failed	failed	failed	failed	failed	failed	failed	failed	failed	failed	failed	failed	failed	failed	failed	failed
m1465	C	C	T	C	C	C	C	C	C	C	C	C	C	C	C	C	T	C	C	C	C	C	C	C	C	C	T	T	C	C	C	C	C	C	C	C	C	C	C	C	C	C	C	C	C	C	C	C	C
m1466	A	A	A	A	A	A	A	A	A	A	A	A	A	A	A	A	A	A	A	A	A	A	A	A	A	A	A	A	A	A	A	A	A	A	A	A	A	A	A	A	A	A	A	A	A	A	A	A	A
m1467	A	A	A	A	A	A	A	A	A	A	A	A	A	A	A	A	A	A	A	A	A	A	A	A	A	C	C	C	A	A	A	A	A	A	A	A	A	A	A	A	A	A	A	A	A	A	A	A	A
m1468	G	G	failed	failed	G	G	G	G	failed	G	G	G	failed	G	G	G	failed	failed	G	G	failed	failed	failed	failed	failed	failed	failed	failed	G	failed	failed	failed	failed	failed	G	G	failed	G	failed	G	failed	failed	failed	G	G	G	failed	G	G
m1469	C	C	C	C	C	C	C	C	C	C	C	C	C	C	C	C	T	C	C	C	C	C	C	C	C	C	C	C	C	C	C	C	C	C	C	C	C	C	C	C	C	C	C	C	C	C	C	C	C
m1470	G	G	G	A	A	failed	A	A	A	A	A	G	G	G	G	A	G	G	G	G	G	G	A	A	G	A	A	A	G	G	G	G	G	G	G	G	G	G	G	G	G	G	G	G	G	G	G	G	G
m1471	A	R	G	G	A	G	G	A	A	A	A	A	G	A	R	A	G	A	G	R	A	G	A	A	A	A	A	A	A	G	G	G	G	G	A	A	R	A	G	G	G	G	G	G	A	A	A	G	A
m1472	G	G	G	G	G	G	G	G	G	G	G	G	C	G	G	G	G	G	G	G	G	C	G	G	G	G	G	G	G	G	G	G	G	G	G	G	G	G	G	G	G	G	G	G	G	G	G	G	G
m1473	A	A	A	A	A	A	A	A	A	A	A	A	G	A	A	A	A	A	A	A	A	A	A	A	A	A	A	A	A	A	A	A	G	A	A	A	A	A	A	G	A	G	A	G	A	A	A	A	A
m1474	G	G	G	G	G	G	G	G	G	G	G	G	G	G	G	G	G	G	G	G	G	G	G	G	G	G	G	G	G	G	G	G	G	G	G	G	G	G	G	G	G	G	G	G	G	G	G	G	G
m1475	A	A	A	A	A	A	A	A	A	A	A	A	A	A	A	A	A	A	A	A	A	A	A	A	A	A	A	A	A	A	A	A	A	A	A	A	A	A	A	A	A	A	A	A	A	A	A	A	A
m1476	C	C	C	C	C	C	C	C	C	C	C	C	C	C	C	C	C	C	C	C	C	C	C	C	C	C	C	C	C	C	C	C	C	C	C	C	C	C	C	C	C	C	C	C	C	C	C	C	C
m1477	T	W	T	T	T	T	T	T	T	T	T	T	T	T	T	T	A	T	T	T	T	T	T	T	T	T	T	T	T	T	T	T	T	T	A	T	A	A	T	T	T	T	T	T	W	T	T	T	T
m1478	A	A	A	A	A	A	A	A	A	A	A	A	A	A	A	A	A	A	A	failed	G	A	A	A	G	G	A	G	A	A	A	A	A	A	A	A	A	A	A	A	G	G	G	A	G	G	A	A	A
m1479	G	R	G	G	G	G	G	G	G	G	G	G	G	A	R	G	G	G	G	G	G	G	G	G	G	G	G	G	G	G	G	G	G	G	G	G	G	G	G	G	G	G	G	G	G	G	G	G	G
m1480	T	T	T	T	T	T	T	T	T	T	T	T	T	T	T	T	T	T	T	T	T	T	T	T	T	T	T	T	T	T	T	T	T	T	T	T	T	T	T	T	T	T	T	T	T	T	T	T	T
m1481	T	T	T	T	T	T	T	T	T	T	T	T	G	T	T	T	T	T	T	K	T	G	T	T	T	T	T	T	T	T	T	T	G	T	G	G	K	T	T	T	T	T	T	T	T	T	T	T	T
m1482	C	Y	T	C	C	C	C	C	C	T	C	C	C	C	C	C	C	T	T	T	T	C	C	C	C	Y	C	T	C	C	C	C	C	C	T	C	C	T	T	C	T	C	C	C	C	Y	T	C	C
m1483	A	R	G	A	A	A	A	A	G	A	G	A	A	A	R	A	G	A	A	R	A	A	A	A	A	A	G	A	A	G	G	G	A	G	A	A	R	G	G	G	G	G	G	G	A	A	A	G	A
m1484	G	G	G	G	G	G	G	G	G	G	G	G	G	G	G	G	G	G	G	G	G	G	G	G	G	G	G	G	G	G	G	G	G	G	G	G	G	G	G	G	G	G	G	G	G	G	G	G	G
m1485	T	T	T	T	T	T	T	T	A	A	A	T	A	T	T	T	T	A	T	A	T	A	failed	A	T	T	T	T	failed	T	T	T	T	T	T	A	T	T	T	A	T	T	A	T	T	T	T	T	T
m1486	C	C	C	C	C	C	C	C	C	C	C	C	C	C	C	C	C	C	C	C	C	C	C	C	C	C	C	C	C	C	C	C	C	C	C	C	C	C	C	C	C	C	C	C	C	C	C	C	C
m1487	G	G	G	G	G	G	G	G	G	G	G	G	G	G	G	G	G	G	G	G	G	G	G	G	G	G	G	G	G	G	G	G	G	G	G	G	G	G	G	G	G	G	G	G	G	G	G	G	G
m1488	G	G	G	G	G	G	G	G	G	G	G	G	G	G	G	G	G	G	G	G	G	G	G	G	G	G	G	G	G	G	G	G	G	G	G	G	G	G	G	G	G	G	G	G	G	G	G	G	G
m1489	A	A	A	A	A	A	A	A	A	A	A	A	A	A	A	A	A	A	A	A	A	A	A	A	A	A	A	A	A	A	A	A	A	A	A	A	A	A	A	A	A	A	A	A	A	A	A	A	A
m1490	C	C	C	C	C	C	C	C	C	C	C	C	C	C	C	C	T	C	C	C	C	C	C	C	C	C	C	C	C	C	C	C	C	C	C	C	C	C	Y	C	C	C	C	C	C	C	C	C	C
m1491	A	R	G	G	A	failed	A	A	A	A	A	A	A	A	R	A	G	A	G	R	G	A	G	G	G	G	A	G	A	A	A	A	G	A	G	A	G	A	A	A	A	A	A	G	A	A	A	R	A
m1492	A	A	A	A	A	A	A	A	A	A	A	G	A	G	A	A	A	A	A	R	A	A	A	A	A	A	A	A	A	A	A	A	A	A	A	A	A	A	A	A	A	A	A	A	A	A	A	A	A
m1493	T	T	T	T	T	T	T	T	C	C	C	T	C	T	Y	T	C	C	T	T	T	T	T	C	T	T	T	T	T	T	T	T	T	T	T	T	T	T	T	T	T	T	T	T	T	T	T	C	Y
m1494	failed	failed	failed	failed	failed	failed	failed	failed	failed	failed	failed	failed	failed	failed	failed	failed	failed	failed	failed	failed	failed	failed	failed	failed	failed	failed	failed	failed	failed	failed	failed	failed	failed	failed	failed	failed	failed	failed	failed	failed	failed	failed	failed	failed	failed	failed	failed	failed	failed
m1495	failed	failed	failed	failed	failed	failed	failed	failed	failed	failed	failed	failed	failed	failed	failed	failed	failed	failed	failed	failed	failed	failed	failed	failed	failed	failed	failed	failed	failed	failed	failed	failed	failed	failed	failed	failed	failed	failed	failed	failed	failed	failed	failed	failed	failed	failed	failed	failed	failed
m1496	A	A	G	A	A	A	A	A	A	A	A	A	A	A	A	A	G	A	A	A	A	A	A	A	A	A	G	G	A	A	A	A	A	A	A	A	A	A	A	A	A	A	A	A	A	A	A	A	A
m1497	T	A	T	T	T	T	T	T	T	T	T	A	A	T	A	A	A	T	A	W	A	A	T	T	T	A	T	A	T	T	T	T	T	T	T	T	T	T	A	T	A	A	T	T	W	A	T	T	failed
m1498	T	failed	T	T	T	failed	T	T	T	T	T	T	T	failed	T	T	T	T	C	T	T	T	T	T	T	T	T	T	C	T	T	T	T	T	Y	C	T	T	C	Y	T	T	T	C	C	T	T	C	failed
m1499	failed	failed	failed	failed	failed	failed	failed	failed	failed	failed	failed	failed	failed	failed	failed	failed	failed	failed	failed	failed	failed	failed	failed	failed	failed	failed	failed	failed	failed	failed	failed	failed	failed	failed	failed	failed	failed	failed	failed	failed	failed	failed	failed	failed	failed	failed	failed	failed	failed
m1500	G	G	G	G	G	G	G	G	G	G	G	G	G	G	G	G	G	G	G	G	G	G	failed	G	G	G	G	G	G	G	G	G	G	G	G	G	G	G	G	G	G	G	G	G	G	G	G	G	G
m1501	C	C	failed	failed	C	C	C	C	failed	C	failed	C	C	C	C	C	failed	C	C	C	C	C	C	C	C	C	failed	C	C	failed	failed	failed	C	failed	C	C	C	failed	failed	failed	failed	failed	failed	failed	C	C	C	failed	C
m1502	G	G	G	G	G	G	G	G	G	G	G	G	G	G	G	G	G	G	G	G	G	G	G	G	G	G	G	G	G	G	G	G	G	G	G	G	G	G	G	G	G	G	G	G	G	G	G	G	G
m1503	G	G	G	G	G	G	G	G	G	G	G	G	G	G	G	G	G	G	G	G	G	G	G	G	G	G	G	G	G	G	G	G	G	G	G	G	G	G	G	G	G	G	G	G	G	G	G	G	G
m1504	G	G	G	G	G	G	G	G	G	G	A	A	A	A	G	A	G	A	G	G	G	A	G	G	G	G	G	G	G	A	A	A	G	G	G	G	G	R	A	A	G	G	G	G	G	G	G	G	G
m1505	C	C	T	T	C	C	C	T	C	C	C	C	C	C	C	C	C	C	C	C	T	C	C	C	T	T	C	T	T	T	T	T	C	failed	T	T	T	T	T	Y	T	T	T	C	T	failed	failed	C	Y
m1506	C	C	C	C	C	Y	C	C	C	C	C	C	C	C	Y	C	C	C	C	C	C	C	C	C	C	C	C	C	C	T	T	T	C	C	C	C	C	Y	T	T	C	C	C	C	C	C	C	C	C
m1507	failed	failed	failed	failed	failed	failed	failed	failed	failed	failed	failed	failed	failed	failed	failed	failed	failed	failed	failed	failed	failed	failed	failed	failed	failed	failed	failed	failed	failed	failed	failed	failed	failed	failed	failed	failed	failed	failed	failed	failed	failed	failed	failed	failed	failed	failed	failed	failed	failed
m1508	G	G	G	G	G	G	G	G	G	G	G	G	G	G	G	G	G	G	G	G	G	G	G	G	G	G	G	G	G	G	G	G	G	G	G	G	G	G	G	G	G	G	G	G	G	G	G	G	G
m1509	G	G	G	G	G	G	G	G	G	G	G	G	G	G	G	G	G	G	G	G	G	G	G	G	G	G	G	G	G	G	G	G	G	G	G	G	G	G	G	G	G	G	G	G	G	G	G	G	G
m1510	T	T	T	T	T	T	T	T	T	T	T	T	T	T	T	T	T	T	T	T	T	T	G	T	T	T	T	T	T	G	T	T	T	K	G	T	T	G	T	T	G	T	G	T	T	T	T	T	T
m1511	G	G	G	G	G	G	G	G	G	G	G	G	G	G	G	G	G	G	G	G	G	G	G	G	G	G	G	G	G	G	G	G	G	G	G	G	G	G	G	G	G	G	G	G	G	G	G	G	G
m1512	G	G	G	G	G	G	G	G	G	G	G	G	G	G	G	G	G	G	G	G	G	G	G	G	G	G	G	G	G	G	G	G	G	G	G	G	G	G	G	G	G	G	G	G	G	G	G	G	G
m1513	G	G	G	G	G	G	G	G	G	G	G	G	G	G	G	G	G	G	G	G	G	G	G	G	G	G	G	G	G	G	G	G	G	G	G	G	G	G	G	G	G	G	G	G	G	G	G	G	G
m1514	C	C	C	C	C	C	C	C	C	C	C	C	C	C	C	C	C	C	C	C	C	C	C	C	C	C	C	C	C	C	C	C	C	C	C	C	C	C	C	C	C	C	C	C	C	C	C	C	C
m1515	A	R	A	A	A	A	A	A	A	A	A	A	A	A	A	A	A	A	A	A	A	A	A	A	A	A	A	A	A	A	A	A	A	A	A	A	A	A	R	A	A	A	A	A	G	R	A	R	A
m1516	A	G	A	A	G	R	G	G	A	A	A	G	G	G	R	G	G	G	G	G	G	G	G	G	G	G	A	G	G	R	A	G	A	G	G	G	G	G	G	G	A	G	G	A	G	A	G	G	G
m1517	A	A	T	T	T	T	A	T	T	T	A	A	A	T	W	A	A	T	A	A	A	A	A	A	A	A	T	W	A	A	A	A	A	A	A	A	A	A	A	A	A	A	A	A	A	A	A	A	A
m1518	T	Y	C	T	T	Y	T	T	T	T	T	T	T	T	T	T	C	T	T	Y	T	T	C	C	T	T	T	T	T	T	T	T	T	T	T	T	T	T	T	T	T	T	T	T	T	T	T	T	T
m1519	G	G	G	G	G	G	G	G	G	G	G	G	G	G	G	G	G	G	G	G	G	G	G	G	G	G	G	G	G	G	G	G	G	G	G	G	G	G	G	G	G	G	G	G	G	G	G	G	G
m1520	A	A	A	A	A	A	A	A	A	A	A	A	A	A	A	A	A	A	A	A	A	A	A	A	A	A	A	A	A	A	A	A	A	A	A	A	A	A	A	A	A	A	A	A	A	A	A	A	A
m1521	G	K	T	T	T	T	T	T	G	T	T	T	T	T	T	T	T	T	T	K	T	T	T	T	T	T	T	T	T	T	T	T	G	T	T	T	T	T	T	T	T	T	T	T	T	K	T	T	T
m1522	G	A	A	A	A	A	A	A	A	A	A	A	A	A	A	A	A	G	A	A	A	A	A	A	A	A	A	A	A	A	A	A	A	A	A	A	A	A	A	A	A	A	A	A	A	A	A	A	A
m1523	C	C	T	T	C	C	C	T	C	C	C	C	C	C	C	C	C	C	C	C	T	C	C	C	T	T	C	T	T	T	T	T	C	T	T	T	T	T	T	Y	T	T	T	C	T	Y	T	C	Y
m1524	G	G	G	G	G	G	G	G	G	G	G	G	G	G	G	G	G	G	G	G	G	G	G	G	G	G	G	G	G	G	G	G	G	G	G	G	G	G	G	G	G	G	G	G	G	G	G	G	G
m1525	G	G	G	G	G	G	G	G	G	G	G	G	G	G	G	G	G	G	G	G	G	G	G	G	G	G	G	G	G	G	G	G	G	G	G	G	G	G	G	G	G	G	G	G	G	G	G	G	G
m1526	A	A	A	A	A	A	A	A	A	A	A	A	A	A	A	A	A	A	A	A	A	G	A	A	A	A	A	A	A	A	A	A	A	A	A	A	A	A	A	A	A	A	A	A	A	A	A	A	A
m1527	A	A	A	A	A	A	A	A	A	G	G	A	G	A	A	A	A	A	A	R	G	G	A	A	G	G	A	G	A	A	A	A	A	A	G	A	A	A	A	A	G	G	G	A	G	G	A	A	A
m1528	G	G	G	A	G	G	A	G	G	G	G	G	G	A	R	G	G	G	G	G	G	G	G	G	G	G	G	G	G	G	G	G	G	G	A	G	A	A	G	G	G	G	G	G	G	R	G	G	A
m1529	C	failed	C	C	A	C	A	C	A	C	C	A	C	C	C	C	C	C	C	C	C	C	C	C	C	C	C	C	C	C	C	C	C	C	A	C	C	C	C	C	C	C	C	C	C	C	C	C	C
m1530	C	C	C	C	C	C	C	C	C	C	C	C	C	C	C	C	C	C	C	C	C	C	C	C	C	C	C	C	C	C	C	C	C	C	C	C	C	C	C	C	C	C	C	C	C	C	C	C	C
m1531	failed	failed	failed	failed	failed	failed	failed	failed	failed	failed	failed	failed	failed	failed	failed	failed	failed	failed	failed	failed	failed	failed	failed	failed	failed	failed	failed	failed	failed	failed	failed	failed	failed	failed	failed	failed	failed	failed	failed	failed	failed	failed	failed	failed	failed	failed	failed	failed	failed
m1532	A	A	A	A	A	A	A	A	A	A	A	A	A	A	A	A	A	A	A	A	A	A	A	A	A	A	A	A	A	A	A	A	A	A	A	A	A	A	A	A	A	A	A	A	A	A	A	A	A
m1533	A	A	A	A	A	A	A	A	A	A	A	A	A	A	A	A	A	A	A	A	A	A	G	G	A	A	A	A	A	A	A	A	A	A	A	A	A	A	A	A	A	A	A	A	A	A	A	A	A
m1534	C	M	C	C	C	M	C	C	C	C	C	C	C	C	M	C	C	C	C	C	C	C	A	A	C	C	C	C	A	C	C	C	C	C	C	C	C	C	C	A	C	C	C	C	C	C	C	C	C
m1535	C	T	T	C	T	T	T	T	C	C	C	C	C	T	Y	C	C	C	C	T	C	C	C	C	T	Y	C	C	C	C	C	C	C	C	C	C	C	C	C	T	C	T	C	C	C	C	Y	T	C
m1536	A	A	A	A	A	A	A	A	A	A	A	A	A	A	A	A	A	A	A	A	A	A	A	A	A	A	A	A	A	A	A	A	A	A	A	A	A	A	A	A	A	A	A	A	A	A	A	A	A
m1537	failed	C	C	C	C	C	C	C	C	C	C	C	C	C	C	C	C	C	C	C	C	C	C	C	C	C	G	C	C	C	C	C	C	C	G	G	G	C	C	C	C	C	C	C	C	C	C	C	C
m1538	T	T	T	T	T	T	T	T	T	T	T	T	T	T	T	T	T	T	T	T	T	T	T	T	T	T	T	T	T	T	T	T	T	T	T	T	T	T	T	T	T	T	T	T	T	T	T	T	T
m1539	T	T	T	T	T	T	T	T	T	T	T	T	C	T	T	T	T	T	T	T	T	C	T	T	T	T	T	T	T	T	T	T	T	T	T	T	T	T	T	T	T	T	T	T	T	T	T	T	T
m1540	A	A	A	A	A	A	A	A	A	A	A	A	A	A	A	A	A	A	A	A	A	A	A	A	A	A	A	A	A	A	A	A	A	A	A	A	A	A	A	A	A	A	A	A	A	A	A	A	A
m1541	G	G	G	G	G	G	G	G	G	G	G	G	G	G	G	G	G	G	G	G	G	G	G	G	G	G	G	G	G	G	G	G	G	G	G	G	G	G	G	G	G	G	G	G	G	G	G	G	G
m1542	C	S	C	C	C	S	C	C	C	C	C	G	G	G	G	G	G	C	C	S	C	G	C	C	C	C	C	C	C	C	C	C	C	C	C	C	C	C	C	C	C	C	C	C	C	C	C	C	C
m1543	G	G	G	G	G	G	G	G	G	G	G	G	G	G	G	G	G	G	G	G	G	G	G	G	G	G	G	G	G	G	G	G	G	G	G	G	G	G	G	G	G	G	G	G	G	G	G	G	G
m1544	G	G	G	G	G	G	G	G	G	G	G	G	G	G	G	G	G	G	G	G	G	G	G	G	G	G	G	G	G	G	G	G	G	G	G	G	G	G	G	G	G	G	G	G	G	G	G	G	G
m1545	C	C	C	C	C	C	C	C	C	C	C	C	C	C	C	C	C	C	C	C	C	C	C	C	C	C	C	C	C	C	C	C	C	C	C	C	C	C	C	C	C	C	C	C	C	C	C	C	C
m1546	C	C	C	C	C	C	C	C	C	C	C	C	C	C	C	C	C	C	C	C	C	C	C	C	C	C	C	C	C	C	C	C	C	C	C	C	C	C	C	C	C	C	C	C	C	C	C	C	C
m1547	G	G	G	G	G	G	G	G	G	G	G	G	G	G	G	G	G	G	G	G	G	G	G	G	G	G	G	G	G	G	G	G	G	G	G	G	G	G	G	G	G	G	G	G	G	G	G	G	G
m1548	G	G	G	G	G	G	G	G	G	G	G	G	C	G	G	G	G	G	G	G	G	G	G	G	G	G	G	G	G	G	G	G	G	G	G	G	G	G	G	G	G	G	G	G	G	G	G	G	G
m1549	G	G	G	G	G	G	G	G	G	G	G	G	G	G	G	G	G	G	G	G	G	G	G	G	G	G	G	G	G	G	G	G	G	G	G	G	G	G	G	G	G	G	G	G	G	G	G	G	G
m1550	failed	R	failed	failed	failed	failed	A	failed	failed	A	G	failed	G	failed	A	failed	failed	failed	G	R	failed	failed	G	G	failed	failed	G	failed	failed	failed	failed	failed	failed	failed	failed	failed	failed	failed	failed	failed	failed	failed	A	failed	failed	failed	failed	failed	failed
m1551	failed	failed	failed	failed	failed	failed	failed	failed	failed	failed	failed	failed	failed	failed	failed	failed	failed	failed	failed	failed	failed	failed	failed	failed	failed	failed	failed	failed	failed	failed	failed	failed	failed	failed	failed	failed	failed	failed	failed	failed	failed	failed	failed	failed	failed	failed	failed	failed	failed
m1552	A	A	A	A	A	A	A	A	A	A	A	A	A	A	A	A	A	A	A	A	A	A	A	A	A	A	A	A	A	A	A	A	A	A	A	A	A	A	A	A	A	A	A	A	A	A	A	A	A
m1553	C	C	C	C	C	C	C	C	C	C	C	C	C	C	C	C	C	C	C	C	C	C	C	C	C	C	C	C	C	C	C	C	C	C	C	C	C	C	C	C	C	C	C	C	C	C	C	C	C
m1554	T	T	T	T	T	T	T	T	T	T	T	T	T	T	T	T	T	T	T	T	T	T	T	T	T	T	T	T	T	C	C	T	T	T	T	C	T	T	T	T	T	T	T	T	Y	Y	T	T	T
m1555	G	R	G	A	G	R	G	G	G	G	G	A	A	A	A	A	A	G	A	R	G	G	G	G	G	G	G	G	G	G	G	G	G	G	A	A	A	A	G	A	G	G	G	G	G	G	G	G	A
m1556	G	G	G	A	G	G	G	G	G	failed	G	G	G	G	R	G	G	G	G	G	G	G	G	G	A	G	G	G	G	failed	G	G	A	G	G	G	G	G	G	G	G	G	G	A	G	R	G	G	G
m1557	G	G	G	G	G	G	G	G	G	G	G	G	G	G	G	G	G	G	G	G	G	G	G	G	G	G	G	G	G	G	G	G	G	G	G	G	G	G	G	G	G	G	G	G	G	G	G	G	G
m1558	C	C	C	C	C	C	C	C	C	T	C	C	C	C	C	C	C	C	C	Y	C	C	C	C	C	C	C	C	C	C	C	C	C	C	C	C	C	C	T	C	C	C	C	C	C	C	C	C	C
m1559	C	C	T	C	C	C	C	C	C	C	C	C	T	C	C	C	C	C	C	C	C	T	C	C	C	C	C	C	C	C	C	C	C	C	C	C	C	C	C	C	C	C	C	C	C	C	C	C	C
m1560	A	A	A	A	A	A	A	A	A	A	A	G	A	G	R	G	A	A	A	A	A	A	A	A	A	A	A	A	A	A	A	A	A	A	G	G	G	G	A	A	A	A	A	A	A	A	A	A	A
m1561	A	A	A	A	A	A	A	A	A	A	A	A	A	A	A	A	A	A	A	A	A	A	A	A	A	A	A	A	A	A	A	A	A	A	A	A	A	A	A	A	A	A	A	A	A	A	A	A	A
m1562	G	G	G	G	G	G	G	G	G	G	G	G	G	G	G	G	G	G	G	failed	G	G	T	T	G	G	G	G	G	G	G	G	G	G	G	T	G	G	G	G	G	G	G	G	G	G	T	T	G
m1563	failed	failed	failed	failed	failed	failed	failed	failed	failed	failed	failed	failed	failed	failed	failed	failed	failed	failed	failed	failed	failed	failed	failed	failed	failed	failed	failed	failed	failed	failed	failed	failed	failed	failed	failed	failed	failed	failed	failed	failed	failed	failed	failed	failed	failed	failed	failed	failed	failed
m1564	A	A	G	A	A	A	A	A	A	A	A	A	A	A	A	A	G	A	A	A	A	A	A	A	A	A	G	G	A	G	R	G	A	R	G	A	A	A	A	A	A	A	R	A	A	A	A	A	A
m1565	failed	failed	failed	failed	failed	failed	failed	failed	failed	failed	failed	failed	failed	A	A	failed	failed	failed	failed	A	failed	M	M	failed	failed	A	failed	failed	failed	failed	failed	failed	failed	failed	M	failed	failed	failed	failed	failed	failed	failed	failed	failed	failed	failed	failed	failed	failed
m1566	failed	failed	A	A	failed	failed	failed	failed	A	failed	failed	failed	A	failed	failed	failed	failed	A	failed	failed	failed	A	failed	G	failed	failed	failed	failed	failed	A	failed	failed	failed	A	failed	failed	failed	failed	failed	failed	A	failed	A	failed	failed	failed	failed	failed	A
m1567	T	T	T	T	T	T	T	T	T	T	T	T	C	T	T	T	T	T	T	T	T	T	T	T	T	T	T	T	T	T	T	T	T	T	T	T	T	T	T	T	T	T	T	T	T	T	T	T	T
m1568	A	A	A	G	A	A	A	A	A	A	A	A	A	A	R	A	A	A	A	A	A	A	A	A	G	A	A	A	A	R	A	A	G	A	A	A	A	A	A	A	A	A	A	G	A	R	A	A	A
m1569	failed	failed	failed	failed	failed	failed	failed	failed	failed	failed	failed	failed	failed	failed	failed	failed	failed	failed	failed	failed	failed	failed	failed	failed	failed	failed	failed	failed	failed	failed	failed	failed	failed	failed	failed	failed	failed	failed	failed	failed	failed	failed	failed	failed	failed	failed	failed	failed	failed
m1570	G	G	G	G	G	G	G	G	G	G	G	G	G	G	G	G	G	G	G	G	G	G	G	G	G	G	G	G	G	G	G	G	G	G	G	G	G	G	G	G	G	G	G	G	G	G	G	G	G
m1571	T	T	T	G	T	T	T	T	T	T	T	T	T	T	T	T	T	G	T	T	T	T	T	T	T	T	T	T	T	T	T	T	T	T	T	T	T	T	T	T	T	T	T	T	T	T	T	T	T
m1572	T	Y	T	T	T	C	C	C	C	C	C	T	T	C	Y	C	T	C	T	T	T	T	C	C	T	T	C	Y	C	C	C	C	T	C	C	Y	C	C	T	C	C	C	T	T	C	T	T	C	T
m1573	failed	failed	G	G	G	G	A	G	G	G	failed	A	failed	G	R	failed	failed	G	A	A	A	failed	R	A	A	A	G	R	A	A	A	A	A	A	A	A	A	A	A	A	A	A	A	A	A	A	A	A	A
m1574	C	C	C	C	C	C	C	C	C	C	C	C	C	C	C	C	C	C	C	C	C	C	C	C	C	C	C	C	C	C	C	C	C	C	C	C	C	C	C	C	C	C	C	C	C	C	C	C	C
m1575	T	Y	T	T	C	Y	C	C	T	T	T	C	C	C	Y	C	C	C	C	Y	C	C	T	T	C	C	T	C	C	T	T	C	T	C	C	C	C	C	C	C	T	C	C	T	C	Y	C	C	C
m1576	G	G	G	G	G	G	G	G	G	G	G	G	G	G	G	G	G	G	G	G	G	G	G	G	G	G	G	G	G	G	G	G	G	G	G	G	G	G	G	G	G	G	G	G	G	G	G	G	G
m1577	A	A	G	A	A	A	A	A	A	A	A	A	A	A	A	A	G	A	A	A	A	A	A	A	A	A	A	A	A	A	A	A	A	A	A	A	A	A	A	A	A	A	A	A	A	A	A	A	A
m1578	A	A	A	A	A	R	A	A	A	A	A	G	G	G	R	A	A	A	A	A	A	G	A	A	A	A	A	A	A	A	A	A	G	A	A	A	A	A	A	G	A	A	A	A	A	A	A	A	A
m1579	A	W	T	A	T	T	A	T	T	A	A	T	T	A	W	T	T	A	T	A	T	A	T	T	T	T	A	T	T	A	A	T	A	A	A	T	A	A	T	A	T	A	A	A	T	W	T	T	A
m1580	A	A	A	A	A	A	A	A	A	A	A	A	G	A	A	A	A	A	A	R	A	G	A	A	A	A	A	A	A	A	A	A	G	A	G	G	R	A	A	A	A	A	A	A	A	A	A	A	A
m1581	C	G	G	G	G	G	G	G	G	G	G	G	C	G	G	G	G	G	G	G	G	C	G	G	G	G	G	G	G	G	G	G	G	G	G	G	G	G	G	G	G	G	G	G	G	G	G	G	G
m1582	C	C	C	C	C	C	C	C	C	C	C	C	C	C	C	C	C	C	C	C	C	C	C	C	C	C	C	C	C	C	C	C	C	C	C	C	C	C	C	C	C	C	C	C	C	C	C	C	C
m1583	A	A	A	A	A	A	A	A	A	A	A	A	A	A	A	A	A	A	A	A	A	A	A	A	A	A	A	A	A	A	A	A	A	A	A	A	A	A	A	A	A	A	A	A	A	A	A	A	A
m1584	failed	failed	failed	failed	failed	failed	failed	failed	failed	failed	failed	failed	failed	failed	failed	failed	failed	failed	failed	failed	failed	failed	failed	failed	failed	failed	failed	failed	failed	failed	failed	failed	failed	failed	failed	failed	failed	failed	failed	failed	failed	failed	failed	failed	failed	failed	failed	failed	failed
m1585	A	A	A	A	A	A	A	A	A	A	A	A	A	A	A	A	A	A	A	A	A	A	A	A	A	R	G	G	A	A	A	A	G	A	A	A	A	A	A	A	A	A	A	A	A	A	A	A	A
m1586	G	G	G	A	G	G	G	G	G	G	G	G	G	G	G	G	G	G	G	R	A	G	G	G	A	G	G	G	G	failed	G	G	A	G	G	G	G	G	G	G	G	G	G	A	G	R	G	G	G
m1587	G	G	G	G	G	G	G	G	G	G	G	G	G	G	G	G	G	G	G	G	G	G	G	G	G	G	A	G	G	G	G	G	G	G	A	A	A	G	G	G	G	G	G	G	G	G	G	G	G
m1588	T	T	T	T	T	T	T	T	T	T	T	T	C	T	T	T	C	C	T	T	T	T	T	T	T	T	T	T	T	C	C	C	T	C	T	T	T	T	T	C	T	C	C	T	T	T	T	failed	C
m1589	G	A	G	G	A	G	A	A	A	A	A	A	A	A	A	A	A	A	A	A	A	A	A	A	A	A	A	A	G	A	A	A	G	G	G	G	G	G	A	A	A	A	A	G	A	R	G	A	G
m1590	G	G	G	G	G	G	G	G	G	G	G	G	G	G	failed	G	G	G	G	G	G	G	G	G	G	G	G	G	G	G	G	G	G	G	G	G	G	G	G	G	G	G	G	G	G	G	G	G	G
m1591	A	R	A	G	G	G	G	G	G	G	G	A	G	A	R	G	A	A	A	G	A	A	A	A	A	A	A	A	A	A	A	A	A	A	A	A	A	A	R	G	A	G	A	A	A	A	A	R	A
m1592	A	A	A	A	A	A	A	A	A	A	A	A	A	A	A	A	A	A	A	A	A	A	A	A	A	G	G	G	A	A	A	A	A	A	A	A	A	A	A	A	A	A	A	A	A	A	A	A	A
m1593	G	G	G	G	G	G	G	G	G	G	G	G	G	G	G	G	A	G	G	G	G	G	G	G	G	G	G	G	G	G	G	G	G	G	G	G	G	G	G	G	G	G	G	G	G	G	G	G	G
m1594	G	R	A	A	G	G	G	G	A	A	A	G	A	G	R	G	G	G	G	G	G	A	G	G	G	G	G	G	A	G	A	A	A	A	G	G	A	A	A	G	G	G	G	A	G	G	G	G	G
m1595	C	C	C	C	C	S	C	C	C	G	G	C	G	C	S	C	C	C	G	S	G	G	G	G	C	G	G	G	S	G	G	S	C	C	G	G	G	C	C	G	G	C	G	C	G	S	C	C	G
m1596	C	C	A	A	A	M	A	A	A	A	C	C	C	C	M	C	A	C	C	C	A	C	C	C	A	C	C	C	C	M	C	C	A	M	C	C	C	C	C	C	C	C	C	A	C	M	C	A	A
m1597	A	A	A	A	A	A	A	A	A	A	A	A	A	A	A	A	A	A	A	R	A	A	A	A	A	A	A	A	A	G	G	G	A	A	G	G	G	G	G	A	A	A	A	A	A	A	A	A	A
m1598	G	G	G	G	G	G	G	G	A	G	A	G	G	G	G	G	G	G	G	G	G	G	G	G	G	G	G	G	G	G	G	G	G	G	G	G	G	G	G	G	G	G	G	G	G	G	G	G	G
m1599	C	C	C	C	C	C	C	C	C	C	C	C	C	C	C	C	C	C	C	C	C	C	C	C	C	C	C	C	C	C	C	C	C	C	C	C	C	C	C	C	C	C	C	C	C	C	C	C	C
m1600	A	G	A	A	A	R	A	A	G	G	G	A	G	A	R	A	A	A	A	R	A	G	A	A	A	G	G	G	A	G	G	A	A	A	R	G	A	G	G	A	A	A	A	A	G	G	A	A	A
m1601	G	G	G	G	G	G	G	G	G	G	G	G	G	G	G	G	G	G	G	G	G	G	G	G	G	G	G	G	G	G	G	G	G	G	G	G	G	G	G	G	G	G	G	G	G	G	G	G	G
m1602	G	G	G	G	G	G	G	G	G	G	G	G	A	G	G	G	G	G	G	G	G	A	A	A	G	G	G	G	G	G	G	G	G	G	A	R	A	G	G	A	G	G	A	G	G	G	G	G	G
m1603	A	C	C	A	A	C	A	A	C	A	C	C	C	C	M	A	C	A	A	M	A	C	C	C	A	A	A	A	C	A	A	M	A	A	A	A	A	A	A	C	C	A	C	A	C	A	A	C	A
m1604	C	C	C	C	C	C	C	C	C	C	C	C	C	C	C	C	C	C	C	C	C	C	T	T	C	C	C	C	T	C	C	C	C	C	C	C	C	C	C	C	C	C	C	C	C	C	C	C	C
m1605	failed	failed	failed	failed	failed	failed	failed	failed	failed	failed	failed	failed	failed	failed	failed	failed	failed	failed	failed	failed	failed	failed	failed	failed	failed	failed	failed	failed	failed	failed	failed	failed	failed	failed	failed	failed	failed	failed	failed	failed	failed	failed	failed	failed	failed	failed	failed	failed	failed
m1606	G	G	G	G	G	G	G	G	G	G	G	G	G	G	G	G	G	G	G	G	G	G	G	G	G	G	G	G	G	G	G	G	G	G	C	C	C	G	G	G	G	G	G	G	G	G	G	G	G
m1607	A	A	A	A	A	A	A	A	A	A	A	A	A	A	A	A	A	A	A	A	A	A	A	A	A	A	A	A	A	A	A	A	A	A	A	A	A	A	A	A	A	A	A	A	A	A	A	A	A
m1608	C	C	C	C	C	C	C	C	C	C	C	C	C	C	C	C	C	C	C	C	C	C	C	C	C	G	G	G	C	C	C	C	C	C	C	C	C	C	C	C	C	C	C	C	C	C	C	C	C
m1609	T	T	T	T	T	T	T	T	T	T	T	T	T	T	T	T	T	T	T	T	T	T	T	T	T	T	T	T	T	T	T	T	T	T	T	T	T	T	T	T	T	T	T	T	T	T	T	T	T
m1610	A	A	A	A	A	A	A	A	A	A	A	A	A	A	A	A	A	A	A	A	A	A	A	A	A	A	A	A	A	A	A	A	A	A	A	A	A	A	A	A	A	A	A	A	A	A	A	A	A
m1611	A	A	A	A	A	A	A	A	A	A	A	A	A	A	A	A	A	A	A	A	A	A	A	A	A	A	A	A	A	A	A	A	A	A	A	A	A	A	A	A	A	A	A	A	A	A	A	A	A
m1612	failed	failed	failed	failed	failed	failed	failed	failed	failed	failed	failed	failed	failed	failed	failed	failed	failed	failed	failed	failed	failed	failed	failed	failed	failed	failed	failed	failed	failed	failed	failed	failed	failed	failed	failed	failed	failed	failed	failed	failed	failed	failed	failed	failed	failed	failed	failed	failed	failed
m1613	C	C	C	C	C	C	C	C	C	C	C	C	C	C	C	C	C	C	C	C	C	C	C	C	C	C	C	C	C	C	C	C	C	C	C	C	C	C	C	C	C	C	C	C	C	C	C	C	C
m1614	A	A	A	A	A	A	A	A	A	A	A	A	A	A	A	A	A	A	A	A	A	A	A	A	A	A	A	A	A	A	A	A	A	A	A	A	A	A	A	A	A	A	A	A	A	A	A	A	A
m1615	C	C	C	C	C	C	C	C	C	C	C	C	C	C	C	C	C	C	C	C	C	C	C	C	C	C	C	C	C	C	C	C	C	C	C	C	C	C	C	C	C	C	C	C	C	C	C	C	C
m1616	A	A	A	A	A	A	A	A	A	A	A	A	A	G	R	A	G	A	A	A	A	A	A	A	A	R	G	R	A	A	A	A	G	A	A	A	A	A	A	A	A	A	A	G	A	A	G	G	A
m1617	A	A	A	A	A	A	A	A	A	A	A	A	A	A	A	A	A	A	A	A	A	A	C	A	A	A	A	A	A	C	A	A	A	M	A	A	A	A	A	A	C	A	C	A	A	A	A	A	A
m1618	A	R	A	A	A	A	A	A	A	A	A	A	A	A	A	A	A	A	A	A	A	A	G	A	A	A	A	A	A	A	A	A	A	A	A	A	A	A	A	A	A	A	A	A	A	A	A	A	A
m1619	A	A	A	A	A	A	A	A	A	A	A	A	A	A	A	A	A	A	A	A	A	A	A	A	A	A	A	A	A	A	A	A	A	A	A	A	A	A	A	A	A	A	A	A	A	A	A	A	A
m1620	G	R	G	G	A	G	A	G	G	G	G	A	G	G	G	G	G	G	G	G	G	G	G	G	G	G	G	G	G	G	G	G	A	G	G	G	G	G	G	G	G	G	G	G	G	G	G	R	G
m1621	G	G	G	G	G	G	G	G	G	G	G	G	G	G	G	G	G	G	G	G	G	G	T	G	G	G	G	G	G	T	G	G	G	K	G	G	G	G	G	G	T	G	T	G	G	G	G	G	G
m1622	A	A	G	G	A	A	A	G	A	A	A	A	A	A	A	A	A	A	A	A	G	A	A	A	G	G	A	G	G	G	G	G	A	G	G	G	G	G	G	R	G	G	G	A	G	R	G	A	R
m1623	G	G	G	G	G	G	G	G	G	G	G	G	G	G	G	G	G	G	G	G	G	G	G	G	G	G	G	G	G	G	G	G	G	G	G	G	G	G	G	G	G	G	G	G	G	G	G	G	G
m1624	C	Y	C	C	T	failed	T	C	C	C	C	T	C	C	C	failed	C	C	C	C	C	C	C	C	C	C	C	failed	C	C	C	C	T	C	C	C	C	C	C	C	C	C	C	C	C	C	C	Y	C
m1625	C	C	C	C	C	C	C	C	A	A	A	C	C	C	C	C	C	A	C	M	C	C	C	C	A	A	C	C	C	C	C	C	C	C	C	C	C	C	C	C	C	M	C	A	C	C	C	C	C
m1626	C	S	C	C	C	C	C	C	C	G	C	G	G	C	S	G	C	C	C	C	C	G	C	C	G	C	C	C	C	G	G	G	C	G	G	G	G	G	C	G	G	G	C	C	S	C	C	C	C
m1627	A	A	A	A	A	A	A	A	A	A	A	A	A	A	A	A	A	A	A	A	A	A	A	A	A	A	A	A	A	A	A	A	A	A	A	A	A	A	A	A	A	A	A	A	A	A	A	A	A
m1628	C	C	C	C	C	C	T	C	C	C	C	C	C	C	C	C	C	C	C	C	C	C	C	C	C	C	C	C	C	C	C	C	C	C	C	C	C	C	C	T	C	C	T	C	C	Y	C	C	C
m1629	A	A	A	A	A	A	A	A	A	A	A	A	A	A	A	A	A	A	A	A	A	A	A	A	A	A	A	A	A	A	A	A	A	A	A	A	A	A	A	A	A	A	A	A	A	A	A	A	A
m1630	A	R	G	G	G	R	G	G	G	G	G	G	A	G	R	G	G	A	G	G	G	A	R	A	G	R	A	A	G	A	A	A	G	A	G	G	A	A	A	A	A	A	A	G	G	G	G	G	G
m1631	A	R	G	A	A	A	A	A	G	A	G	A	A	A	R	A	G	A	A	R	A	A	A	A	A	A	G	A	A	G	G	G	A	G	A	A	R	G	G	G	G	G	G	G	A	A	A	G	A
m1632	G	G	G	G	G	A	A	G	A	A	G	A	G	G	G	A	G	G	G	G	G	G	G	G	G	G	G	G	G	G	G	G	G	G	G	G	G	G	G	G	G	G	G	G	G	G	G	G	G
m1633	T	T	C	C	T	T	T	T	C	T	T	T	C	T	T	T	C	C	T	Y	C	C	C	C	C	C	C	C	T	T	C	C	C	T	T	T	C	T	C	Y	T	C	T	T	T	Y	C	T	Y
m1634	A	R	A	A	A	A	A	A	A	A	A	A	G	G	R	G	A	A	A	failed	A	G	G	G	A	A	A	A	G	A	A	A	A	A	A	A	A	A	A	G	A	A	A	A	A	A	A	failed	A
m1635	G	G	G	G	G	G	G	G	G	G	G	G	G	G	G	G	G	G	G	G	G	C	G	G	G	G	G	G	G	G	G	G	G	G	G	G	G	G	G	G	G	G	G	G	G	G	G	G	G
m1636	G	G	G	G	A	A	A	A	G	G	G	A	G	G	G	A	G	G	G	G	G	G	G	G	G	G	G	G	G	G	G	G	G	G	G	G	G	G	G	G	G	G	G	G	G	R	G	G	G
m1637	G	G	G	G	G	R	G	G	G	G	G	G	G	G	G	G	G	G	G	G	G	G	G	G	G	G	G	G	G	G	G	G	G	G	G	G	G	G	G	G	G	G	G	G	G	G	G	G	G
m1638	G	G	G	G	C	S	C	C	C	C	G	G	G	G	G	G	C	G	G	G	C	G	G	G	C	G	G	G	G	G	G	G	G	G	G	G	G	G	G	G	G	G	G	G	G	G	G	C	C
m1639	C	C	C	C	C	C	C	C	C	C	C	C	C	C	C	C	C	C	C	C	C	C	C	C	C	C	C	C	C	C	C	C	C	C	C	C	C	C	C	C	C	C	C	C	C	C	C	C	C
m1640	failed	K	G	G	G	K	T	G	T	T	T	G	G	G	G	G	T	G	G	G	G	G	G	G	G	G	G	G	G	T	T	G	G	G	G	G	G	G	G	G	G	G	T	G	G	G	G	G	G
m1641	T	C	T	C	C	failed	C	C	C	T	T	C	C	C	C	T	C	C	C	Y	C	T	C	C	C	C	C	C	C	C	T	C	C	C	T	C	C	T	C	C	C	C	T	C	T	Y	C	C	C
m1642	failed	failed	failed	failed	failed	failed	failed	failed	failed	failed	failed	failed	failed	failed	failed	failed	failed	failed	failed	failed	failed	failed	failed	failed	failed	failed	failed	failed	failed	failed	failed	failed	failed	failed	failed	failed	failed	failed	failed	failed	failed	failed	failed	failed	failed	failed	failed	failed	failed
m1643	A	R	G	G	A	A	A	A	G	G	A	A	A	A	A	A	A	A	G	R	A	A	G	G	A	A	A	A	G	A	G	A	G	A	A	A	A	A	G	A	A	A	A	G	A	A	A	A	A
m1644	C	Y	C	C	C	C	C	C	C	C	C	T	C	T	T	T	T	C	C	T	T	C	C	C	T	Y	C	C	C	C	C	C	C	C	C	C	C	C	C	C	C	Y	C	C	C	C	Y	C	T
m1645	T	T	T	T	T	T	T	T	T	T	T	T	G	T	T	G	T	T	T	T	T	G	T	K	T	T	T	T	T	T	T	T	T	T	T	T	T	T	T	T	T	T	T	T	T	T	T	T	T
m1646	A	M	C	C	A	C	C	A	A	A	A	A	C	A	M	A	C	A	C	M	A	C	A	A	A	A	A	A	A	C	C	C	C	C	A	A	M	C	C	C	C	C	C	C	C	A	A	C	A
m1647	A	A	A	A	A	A	A	A	A	A	A	A	A	A	A	A	A	A	A	A	A	A	A	A	A	A	A	A	A	A	A	A	A	A	A	A	A	A	A	A	A	A	A	A	A	A	A	A	A
m1648	A	M	A	C	C	C	C	C	C	C	C	A	C	A	M	C	A	A	A	C	A	A	C	C	A	A	A	A	A	M	C	A	A	M	A	A	A	A	M	C	A	C	A	A	A	A	A	M	A
m1649	G	G	A	A	G	G	G	G	G	G	G	G	G	G	G	G	G	G	G	G	G	G	G	G	G	G	G	G	G	G	G	G	G	G	G	G	G	G	G	G	G	G	G	G	G	G	G	G	G
m1650	A	G	A	G	G	G	G	G	G	G	G	G	G	G	G	G	G	A	G	G	G	A	G	G	G	A	A	R	G	G	G	G	G	G	G	G	G	G	G	G	G	G	G	G	G	G	G	G	G
m1651	G	G	G	G	G	G	G	G	G	G	G	G	G	G	G	G	G	G	G	G	G	G	G	G	G	G	A	G	G	G	G	G	G	G	G	G	G	G	G	G	G	G	G	G	G	G	G	G	G
m1652	C	C	C	C	C	C	C	C	C	C	C	C	C	C	C	C	C	C	C	C	C	C	C	C	C	C	C	C	C	C	C	C	C	C	C	C	C	C	C	C	C	C	C	C	C	C	C	C	C
m1653	T	W	T	A	A	A	A	A	A	A	A	T	A	T	W	A	T	T	T	A	T	A	T	T	T	A	A	A	T	A	A	T	T	T	T	A	A	A	T	T	T	T	T	T	T	T	T	T	T
m1654	A	A	A	A	A	R	A	A	A	G	G	A	G	A	G	G	A	G	A	A	A	G	A	A	A	A	A	A	G	G	G	G	G	G	A	A	A	A	R	A	A	G	G	A	A	A	G	G	G
m1655	A	A	A	A	A	R	A	A	A	A	A	A	A	A	A	A	A	A	A	A	A	A	A	A	A	A	A	A	A	A	A	A	A	A	A	A	A	A	A	A	A	A	A	A	A	A	A	A	A
m1656	T	T	A	A	T	T	T	A	T	T	T	T	T	T	T	T	T	T	T	T	A	T	T	T	A	A	T	A	A	A	A	A	T	A	A	A	A	A	A	W	A	A	A	T	A	W	A	T	W
m1657	failed	failed	failed	failed	failed	failed	failed	failed	failed	failed	failed	failed	failed	failed	failed	failed	failed	failed	failed	failed	failed	failed	failed	failed	failed	failed	failed	failed	failed	failed	failed	failed	failed	failed	failed	failed	failed	failed	failed	failed	failed	failed	failed	failed	failed	failed	failed	failed	failed
m1658	A	G	A	G	G	R	G	G	A	G	A	A	G	A	R	A	G	A	A	R	A	G	A	A	G	A	A	A	A	R	A	A	G	A	A	A	A	A	A	A	A	A	A	G	A	R	A	G	G
m1659	A	C	A	A	A	A	A	A	C	C	C	A	C	A	failed	A	A	A	A	A	A	C	A	A	A	failed	C	C	A	C	C	A	A	A	M	C	A	C	C	A	A	A	A	A	C	failed	A	A	A
m1660	G	G	G	G	A	A	A	A	A	A	A	A	A	A	A	A	G	A	G	failed	G	A	A	A	G	G	G	G	A	A	A	G	A	A	A	A	A	A	G	G	G	A	G	A	G	G	A	A	A
m1661	G	G	G	G	G	G	G	G	G	G	G	G	G	G	G	G	G	G	G	failed	A	G	G	G	A	A	G	A	G	G	G	G	G	G	A	G	G	G	G	G	A	G	G	G	A	failed	G	G	G
m1662	A	T	A	failed	A	W	A	failed	T	T	T	A	T	failed	W	A	A	A	A	W	A	T	A	A	A	T	T	T	A	T	T	A	A	A	W	T	A	T	T	A	failed	A	A	A	T	T	failed	A	A
m1663	A	failed	A	A	G	G	A	G	A	G	A	A	A	A	A	A	G	G	A	A	A	A	G	A	A	A	A	A	G	G	G	G	A	G	A	A	G	failed	A	G	A	A	A	G	A	A	failed	G	G
m1664	failed	M	A	failed	failed	M	C	failed	C	C	C	A	A	failed	M	failed	C	failed	A	M	A	A	failed	A	A	A	A	A	A	C	C	A	A	A	A	A	A	A	C	C	A	A	C	A	C	A	A	A	A
m1665	T	T	T	T	T	Y	T	T	T	T	T	T	T	T	Y	T	T	T	T	T	T	T	T	T	T	T	T	T	T	T	T	T	T	T	T	T	T	T	C	T	T	T	T	T	T	T	T	T	T
m1666	G	G	G	G	G	G	G	G	G	G	G	G	G	G	G	G	G	G	G	G	G	G	G	G	G	G	G	G	G	G	G	G	G	G	G	G	G	G	G	G	G	G	G	G	G	G	T	T	G
m1667	T	W	T	T	T	T	T	T	T	A	A	T	T	T	T	A	T	T	T	T	T	T	T	T	T	T	T	T	T	T	T	T	T	T	T	T	T	T	T	T	T	T	T	T	A	W	T	T	T
m1668	A	A	A	A	A	A	A	A	A	A	A	A	A	A	A	A	A	A	A	A	A	A	A	A	A	A	A	A	A	A	A	A	A	A	A	A	A	A	A	A	A	A	A	A	A	A	A	A	A
m1669	C	C	C	C	C	C	C	C	C	C	C	C	C	C	C	C	C	C	C	C	C	C	C	C	C	C	C	C	C	C	C	C	C	C	C	C	C	C	C	C	C	C	C	C	C	C	C	C	C
m1670	C	C	T	C	C	C	C	C	C	C	C	C	C	C	C	C	C	C	C	C	C	C	C	C	C	C	C	C	C	C	C	C	C	C	T	T	C	T	C	C	C	C	C	C	C	C	C	C	C
m1671	C	C	C	C	C	C	C	C	C	G	C	C	C	C	C	C	C	G	C	C	C	C	C	C	C	C	C	C	C	C	C	C	C	C	C	C	C	C	C	C	C	C	C	C	C	C	C	C	C
m1672	G	G	G	G	G	G	G	G	G	G	G	G	G	G	G	G	G	G	G	G	G	G	G	G	G	G	G	G	G	G	G	G	G	G	G	G	G	G	G	G	G	G	G	G	G	G	G	G	G
m1673	C	C	C	G	G	S	G	G	G	G	C	C	C	C	S	C	G	C	C	C	C	C	C	C	C	C	C	C	C	G	C	C	C	C	C	C	C	C	C	C	C	C	C	C	C	S	C	G	S
m1674	A	A	A	A	A	A	A	A	A	A	A	A	A	A	A	A	A	A	A	A	A	A	A	A	A	A	A	A	A	A	A	A	A	A	A	A	A	A	A	A	A	A	A	A	A	A	A	A	A
m1675	G	R	A	G	A	A	A	G	A	A	A	A	A	A	A	A	A	G	A	A	A	A	A	A	A	A	A	A	G	G	G	G	A	G	A	G	G	G	G	A	A	A	A	A	A	A	G	G	A
m1676	A	A	A	A	A	A	A	A	A	A	A	A	A	A	A	A	A	A	A	A	A	A	A	A	A	A	A	A	A	A	A	A	A	A	A	A	A	A	A	A	A	A	A	A	A	A	A	A	A
m1677	G	R	G	G	G	G	G	G	G	G	G	G	G	G	G	G	G	G	G	R	A	G	G	G	G	G	G	G	G	G	G	G	G	G	G	G	G	G	G	A	G	A	G	A	G	G	G	A	R
m1678	G	G	G	G	G	G	G	G	G	G	G	A	A	A	R	G	G	G	G	R	G	A	A	A	A	G	G	G	G	G	G	G	G	G	G	G	G	G	G	G	G	G	G	G	G	G	G	G	G
m1679	A	A	A	A	A	A	A	A	A	A	A	A	A	A	A	A	A	A	A	A	A	A	A	A	A	A	A	A	A	A	A	A	A	A	A	A	A	A	A	A	A	A	A	A	A	A	A	A	A
m1680	G	G	A	A	G	G	A	G	G	G	G	G	G	A	failed	G	G	G	G	G	G	G	G	G	G	G	A	G	G	G	G	G	A	G	A	G	A	A	G	G	G	G	G	A	G	R	A	A	A
m1681	A	A	A	A	A	A	A	A	A	A	A	A	A	A	A	A	A	A	A	A	A	A	A	A	A	A	A	A	A	A	A	A	A	A	A	A	A	A	A	A	A	A	A	A	A	A	A	A	A
m1682	G	G	G	G	G	K	G	G	G	G	T	G	G	G	G	G	T	G	G	G	G	G	G	G	G	G	G	G	G	G	G	G	G	G	G	T	G	G	G	G	G	G	G	T	G	G	G	G	G
m1683	G	G	G	G	G	R	G	G	G	G	G	G	G	G	G	G	G	G	G	G	G	G	G	G	G	G	G	G	G	G	G	G	A	G	G	G	G	G	G	G	G	G	G	G	G	G	G	G	G
m1684	failed	failed	failed	failed	failed	failed	failed	failed	failed	failed	failed	failed	failed	failed	failed	failed	failed	failed	failed	failed	failed	failed	failed	failed	failed	failed	failed	failed	failed	failed	failed	failed	failed	failed	failed	failed	failed	failed	failed	failed	failed	failed	failed	failed	failed	failed	failed	failed	failed
m1685	A	A	A	A	A	A	A	A	A	A	A	A	G	A	R	A	G	A	G	A	A	G	G	A	G	A	A	A	A	A	A	A	A	A	A	A	A	A	A	A	A	A	A	A	A	A	G	G	G
m1686	G	G	A	A	failed	failed	G	A	G	G	G	G	G	G	G	G	G	A	G	R	A	G	failed	G	A	A	G	failed	A	A	A	failed	G	A	A	failed	A	failed	A	G	A	G	G	G	A	R	failed	failed	A
m1687	G	G	G	G	G	G	G	G	G	G	G	G	G	G	G	G	G	G	G	G	G	G	G	G	G	G	G	G	G	G	G	G	G	G	G	G	G	G	G	G	G	G	G	G	G	G	G	G	G
m1688	G	R	G	A	A	A	A	A	A	A	A	G	A	G	R	A	G	G	G	A	G	G	G	G	G	G	G	G	G	G	G	G	G	G	G	G	G	G	G	G	G	G	G	G	G	G	G	failed	G
m1689	C	C	C	C	C	M	C	C	A	A	A	C	A	C	M	C	C	C	C	M	C	A	C	C	C	C	C	C	C	A	A	C	C	C	C	C	C	C	A	C	C	C	C	C	C	C	C	C	C
m1690	A	A	C	C	C	C	A	C	C	C	A	A	A	C	M	A	A	C	A	A	A	A	A	A	A	A	C	M	A	A	A	A	A	A	A	A	A	A	A	A	A	A	A	A	A	A	A	A	A
m1691	A	A	A	A	G	R	A	A	G	A	G	A	G	A	A	A	A	G	A	R	A	G	A	A	A	A	A	A	G	G	G	G	A	G	A	G	A	G	G	G	G	G	G	A	A	R	A	A	A
m1692	G	G	G	G	G	G	G	G	G	G	G	G	A	G	G	G	G	G	G	G	G	A	G	G	G	G	G	G	G	G	G	G	G	G	G	G	G	G	G	G	G	G	G	G	G	G	G	G	G
m1693	A	R	G	A	A	A	A	A	G	A	G	A	A	A	A	A	G	A	A	R	A	A	A	A	A	A	G	A	A	G	G	G	A	G	A	A	R	G	G	G	G	G	G	G	A	A	A	G	A
m1694	T	T	T	T	T	T	T	T	T	T	T	T	T	T	T	T	T	T	T	T	T	T	T	T	T	T	T	T	T	T	T	T	T	T	T	T	T	T	T	T	T	T	T	T	T	T	T	T	T
m1695	A	A	A	A	A	A	A	A	A	A	A	A	A	A	A	A	A	A	A	A	A	A	A	A	A	A	A	A	A	A	A	A	A	A	A	A	A	A	A	A	A	A	A	A	A	A	A	A	A
m1696	A	A	A	A	A	A	A	A	C	A	A	A	A	A	A	A	A	C	A	A	A	A	M	C	A	A	A	A	A	A	A	A	A	A	C	A	C	A	C	A	A	A	A	A	C	A	A	A	A
m1697	A	A	A	A	A	A	A	A	A	A	A	A	A	A	A	A	A	A	A	A	A	A	G	G	A	A	A	A	A	R	G	A	A	R	A	A	A	A	A	A	A	A	A	A	A	A	A	A	A
m1698	G	G	G	G	T	K	G	G	G	T	G	G	T	G	T	G	T	T	G	G	G	G	G	G	G	G	G	G	G	T	T	T	G	T	G	G	G	G	G	T	G	T	T	G	G	G	G	K	T
m1699	A	R	A	G	G	G	G	G	G	G	G	A	A	A	R	G	A	A	A	A	A	A	A	G	A	A	A	A	A	G	G	A	A	R	A	A	A	A	R	A	A	A	A	A	A	A	A	R	A
m1700	A	A	A	A	A	A	A	A	A	A	A	A	A	A	A	A	A	A	A	A	A	A	A	A	A	A	A	A	A	A	A	A	A	A	A	A	A	A	A	A	A	A	A	A	A	A	A	A	A
m1701	C	C	C	C	C	C	C	C	C	C	C	C	C	C	C	C	C	C	C	C	C	C	C	C	C	C	C	C	C	C	C	C	C	C	C	C	C	C	C	C	C	C	C	C	C	C	C	C	C
m1702	G	G	G	G	G	R	G	G	G	A	A	G	A	G	A	A	A	A	G	G	G	A	G	G	G	G	G	G	A	A	A	A	A	A	G	G	G	G	R	G	G	A	A	G	G	G	A	A	A
m1703	C	C	C	C	C	C	C	C	C	C	C	C	C	C	Y	C	C	C	C	C	C	C	C	C	C	C	C	C	C	C	C	C	C	C	C	C	C	C	C	C	C	C	C	C	C	C	C	C	C
m1704	A	G	A	A	A	A	A	A	A	A	A	A	G	A	R	A	G	A	G	G	G	G	G	G	G	A	A	R	G	G	G	G	G	G	G	A	G	G	G	G	G	G	G	G	G	R	G	G	A
m1705	G	G	G	G	G	G	G	G	G	G	G	G	G	G	G	G	G	G	G	G	G	G	G	G	G	G	G	G	G	G	G	G	G	G	G	G	G	G	G	G	G	G	G	G	G	G	G	G	G
m1706	C	C	T	C	C	Y	C	C	C	C	C	C	C	C	C	T	C	C	C	C	C	T	C	C	C	C	C	C	C	C	C	C	C	C	C	C	C	C	C	C	C	C	T	C	C	C	C	C	C
m1707	C	G	G	C	G	G	G	G	G	G	G	C	C	G	S	C	C	G	C	S	C	C	C	C	G	G	C	S	C	C	C	C	C	C	C	C	C	C	C	C	C	S	C	C	C	C	S	G	C
m1708	G	R	A	A	G	G	G	A	G	G	G	G	G	A	A	G	A	A	G	R	A	G	G	G	G	R	G	A	G	G	G	A	G	G	G	A	G	A	A	A	A	A	A	A	A	R	A	A	A
m1709	A	A	A	A	A	A	A	A	A	A	A	A	A	A	A	A	A	A	A	R	A	A	G	G	A	A	A	A	A	A	A	A	A	A	A	G	A	A	A	A	A	A	A	A	A	A	G	G	A
m1710	T	T	T	T	T	T	T	T	T	T	T	T	T	T	T	T	T	T	T	T	T	T	T	T	T	T	T	T	T	T	T	T	T	T	T	T	T	T	T	T	T	T	T	T	T	T	T	T	T
m1711	G	R	G	G	A	R	A	A	G	G	G	A	G	G	R	A	A	A	A	A	A	G	A	A	A	A	G	A	A	R	G	A	G	A	A	A	A	A	A	A	G	A	A	G	A	G	A	A	A
m1712	A	A	A	A	A	A	G	A	A	A	A	A	A	A	R	A	G	A	A	A	A	A	A	A	A	A	A	A	A	A	A	A	A	A	A	A	A	A	A	A	A	A	A	A	A	A	A	A	A
m1713	G	G	G	G	G	G	G	G	G	G	G	G	G	G	G	G	G	G	G	G	G	G	G	G	G	G	G	G	G	G	G	G	G	G	G	G	G	G	G	G	G	G	G	G	G	G	G	G	G
m1714	T	T	T	T	T	T	T	T	T	T	T	T	failed	T	T	T	T	T	T	T	T	T	T	T	T	T	T	T	T	T	T	T	T	T	T	T	T	T	T	T	T	T	T	T	T	T	T	T	T
m1715	T	T	T	T	T	Y	T	T	T	T	T	T	T	T	T	C	T	T	T	T	T	T	T	T	T	T	T	T	T	T	T	T	T	T	T	T	T	T	T	T	T	T	T	T	T	T	T	T	T
m1716	A	R	A	A	G	R	G	A	G	G	A	G	G	A	R	G	A	A	A	A	A	G	A	A	A	A	A	A	A	A	A	G	G	G	A	A	A	A	G	A	A	R	A	G	A	R	A	A	A
m1717	A	A	A	A	A	A	A	A	A	A	A	A	A	A	A	A	A	A	A	A	A	A	A	A	A	A	A	A	A	A	A	A	A	A	A	A	A	A	A	A	A	A	A	A	A	A	A	A	A
m1718	C	T	T	C	T	T	T	T	T	T	T	C	C	T	Y	C	C	T	C	Y	C	C	C	C	T	T	C	Y	C	C	C	C	C	C	C	C	C	C	C	C	C	Y	C	C	C	C	Y	T	C
m1719	G	G	G	A	G	G	G	G	G	G	G	G	G	G	G	G	G	A	G	G	G	G	G	G	G	G	G	G	G	G	G	G	G	G	G	G	G	G	G	G	G	G	G	G	G	G	G	G	G
m1720	A	A	C	A	A	A	A	A	A	A	A	A	A	A	A	A	C	A	A	A	A	A	A	A	A	A	A	A	A	A	A	A	A	A	A	A	A	A	A	A	A	A	A	A	A	A	A	A	A
m1721	failed	T	T	T	T	T	T	T	T	T	T	T	T	T	T	T	T	T	T	T	T	T	T	T	T	T	T	T	T	T	T	T	T	T	T	T	T	T	T	T	T	T	T	T	T	T	T	T	T
m1722	A	A	A	A	A	A	A	A	A	A	A	A	A	A	A	A	A	A	A	A	A	A	A	A	A	A	A	A	A	A	A	A	A	A	A	A	A	A	A	A	A	A	A	A	A	A	A	A	A
m1723	T	T	C	C	T	T	T	C	T	T	T	T	T	T	T	T	T	T	T	T	T	T	T	T	T	T	T	T	C	C	C	C	T	C	T	C	C	C	T	Y	T	C	C	T	T	T	C	T	Y
m1724	G	G	G	G	G	G	G	G	G	G	G	G	G	G	G	G	G	G	G	G	G	G	G	G	G	G	G	G	G	G	G	G	G	G	G	G	G	G	G	G	G	G	G	G	G	G	G	G	G
m1725	G	G	G	G	G	G	G	G	G	G	G	G	G	G	G	G	G	G	G	G	G	G	G	G	G	G	G	G	G	G	G	G	G	G	G	G	G	G	G	G	G	G	G	G	G	G	G	G	G
m1726	C	Y	C	C	C	Y	C	C	C	C	C	C	T	C	Y	C	C	C	C	T	C	C	C	C	C	C	C	C	C	T	T	C	C	C	C	C	C	C	C	C	C	C	C	C	C	C	C	C	C
m1727	failed	failed	failed	failed	failed	failed	failed	failed	failed	failed	failed	failed	failed	failed	failed	failed	failed	failed	failed	failed	failed	failed	failed	failed	failed	failed	failed	failed	failed	failed	failed	failed	failed	failed	failed	failed	failed	failed	failed	failed	failed	failed	failed	failed	failed	failed	failed	failed	failed
m1728	A	G	G	G	G	G	G	G	A	A	A	A	G	G	G	A	G	A	G	G	G	G	G	G	G	R	A	A	G	G	G	G	A	G	G	G	G	G	G	G	G	G	G	A	G	G	G	G	G
m1729	A	G	A	A	A	R	A	A	G	G	G	A	G	A	R	A	A	A	A	R	A	G	A	A	A	G	G	G	A	G	G	A	A	A	R	G	A	G	G	A	A	A	A	A	G	G	A	A	A
m1730	failed	failed	failed	failed	failed	failed	failed	failed	failed	failed	failed	failed	failed	failed	failed	failed	failed	failed	failed	failed	failed	failed	failed	failed	failed	failed	failed	failed	failed	failed	failed	failed	failed	failed	failed	failed	failed	failed	failed	failed	failed	failed	failed	failed	failed	failed	failed	failed	failed
m1731	T	Y	C	C	C	C	C	C	C	C	C	T	T	C	Y	C	C	T	C	C	C	T	C	C	C	C	C	C	C	C	C	C	C	C	C	C	C	C	C	C	C	C	C	C	C	C	C	C	C
m1732	failed	C	C	C	C	C	C	C	C	C	C	failed	C	failed	C	C	C	C	C	C	A	C	C	C	A	A	C	A	C	C	C	C	C	C	A	A	C	C	C	C	A	C	C	C	A	failed	C	C	C
m1733	R	R	failed	R	failed	failed	G	R	failed	R	G	R	failed	R	failed	failed	failed	R	failed	G	failed	G	failed	G	G	G	failed	failed	G	G	G	failed	G	failed	G	failed	G	G	G	R	G	failed	G	R	G	G	G	G	G
m1734	G	G	A	A	A	R	A	A	A	A	G	G	G	G	failed	G	A	G	G	G	A	G	G	G	A	G	G	G	G	failed	G	G	A	R	G	G	G	G	G	G	G	G	G	A	G	R	G	A	A
m1735	G	S	G	G	G	G	G	G	G	C	C	G	C	G	G	G	G	G	G	G	G	C	G	C	G	G	G	G	G	G	G	G	G	G	G	G	G	G	G	G	G	C	G	G	G	G	G	G	G
m1736	T	T	T	T	T	T	T	T	T	T	T	T	G	T	T	T	T	T	T	T	T	G	T	T	T	T	T	T	T	T	T	T	T	T	G	T	T	T	T	T	T	T	T	G	T	T	T	T	T
m1737	G	G	G	G	A	R	A	A	G	A	A	G	G	G	A	G	G	G	G	A	A	G	A	A	A	R	G	A	A	G	G	A	G	A	A	A	A	A	A	A	A	A	G	G	A	R	A	A	A
m1738	G	R	G	G	G	A	A	G	A	A	A	A	A	G	G	A	G	G	A	R	G	G	A	G	G	G	A	G	G	G	G	G	A	G	G	G	G	G	G	A	G	G	G	G	G	G	G	G	G
m1739	T	T	T	T	T	T	T	T	T	T	T	T	T	C	Y	T	C	T	T	T	T	T	T	T	T	Y	C	Y	T	T	T	T	C	T	T	T	T	T	T	T	T	T	T	C	T	T	C	C	T
m1740	A	R	A	A	A	A	A	A	A	A	A	A	A	A	A	A	A	G	A	A	A	A	R	G	A	R	G	G	A	G	G	G	A	G	A	A	G	G	G	G	G	G	G	A	A	R	A	A	A
m1741	G	S	G	G	G	G	G	G	G	G	G	G	G	G	G	G	G	G	G	G	G	G	G	G	G	G	G	G	G	G	G	G	G	failed	G	G	G	G	G	failed	G	G	G	G	G	failed	failed	G	G
m1742	A	A	A	A	A	A	A	A	A	A	A	A	A	A	A	A	A	A	A	A	A	A	A	A	A	A	A	A	A	A	A	A	A	A	A	A	A	A	A	A	A	A	A	A	A	A	A	A	A
m1743	G	R	G	G	A	G	A	G	A	G	G	A	G	G	G	G	G	G	G	G	G	G	G	G	G	G	G	G	G	G	G	G	G	G	A	G	G	G	G	G	G	G	G	G	G	G	G	R	G
m1744	T	K	T	G	G	G	G	G	G	G	G	T	G	T	K	G	T	T	T	G	T	T	T	T	T	T	T	T	T	T	T	T	T	T	T	T	T	T	T	G	T	G	T	T	T	T	T	K	T
m1745	A	A	A	A	A	A	A	A	A	A	A	A	A	A	A	A	A	A	A	A	A	A	A	A	A	A	A	A	A	A	A	A	A	A	A	A	A	A	A	A	A	A	A	A	A	A	A	A	A
m1746	G	R	A	G	G	G	G	G	A	G	A	G	G	G	G	G	A	G	G	R	G	G	G	G	G	G	A	G	G	G	G	R	G	G	G	G	G	G	G	A	A	G	A	G	G	G	G	A	G
m1747	failed	R	G	G	G	G	G	G	G	G	A	G	G	G	failed	G	G	failed	G	G	G	G	A	A	A	G	G	G	G	G	G	A	G	G	G	G	G	G	G	G	failed	A	G	G	G	G	G	G	G
m1748	A	R	A	G	G	G	G	G	G	G	G	G	A	G	G	G	G	G	A	A	G	G	G	A	A	A	G	A	A	A	A	G	G	G	R	A	A	A	G	G	G	G	A	A	A	A	G	R	G
m1749	A	A	A	A	A	A	A	A	A	A	A	A	A	A	A	A	A	A	A	A	A	A	A	A	A	A	A	A	A	A	A	A	A	A	A	A	A	A	A	A	A	A	A	A	A	A	A	A	A
m1750	C	M	C	C	C	M	A	C	A	A	A	C	A	C	M	C	A	C	C	M	C	A	C	C	C	C	C	C	C	A	A	C	C	C	C	C	C	C	A	A	C	C	A	C	A	C	C	C	C
m1751	A	R	G	A	A	R	A	A	A	A	A	A	A	A	R	A	G	G	G	R	G	A	G	G	G	G	G	G	G	A	A	G	G	G	A	A	A	A	A	A	G	G	G	A	A	R	G	A	R
m1752	failed	failed	failed	failed	failed	failed	failed	failed	failed	failed	failed	failed	failed	failed	failed	failed	failed	failed	failed	failed	failed	failed	failed	failed	failed	failed	failed	failed	failed	failed	failed	failed	failed	failed	failed	failed	failed	failed	failed	failed	failed	failed	failed	failed	failed	failed	failed	failed	failed
m1753	G	R	A	G	G	G	G	G	G	G	G	G	G	G	G	G	A	G	G	R	G	G	G	G	G	G	G	G	G	A	A	A	G	A	G	G	R	A	A	A	A	A	A	A	G	G	G	A	G
m1754	A	A	A	A	A	A	A	A	A	A	A	A	A	A	A	A	A	A	A	A	A	A	A	A	A	A	A	A	A	A	A	A	A	A	A	A	A	A	A	A	A	A	A	A	A	A	A	A	A
m1755	G	G	G	G	G	G	G	G	G	G	G	G	G	G	G	G	G	G	G	G	G	G	G	G	G	G	G	G	G	G	G	G	G	G	G	G	G	G	G	G	G	G	G	G	G	G	G	G	G
m1756	T	Y	C	C	T	T	T	C	T	T	T	T	T	C	C	T	C	C	T	failed	C	T	T	T	T	C	C	C	T	T	T	C	T	T	T	C	T	C	C	C	C	C	C	C	C	Y	C	C	C
m1757	G	G	G	G	G	G	G	G	G	G	G	G	G	G	G	G	G	G	G	G	G	G	G	G	G	G	G	G	G	G	G	G	G	G	G	G	G	G	G	G	G	G	G	G	G	G	G	G	G
m1758	failed	failed	failed	failed	failed	failed	failed	failed	failed	failed	failed	failed	failed	failed	failed	failed	failed	failed	failed	failed	failed	failed	failed	failed	failed	failed	failed	failed	failed	failed	failed	failed	failed	failed	failed	failed	failed	failed	failed	failed	failed	failed	failed	failed	failed	failed	failed	failed	failed
m1759	failed	failed	failed	failed	failed	failed	failed	failed	failed	failed	failed	failed	failed	failed	failed	failed	failed	failed	failed	failed	failed	failed	failed	failed	failed	failed	failed	failed	failed	failed	failed	failed	failed	failed	failed	failed	failed	failed	failed	failed	failed	failed	failed	failed	failed	failed	failed	failed	failed
m1760	T	T	T	T	T	T	T	T	T	T	T	T	T	T	T	T	T	T	T	T	T	T	T	T	T	T	T	T	T	T	T	T	T	T	T	T	T	T	T	T	T	T	T	T	T	T	T	T	T
m1761	G	G	G	G	G	G	G	G	G	G	G	G	G	G	G	G	G	G	G	G	G	G	G	G	G	G	G	G	G	G	G	G	G	G	G	G	G	G	G	G	G	G	G	G	G	G	G	G	G
m1762	G	G	G	G	G	G	G	G	G	G	G	G	G	G	G	G	G	G	G	G	G	G	G	G	G	G	G	G	G	G	G	G	G	G	G	G	G	G	G	G	G	G	G	G	G	G	G	G	G
m1763	T	Y	T	C	T	T	T	T	T	T	T	T	T	T	T	T	T	T	T	Y	C	T	T	T	C	T	T	T	T	Y	T	T	C	T	T	T	T	T	T	T	T	T	T	C	T	Y	T	T	T
m1764	failed	failed	failed	failed	failed	failed	failed	failed	failed	failed	failed	failed	failed	failed	failed	failed	failed	failed	failed	failed	failed	failed	failed	failed	failed	failed	failed	failed	failed	failed	failed	failed	failed	failed	failed	failed	failed	failed	failed	failed	failed	failed	failed	failed	failed	failed	failed	failed	failed
m1765	G	G	G	G	G	G	G	G	G	G	G	G	G	G	G	G	G	G	G	G	G	G	G	G	G	G	G	G	G	G	G	G	G	G	G	G	G	G	G	G	G	G	G	G	G	G	G	G	G
m1766	A	A	A	A	A	A	A	A	A	A	A	A	A	A	A	A	A	A	A	A	A	A	A	A	A	A	A	A	A	A	A	A	A	A	A	A	A	A	A	A	A	A	A	A	A	A	A	A	A
m1767	A	A	A	C	A	A	A	A	A	A	A	A	A	A	M	A	A	A	A	A	A	A	A	A	A	A	A	A	A	failed	A	A	C	A	A	A	A	A	A	A	A	A	A	C	A	M	A	A	A
m1768	T	C	T	T	T	Y	T	T	C	C	C	T	C	T	Y	T	T	T	T	Y	T	C	T	T	T	C	C	C	T	C	C	T	T	T	Y	C	T	C	C	T	T	T	T	T	C	C	T	T	T
m1769	failed	C	C	C	C	C	C	C	C	C	C	failed	C	failed	C	C	C	C	C	C	C	C	C	C	C	C	C	C	C	C	C	C	C	C	C	C	C	C	C	C	C	C	C	C	C	C	C	C	C
m1770	C	C	C	C	A	A	A	A	A	A	A	A	A	A	A	A	A	C	A	A	A	A	A	C	C	A	A	A	A	A	A	A	A	A	C	C	C	A	A	A	A	A	A	C	A	M	C	C	C
m1771	A	A	A	G	A	A	A	A	A	A	A	A	A	A	A	A	A	G	A	A	A	A	A	A	A	A	A	A	A	A	A	A	A	A	A	A	A	A	A	A	A	A	A	A	A	A	A	A	A
m1772	C	M	C	C	C	A	C	failed	C	C	C	C	C	C	M	C	A	A	C	C	C	C	A	A	C	C	C	C	C	A	C	A	C	A	C	C	C	C	C	C	C	A	C	C	C	C	C	A	C
m1773	C	C	T	C	C	C	C	C	C	C	C	C	C	C	C	C	T	C	C	C	C	C	C	C	C	C	T	T	C	C	C	C	C	C	C	C	C	C	C	C	C	C	C	C	C	C	C	C	C
m1774	C	C	C	C	C	S	C	C	C	C	C	C	C	C	C	C	C	C	G	C	G	C	failed	G	C	S	C	G	C	G	G	S	C	C	C	C	C	C	C	failed	G	C	G	C	C	C	C	C	C
m1775	failed	failed	C	C	C	C	C	C	C	failed	C	C	C	failed	failed	C	C	C	C	C	C	C	C	C	C	C	C	C	C	C	C	C	C	C	C	C	C	C	C	C	C	C	C	C	C	C	C	C	C
m1776	A	A	C	C	A	A	A	C	A	A	A	A	A	A	A	A	A	C	A	A	C	A	A	A	C	C	A	C	C	C	C	C	A	C	C	C	C	C	A	A	C	A	A	A	C	A	C	C	C
m1777	G	G	T	T	T	T	G	T	T	T	G	G	G	T	K	G	G	T	G	G	G	G	G	G	G	G	T	K	G	G	G	G	G	G	G	G	G	G	G	G	G	G	G	G	G	G	G	G	G
m1778	G	G	G	G	G	R	G	G	G	G	G	G	G	G	R	G	G	G	G	R	G	A	G	G	G	G	G	G	G	G	G	G	G	G	G	G	G	G	G	G	G	G	G	A	G	G	G	G	G
m1779	A	A	A	A	A	A	A	A	A	A	A	A	A	A	A	A	A	A	A	A	A	A	A	A	A	A	A	A	A	A	A	A	A	A	A	A	A	A	A	A	A	A	A	A	A	A	A	A	A
m1780	T	T	T	T	T	T	T	T	T	T	T	T	T	T	T	T	T	T	T	T	C	T	T	T	C	C	T	C	T	T	T	T	T	T	C	C	T	T	T	T	C	T	T	T	C	Y	T	T	T
m1781	G	G	G	G	G	G	G	G	G	G	G	G	G	G	G	G	G	G	G	G	G	G	G	G	G	A	A	A	G	G	G	G	G	G	G	G	G	G	G	G	G	G	G	G	G	G	G	G	G
m1782	failed	failed	failed	failed	failed	failed	failed	failed	failed	failed	failed	failed	failed	failed	failed	failed	failed	failed	failed	failed	failed	failed	failed	failed	failed	failed	failed	failed	failed	failed	failed	failed	failed	failed	failed	failed	failed	failed	failed	failed	failed	failed	failed	failed	failed	failed	failed	failed	failed
m1783	A	A	A	A	A	A	A	A	A	A	A	A	A	A	A	A	A	A	A	A	A	A	A	A	A	A	A	A	A	A	A	A	A	A	A	A	A	A	A	A	A	A	A	A	A	A	A	A	A
m1784	failed	failed	failed	failed	failed	failed	failed	failed	failed	failed	failed	failed	failed	failed	failed	failed	failed	failed	failed	failed	failed	failed	failed	failed	failed	failed	failed	failed	failed	failed	failed	failed	failed	failed	failed	failed	failed	failed	failed	failed	failed	failed	failed	failed	failed	failed	failed	failed	failed
m1785	C	C	C	C	C	C	C	C	C	C	C	C	C	C	C	C	C	C	C	C	C	C	C	C	C	C	C	C	C	C	C	C	C	C	C	C	C	C	C	C	C	C	C	C	C	C	C	C	C
m1786	G	R	A	G	A	A	G	A	A	G	G	A	A	G	R	A	A	G	A	R	A	G	A	A	A	A	G	A	A	G	G	A	G	G	G	A	G	G	A	A	A	G	A	G	A	R	A	A	G
m1787	G	G	G	A	G	G	G	G	G	G	G	G	G	G	G	G	G	A	G	G	G	G	G	G	G	G	G	G	G	G	G	G	G	G	G	G	G	G	G	G	G	G	G	G	G	G	G	G	G
m1788	A	A	A	A	A	T	T	A	T	T	A	T	A	A	A	T	A	A	A	A	A	A	A	A	A	A	T	A	A	A	A	A	A	A	A	A	A	A	A	A	A	A	A	A	A	A	A	A	A
m1789	G	G	G	G	G	G	G	G	G	G	G	A	A	G	R	G	A	G	G	G	G	A	A	G	G	G	G	G	G	G	G	G	G	G	G	G	G	G	G	G	G	G	G	G	G	G	A	A	A
m1790	A	A	A	A	A	A	A	A	A	A	A	A	A	A	A	A	A	A	A	A	A	A	A	A	A	A	A	A	A	A	A	A	A	A	A	A	A	A	A	A	A	A	A	A	A	A	A	A	A
m1791	G	R	A	A	A	A	A	A	A	A	A	A	A	A	A	A	A	G	A	A	A	A	A	A	A	A	A	A	A	A	A	A	A	A	A	A	A	A	A	A	A	A	A	A	A	A	A	A	A
m1792	failed	failed	failed	failed	failed	failed	failed	failed	failed	failed	failed	failed	failed	failed	failed	failed	failed	failed	failed	failed	failed	failed	failed	failed	failed	failed	failed	failed	failed	failed	failed	failed	failed	failed	failed	failed	failed	failed	failed	failed	failed	failed	failed	failed	failed	failed	failed	failed	failed
m1793	A	A	A	A	A	A	A	A	G	A	A	A	G	A	A	A	A	A	A	A	A	G	G	G	A	A	A	A	A	A	A	A	A	R	G	A	A	G	A	A	G	A	A	A	A	A	A	A	A
m1794	A	A	A	A	A	A	A	A	A	A	A	A	A	A	A	A	A	A	A	A	A	A	A	A	A	A	A	A	A	A	A	A	A	A	A	A	A	A	A	A	A	A	A	A	A	A	A	A	A
m1795	A	A	A	A	A	R	A	A	A	A	G	A	A	A	A	A	G	A	A	A	A	A	A	A	A	A	A	A	A	A	A	A	A	A	A	G	A	A	A	A	A	A	A	G	A	A	A	A	A
m1796	A	A	A	A	A	A	A	A	A	A	A	A	A	A	A	A	A	A	A	A	A	A	A	A	A	A	A	A	A	A	A	A	A	A	A	A	A	A	A	A	A	A	A	A	A	A	A	A	A
m1797	T	T	T	T	T	T	T	T	T	T	T	T	T	T	T	T	T	T	T	T	T	T	T	T	T	T	T	T	T	T	T	T	T	T	T	T	T	T	T	T	T	T	T	T	T	T	T	T	T
m1798	failed	failed	failed	failed	failed	failed	failed	failed	failed	failed	failed	failed	failed	failed	failed	failed	failed	failed	failed	failed	failed	failed	failed	failed	failed	failed	failed	failed	failed	failed	failed	failed	failed	failed	failed	failed	failed	failed	failed	failed	failed	failed	failed	failed	failed	failed	failed	failed	failed
m1799	C	C	C	C	C	C	C	C	C	C	C	C	C	C	C	C	C	C	C	C	C	C	A	A	C	C	C	C	C	C	C	C	C	C	C	C	C	C	C	A	C	C	C	C	C	C	C	C	C
m1800	T	T	T	T	T	T	T	T	T	T	T	T	T	T	T	T	T	T	T	T	T	T	T	T	T	T	T	T	T	T	T	T	T	T	T	T	T	T	T	T	T	T	T	T	T	T	T	T	T
m1801	A	G	G	G	G	G	G	G	A	G	A	G	G	G	G	G	G	G	G	G	G	G	G	G	A	G	G	G	G	G	G	A	G	A	G	G	G	G	G	G	A	G	G	G	G	G	G	G	G
m1802	G	G	G	G	G	G	G	G	G	G	G	G	G	G	G	G	G	G	G	G	G	G	G	G	G	G	G	G	G	G	G	G	G	G	G	G	G	G	G	G	G	G	G	G	G	G	G	G	G
m1803	G	G	G	G	G	G	G	G	G	G	G	G	G	G	G	G	G	G	G	G	G	G	G	G	G	G	G	G	G	G	G	G	G	G	G	G	G	G	G	G	G	G	G	G	G	G	G	G	G
m1804	G	G	G	G	G	G	G	G	G	G	G	G	G	G	G	G	G	G	G	R	G	G	G	G	G	G	G	G	G	G	G	G	G	G	A	G	G	G	G	G	G	G	G	A	G	G	G	G	G
m1805	failed	failed	failed	failed	failed	failed	failed	failed	failed	failed	failed	failed	failed	failed	failed	failed	failed	failed	failed	failed	failed	failed	failed	failed	failed	failed	failed	failed	failed	failed	failed	failed	failed	failed	failed	failed	failed	failed	failed	failed	failed	failed	failed	failed	failed	failed	failed	failed	failed
m1806	G	G	G	G	G	G	G	G	G	G	G	G	G	G	G	G	G	G	G	G	G	G	G	G	G	G	G	G	G	G	G	G	G	G	G	G	G	G	G	G	G	G	G	G	G	G	G	G	G
m1807	A	G	G	G	G	R	G	G	G	G	G	G	G	G	G	G	G	G	G	G	G	G	G	G	A	G	A	A	G	G	G	G	G	G	G	A	G	G	G	A	G	A	A	G	G	R	G	G	G
m1808	T	failed	C	C	T	T	T	T	T	T	T	T	T	T	T	T	T	C	C	C	C	T	T	T	C	T	T	T	C	Y	C	C	T	T	T	C	C	C	C	T	T	C	T	T	T	Y	T	T	T
m1809	A	A	G	A	A	A	A	A	A	A	A	A	A	A	A	A	G	A	A	A	A	A	A	A	A	A	A	A	A	A	A	A	A	A	A	A	A	A	A	A	A	A	A	A	A	A	A	A	A
m1810	C	T	C	C	T	Y	T	T	T	T	T	T	T	T	T	T	T	C	T	T	T	T	T	T	T	T	T	T	C	T	T	T	C	C	C	C	C	C	T	C	T	Y	T	C	T	Y	C	T	C
m1811	C	C	C	C	C	C	C	C	C	C	C	C	C	C	C	C	C	C	C	C	C	C	C	C	C	C	C	C	C	C	C	C	C	C	C	C	C	C	C	C	C	C	C	C	C	C	C	C	C
m1812	A	A	A	A	A	A	A	A	A	A	A	A	A	A	A	A	A	A	A	A	A	A	A	A	A	A	A	A	A	A	A	A	A	A	A	A	A	A	A	A	A	A	A	A	A	A	A	A	A
m1813	C	Y	C	C	T	Y	T	T	C	C	C	T	C	T	Y	T	T	T	T	T	T	C	T	T	T	T	C	T	C	C	C	C	C	C	T	T	C	C	C	T	C	T	T	C	T	C	T	T	T
m1814	A	R	A	A	G	R	G	A	A	G	A	G	G	A	A	G	A	A	A	A	A	G	A	A	A	A	A	A	A	A	A	A	G	A	A	G	A	A	G	A	A	A	A	G	A	G	A	A	A
m1815	A	R	A	G	A	R	A	A	A	A	A	G	G	G	G	G	G	A	G	R	A	G	A	A	A	A	A	A	A	A	A	A	A	A	G	G	G	G	A	G	A	A	A	A	A	A	A	A	G
m1816	A	A	A	A	A	A	A	A	A	A	A	A	A	A	A	A	A	G	A	R	A	A	A	A	G	A	A	A	A	A	A	A	A	A	A	A	A	A	A	A	A	A	A	A	A	A	A	A	A
m1817	T	T	T	T	T	T	T	T	T	C	T	T	T	T	T	T	T	C	T	T	T	T	T	T	T	T	T	T	T	T	T	T	T	T	T	T	T	T	T	T	T	T	T	T	T	T	T	T	T
m1818	G	G	G	G	G	G	G	G	G	G	G	G	G	G	G	G	G	G	G	G	G	G	G	G	G	G	G	G	G	G	G	G	G	G	G	G	G	G	G	G	G	G	G	G	G	G	G	G	G
m1819	G	G	G	G	G	G	G	G	G	G	G	G	G	G	G	G	G	G	G	G	G	G	G	G	G	G	G	G	G	G	G	G	G	G	G	G	G	G	G	G	G	G	G	G	G	G	G	G	G
m1820	A	A	G	failed	G	failed	G	G	G	G	A	G	A	G	G	G	G	A	G	A	G	failed	failed	G	G	G	G	G	G	G	G	G	A	G	failed	failed	G	G	G	R	G	G	G	A	failed	failed	G	G	G
m1821	C	C	C	C	C	C	C	C	C	C	C	C	C	C	C	C	C	C	C	C	C	C	C	C	C	C	C	C	C	C	C	C	C	C	C	C	C	C	C	C	C	C	C	C	C	C	C	C	C
m1822	G	G	A	G	G	G	G	G	G	G	G	G	G	G	G	G	A	G	G	G	G	G	G	G	G	G	G	G	G	G	G	G	G	G	G	G	G	G	G	G	G	G	G	G	G	G	G	G	G
m1823	C	C	C	C	C	C	C	C	C	C	C	C	C	C	C	C	C	C	C	C	C	C	C	C	C	C	C	C	C	C	C	C	C	C	C	C	C	C	C	C	C	C	C	C	C	C	C	C	C
m1824	A	A	C	C	A	A	A	A	C	A	A	A	C	A	A	A	A	C	A	A	A	C	A	M	A	A	A	A	A	C	A	A	A	C	A	A	A	A	A	A	C	A	C	A	A	A	A	A	M
m1825	G	R	G	G	G	A	G	G	G	G	G	G	G	G	R	G	A	G	G	G	G	G	G	G	G	G	G	G	G	G	G	G	G	G	failed	failed	failed	A	G	G	G	G	G	G	G	G	failed	failed	G
m1826	G	G	G	G	G	R	G	G	A	A	A	G	A	G	R	G	G	G	G	R	G	A	G	G	G	G	G	G	G	A	A	G	G	G	G	G	G	G	A	G	G	G	G	G	G	G	G	G	G
m1827	G	G	G	G	G	G	G	G	G	G	G	G	G	G	G	G	G	G	G	G	G	G	G	G	G	G	G	G	G	G	G	G	G	G	G	G	G	G	G	G	G	G	G	G	G	G	G	G	G
m1828	A	A	A	A	A	A	A	A	G	A	G	A	A	A	A	A	A	A	A	A	A	A	A	A	A	A	G	A	A	A	A	A	A	A	A	G	R	A	A	A	A	A	A	A	A	A	A	A	A
m1829	A	A	A	A	A	A	A	A	A	A	A	A	A	A	A	A	A	A	A	A	A	A	A	A	A	A	A	A	A	A	A	A	A	A	A	A	A	A	A	A	A	A	A	A	A	A	A	A	A
m1830	C	C	T	T	T	Y	T	T	T	T	C	C	C	C	Y	C	T	C	C	C	T	C	C	C	T	C	C	C	C	Y	C	C	C	Y	C	C	C	C	C	C	C	C	C	C	C	Y	C	T	T
m1831	failed	R	A	A	A	A	A	A	A	A	A	A	A	A	A	A	A	A	A	A	A	A	A	A	A	failed	failed	A	A	A	A	A	A	failed	A	A	A	A	A	A	A	A	A	A	A	A	failed	A	A
m1832	A	A	A	A	A	A	A	A	A	A	A	A	A	A	A	A	A	A	A	A	A	A	A	A	A	A	A	A	A	A	A	A	A	A	A	A	A	A	A	A	A	A	A	A	A	A	A	A	A
m1833	G	G	A	A	G	R	G	G	G	G	G	A	A	A	A	A	G	G	A	A	A	G	G	A	A	A	G	A	G	G	G	G	G	G	A	A	G	failed	A	G	A	A	G	G	A	A	G	G	G
m1834	A	A	G	G	A	A	A	G	A	A	A	A	A	A	A	A	A	A	A	A	G	A	A	A	G	G	A	G	G	G	G	G	A	G	G	G	G	G	G	R	G	G	G	A	G	R	G	A	R
m1835	G	R	G	A	G	R	G	G	G	G	G	A	A	A	A	A	A	G	A	R	G	A	G	G	G	G	G	G	A	G	G	G	G	G	A	A	A	A	G	A	G	G	G	G	G	G	G	G	A
m1836	A	A	A	A	A	A	A	A	A	A	A	A	A	A	A	A	A	A	A	A	A	A	A	A	A	A	A	A	A	A	A	A	A	A	A	A	A	A	A	A	A	A	A	A	A	A	A	A	A
m1837	A	A	G	G	A	A	A	A	A	A	A	G	G	A	R	G	A	A	G	R	G	A	A	A	G	G	A	G	A	A	A	A	A	A	A	A	A	A	A	A	G	G	A	A	A	R	A	A	A
m1838	G	R	A	A	G	A	A	G	G	G	G	G	A	G	R	G	A	G	A	R	G	A	G	G	G	G	G	G	G	A	A	A	A	A	G	G	R	G	A	A	A	A	A	A	A	G	G	A	A
m1839	A	A	A	A	A	A	A	A	A	A	A	A	A	A	A	A	A	A	A	A	A	A	A	A	A	A	A	A	A	A	A	A	A	A	A	A	A	A	A	A	A	A	A	A	A	A	A	A	A
m1840	C	C	C	C	C	C	C	C	C	C	C	C	C	C	C	C	C	C	C	C	C	C	C	C	C	C	C	C	C	C	C	C	C	C	C	C	C	C	C	C	C	C	C	C	C	C	C	C	C
m1841	C	A	A	C	A	A	A	A	C	C	C	C	C	A	A	C	C	C	C	A	C	C	C	C	A	M	C	C	C	C	C	C	C	C	C	C	C	C	C	A	C	A	C	C	C	C	M	A	C
m1842	T	T	T	T	T	T	C	T	T	T	T	T	T	T	T	T	T	T	T	T	T	T	T	T	T	T	T	T	T	T	T	T	T	T	T	T	T	T	T	C	T	T	C	T	T	Y	T	T	T
m1843	G	A	G	G	G	R	G	G	A	A	A	G	A	G	R	G	G	G	G	R	G	A	G	G	G	A	A	A	G	A	A	G	G	G	R	A	G	A	A	G	G	G	G	G	A	A	G	G	G
m1844	A	A	A	A	A	A	A	A	A	A	A	A	A	A	A	A	A	A	A	A	A	A	A	A	A	A	A	A	A	A	A	A	A	A	A	A	A	A	A	A	A	A	A	A	A	A	A	A	A
m1845	G	G	G	G	G	G	G	G	G	G	G	G	G	G	G	G	G	G	G	G	A	G	G	G	A	A	G	A	G	G	G	G	G	G	A	A	G	G	G	G	A	G	G	G	A	R	G	G	G
m1846	C	C	C	C	C	C	C	C	C	C	C	C	T	C	C	T	C	C	C	C	C	T	C	Y	C	C	C	C	C	C	C	C	C	C	C	C	C	C	C	C	C	C	C	C	C	C	C	C	C
m1847	A	A	A	A	A	A	A	A	A	A	A	A	A	A	A	A	A	A	A	A	A	A	A	A	A	A	A	A	A	A	A	A	A	A	A	A	A	A	A	A	A	A	A	A	A	A	A	A	A
m1848	C	C	C	G	C	C	C	C	C	C	C	failed	C	failed	S	G	C	C	G	C	C	C	C	C	C	C	C	C	G	C	C	C	C	C	G	G	G	G	C	C	C	C	C	C	C	C	C	C	C
m1849	G	A	A	A	G	G	G	G	G	G	G	G	G	G	G	G	G	A	A	A	G	G	G	G	G	G	G	G	G	A	A	A	G	A	G	G	A	G	A	G	A	G	G	G	G	G	G	G	G
m1850	C	C	C	C	C	C	C	C	C	C	C	C	C	C	C	C	C	C	C	C	C	C	C	C	C	C	C	C	C	C	C	C	C	C	T	C	C	C	C	C	C	C	C	C	C	C	C	C	C
m1851	M	M	failed	M	failed	M	C	M	failed	M	C	failed	failed	M	M	C	C	failed	C	C	C	C	C	C	C	C	C	C	C	C	C	C	C	C	C	C	C	C	C	C	C	C	C	failed	C	C	C	C	C
m1852	G	G	G	G	G	G	G	G	G	G	G	G	G	G	G	G	G	G	G	G	G	G	G	G	G	G	G	G	G	G	G	G	G	G	G	G	G	G	G	G	G	G	G	G	G	G	G	G	G
m1853	G	G	G	G	G	G	G	G	G	G	G	G	G	G	G	G	G	G	G	G	G	G	G	G	G	G	G	G	G	G	G	G	G	G	G	G	G	G	G	G	G	G	G	G	G	G	G	G	G
m1854	failed	failed	failed	failed	failed	failed	failed	failed	failed	failed	failed	failed	failed	failed	failed	failed	failed	failed	failed	failed	failed	failed	failed	failed	failed	failed	failed	failed	failed	failed	failed	failed	failed	failed	failed	failed	failed	failed	failed	failed	failed	failed	failed	failed	failed	failed	failed	failed	failed
m1855	C	C	C	C	C	C	C	C	C	C	C	C	C	C	C	C	C	C	C	C	C	C	C	C	C	C	C	C	C	C	C	C	C	C	A	A	A	C	C	C	C	C	C	C	C	C	C	C	C
m1856	A	M	A	A	C	A	C	A	A	A	A	C	A	A	A	A	C	A	A	A	A	A	A	A	A	A	A	A	A	A	A	A	A	A	A	A	A	A	A	A	A	A	A	A	A	A	C	A	A
m1857	failed	failed	failed	failed	failed	failed	failed	failed	failed	failed	failed	failed	failed	failed	failed	failed	failed	failed	failed	failed	failed	failed	failed	failed	failed	failed	failed	failed	failed	failed	failed	failed	failed	failed	failed	failed	failed	failed	failed	failed	failed	failed	failed	failed	failed	failed	failed	failed	failed
m1858	C	Y	C	C	C	Y	C	C	C	C	C	T	C	T	C	C	C	T	C	C	C	C	C	C	T	T	T	T	T	C	C	C	T	C	T	C	T	T	C	C	C	C	T	C	C	Y	T	C	failed
m1859	A	G	A	A	A	R	A	A	G	G	G	A	G	A	R	A	A	A	A	R	A	G	A	A	A	G	G	G	A	G	G	A	A	A	R	G	A	G	G	A	A	A	A	A	G	G	A	A	A
m1860	T	T	T	T	T	T	T	T	T	T	T	T	T	T	T	T	T	T	T	T	T	T	T	T	T	T	T	T	T	T	T	T	T	T	T	T	T	T	T	T	T	T	T	T	T	T	T	T	T
m1861	A	A	A	A	A	A	A	A	A	A	A	A	A	A	A	A	A	A	A	A	A	A	A	A	A	A	A	A	A	A	A	A	A	A	A	A	A	A	A	A	A	A	A	A	A	A	A	A	A
m1862	T	Y	C	T	T	T	T	T	C	T	C	T	T	T	T	T	C	T	T	Y	T	T	T	T	T	T	C	T	T	C	C	C	T	C	T	T	Y	C	C	C	C	C	C	C	T	T	T	C	T
m1863	C	C	C	C	C	C	C	C	C	C	C	C	C	C	C	C	C	C	C	C	C	C	C	C	C	C	C	C	C	C	C	C	C	C	C	C	C	C	C	C	C	C	C	C	C	C	C	C	C
m1864	G	G	G	G	G	G	G	G	G	G	G	G	G	G	G	G	G	G	G	G	G	G	G	G	G	G	G	G	G	G	G	G	G	G	G	G	G	G	G	G	G	G	G	G	G	G	G	G	G
m1865	A	A	A	A	A	A	A	A	A	A	A	A	A	A	A	A	A	A	A	A	A	A	A	A	A	A	A	A	A	A	A	A	A	A	A	A	A	A	A	A	A	A	A	A	A	A	G	G	A
m1866	G	G	G	G	G	G	G	G	G	G	G	G	G	G	G	T	G	G	G	K	G	G	G	G	G	G	G	G	G	G	G	G	G	G	G	G	G	G	T	T	G	G	G	G	G	G	G	G	G
m1867	T	K	T	T	G	T	G	T	G	T	T	G	T	T	T	T	T	T	T	T	T	T	T	T	T	T	T	T	T	T	T	T	T	T	G	T	T	T	T	T	T	T	T	T	T	T	T	K	T
m1868	G	A	G	G	G	failed	G	G	A	A	A	G	A	G	R	G	G	G	G	R	G	A	G	G	G	A	A	A	G	A	A	G	G	G	R	A	G	A	A	G	G	G	G	G	A	A	G	G	G
m1869	G	G	G	G	G	G	G	G	G	G	G	G	G	G	G	G	G	G	G	G	G	G	G	G	G	G	G	G	G	G	G	G	G	G	G	G	G	G	G	G	G	G	G	G	G	G	G	G	G
m1870	C	C	C	C	C	failed	C	failed	C	Y	C	C	failed	failed	failed	C	failed	C	C	C	C	C	failed	C	C	C	C	failed	C	C	C	C	C	C	C	C	C	C	C	failed	C	C	C	failed	C	C	C	C	C
m1871	C	Y	C	T	C	Y	C	C	C	C	C	T	T	T	T	T	T	C	T	Y	C	C	C	C	C	C	C	C	C	C	C	C	C	C	T	T	T	T	C	T	C	C	C	C	C	C	C	C	T
m1872	G	R	G	G	G	G	G	G	A	A	A	G	G	A	A	G	A	A	G	R	A	G	G	G	G	G	G	G	G	G	G	G	G	G	G	G	G	A	failed	G	G	G	A	A	G	G	G	A	A
m1873	G	G	G	G	G	G	G	G	G	G	G	A	G	A	R	A	G	G	G	G	G	G	G	G	G	G	G	G	G	G	G	G	G	G	A	A	A	A	G	G	G	G	G	G	G	G	G	G	G
m1874	A	A	A	A	A	A	A	A	A	A	A	A	A	A	A	A	A	A	A	A	A	A	A	A	A	A	failed	A	A	A	A	A	A	A	A	A	A	A	failed	A	A	failed	A	A	A	A	A	A	A
m1875	A	A	A	A	A	A	A	A	A	A	A	A	A	A	A	A	A	A	A	A	A	A	A	A	A	A	A	A	A	A	A	A	A	A	A	A	A	A	A	A	A	A	A	A	A	A	A	A	A
m1876	C	C	G	G	C	C	C	C	C	C	C	C	C	C	C	C	C	G	C	C	C	C	C	C	C	G	G	S	C	C	C	C	C	C	C	C	C	C	C	C	C	C	C	C	C	C	C	C	C
m1877	A	A	A	A	A	A	A	A	A	A	A	A	A	A	A	A	A	A	A	A	A	A	A	A	A	A	A	A	A	A	A	A	A	A	A	A	A	A	A	A	A	A	A	A	A	A	A	A	A
m1878	failed	failed	failed	failed	failed	failed	failed	failed	failed	failed	failed	failed	failed	failed	failed	failed	failed	failed	failed	failed	failed	failed	failed	failed	failed	failed	failed	failed	failed	failed	failed	failed	failed	failed	failed	failed	failed	failed	failed	failed	failed	failed	failed	failed	failed	failed	failed	failed	failed
m1879	G	K	T	G	G	G	G	G	G	T	G	G	G	G	K	G	G	T	G	G	T	T	G	T	T	T	G	T	G	G	G	G	G	G	T	G	G	G	T	G	T	T	T	G	T	T	G	G	G
m1880	A	A	A	A	A	A	A	A	A	A	A	A	A	A	A	A	A	A	A	A	A	A	failed	A	A	A	A	A	A	A	A	A	A	failed	A	A	A	A	A	A	A	A	A	A	A	A	A	A	A
m1881	C	C	C	C	C	C	C	C	C	C	C	C	C	C	C	C	C	C	C	C	C	C	C	C	C	C	C	C	C	C	C	C	C	C	C	C	C	C	C	C	C	C	C	C	C	C	G	G	C
m1882	failed	failed	failed	failed	failed	failed	failed	failed	failed	failed	failed	failed	failed	failed	failed	failed	failed	failed	failed	failed	failed	failed	failed	failed	failed	failed	failed	failed	failed	failed	failed	failed	failed	failed	failed	failed	failed	failed	failed	failed	failed	failed	failed	failed	failed	failed	failed	failed	failed
m1883	T	T	T	T	T	T	T	T	T	T	T	T	T	T	T	T	T	T	T	Y	C	T	T	T	C	C	T	C	T	T	T	T	T	T	C	T	T	T	T	T	C	T	C	T	C	Y	T	T	T
m1884	A	G	A	A	A	G	G	G	G	G	G	A	G	G	R	G	A	G	G	G	G	G	G	G	A	G	G	G	G	G	G	G	A	G	A	R	A	A	G	G	G	G	G	A	G	G	A	G	A
m1885	A	A	A	A	A	A	A	A	A	A	A	A	A	A	A	A	A	A	A	A	A	A	A	A	A	G	G	G	A	A	A	A	A	A	A	A	A	A	A	A	A	A	A	A	A	A	A	A	A
m1886	C	C	C	C	C	C	C	C	C	C	C	C	C	C	C	C	C	C	C	C	C	C	C	C	C	C	C	C	C	C	C	C	C	C	C	C	C	C	C	C	C	C	C	C	C	C	C	C	C
m1887	A	R	A	A	A	A	A	A	A	A	A	A	A	A	A	A	A	A	A	A	A	A	G	G	A	R	G	G	A	G	A	G	failed	G	A	A	A	A	A	G	G	G	R	A	A	A	A	A	A
m1888	G	G	G	G	G	G	G	G	G	G	G	G	G	G	G	G	G	G	G	G	G	G	G	G	G	G	G	G	G	G	G	G	G	G	G	G	G	G	G	G	G	G	G	G	G	G	G	G	G
m1889	failed	failed	failed	failed	failed	failed	failed	failed	failed	failed	failed	failed	failed	failed	failed	failed	failed	failed	failed	failed	failed	failed	failed	failed	failed	failed	failed	failed	failed	failed	failed	failed	failed	failed	failed	failed	failed	failed	failed	failed	failed	failed	failed	failed	failed	failed	failed	failed	failed
m1890	G	G	G	G	G	G	G	G	G	G	G	G	G	G	G	G	G	G	G	G	G	G	G	G	G	G	G	G	G	G	G	G	G	G	G	G	G	G	G	G	G	G	G	G	G	G	G	G	G
m1891	C	C	C	C	C	C	C	C	C	C	C	C	C	C	C	C	C	C	C	Y	C	C	C	C	C	C	C	C	C	C	C	C	C	C	C	C	C	C	C	T	C	C	T	C	C	C	C	C	C
m1892	C	M	C	C	A	failed	C	C	A	C	A	C	A	C	C	C	C	A	C	M	C	A	C	C	C	C	C	C	A	A	A	A	C	A	C	A	C	A	A	A	A	A	A	C	A	A	C	C	C
m1893	G	G	G	G	G	G	G	G	G	G	G	G	G	G	G	G	G	G	G	G	G	G	G	G	G	G	G	G	G	G	G	G	G	G	G	G	G	G	G	G	G	G	G	G	G	G	G	G	G
m1894	A	A	A	A	A	A	A	A	A	A	A	A	A	A	A	A	A	A	A	A	A	A	A	A	A	A	A	A	A	A	A	A	A	A	A	A	A	A	A	A	A	A	A	A	A	A	A	A	A
m1895	G	R	G	G	failed	R	G	A	G	A	G	G	G	G	R	G	A	A	G	G	G	G	R	G	G	G	G	G	A	A	A	A	G	A	G	G	A	R	G	A	G	G	G	A	G	G	A	A	A
m1896	T	T	T	T	T	T	T	T	T	T	T	T	T	T	T	T	T	T	T	T	T	T	T	T	T	T	T	T	T	T	T	T	T	T	T	T	T	T	T	T	T	T	T	T	T	T	T	T	T
m1897	G	G	G	G	G	G	G	G	G	G	G	G	G	G	G	G	G	G	G	G	G	G	G	G	G	G	G	G	G	G	G	G	G	G	G	G	G	G	G	G	G	G	G	G	G	G	G	G	G
m1898	A	A	A	A	A	A	A	A	A	A	A	A	A	A	A	A	A	A	A	A	A	A	A	A	A	A	A	A	A	A	A	A	A	A	A	A	A	A	A	A	A	A	A	A	A	A	A	A	A
m1899	A	A	A	failed	A	A	A	A	A	A	failed	A	A	A	A	A	A	failed	A	A	A	A	A	A	A	A	A	A	A	A	A	A	A	A	A	A	A	A	A	A	A	A	A	A	A	A	A	A	A
m1900	A	A	A	A	A	A	A	A	A	A	A	A	A	A	A	A	A	A	A	A	A	A	A	A	A	A	A	A	A	A	A	A	A	A	A	A	A	A	A	A	A	A	A	A	A	A	A	A	A
m1901	C	S	G	G	G	G	C	G	G	C	C	G	G	G	G	G	G	C	G	S	G	C	G	G	G	G	C	G	G	C	C	G	C	C	G	G	G	G	G	G	G	C	G	C	G	S	G	G	G
m1902	C	C	A	C	C	C	C	C	C	C	C	C	A	C	C	C	C	C	C	C	C	A	C	C	C	C	A	C	C	C	C	C	C	C	C	C	C	C	C	C	C	C	C	C	C	C	C	C	C
m1903	failed	failed	failed	failed	failed	failed	failed	failed	failed	failed	failed	failed	failed	failed	failed	failed	failed	failed	failed	failed	failed	failed	failed	failed	failed	failed	failed	failed	failed	failed	failed	failed	failed	failed	failed	failed	failed	failed	failed	failed	failed	failed	failed	failed	failed	failed	failed	failed	failed
m1904	T	T	T	T	T	T	T	T	T	T	T	T	T	T	T	T	T	T	T	T	T	T	T	T	T	T	T	T	T	T	T	T	T	T	T	T	T	T	T	T	T	T	T	T	T	T	T	T	T
m1905	A	A	A	A	A	A	A	A	A	A	A	A	A	A	A	A	A	A	A	A	A	A	A	A	A	A	A	A	A	A	A	A	A	A	A	A	A	A	A	A	A	A	A	A	A	A	A	A	A
m1906	G	G	A	G	G	G	G	G	G	G	G	G	G	G	G	G	A	G	G	G	G	G	G	G	G	G	G	G	G	G	G	G	G	G	G	G	G	G	G	G	G	G	G	G	G	G	G	G	G
m1907	G	R	G	A	G	G	G	A	G	G	G	G	G	A	failed	G	G	G	G	failed	A	G	G	G	G	failed	G	A	G	G	G	A	G	G	G	G	G	G	A	A	A	A	A	A	A	R	A	G	G
m1908	C	C	C	C	C	C	C	C	C	C	C	C	T	C	C	C	C	C	C	C	C	T	C	C	T	C	C	C	C	C	C	C	C	C	C	C	C	C	C	C	C	C	T	C	C	C	C	C	C
m1909	A	T	T	A	A	W	A	A	A	A	A	T	A	T	A	A	T	T	T	W	A	A	T	T	T	T	T	T	T	A	A	A	T	A	T	A	T	T	A	T	A	A	T	T	A	W	T	T	T
m1910	G	G	G	G	G	G	G	G	G	G	G	failed	G	G	G	failed	failed	G	G	G	A	G	G	G	G	G	G	G	G	G	G	G	G	G	G	G	G	G	G	G	G	G	G	G	G	G	G	G	failed
m1911	T	Y	T	T	T	Y	T	T	T	T	T	T	T	T	Y	T	T	T	T	T	T	T	C	C	T	T	T	T	T	C	T	C	T	T	T	T	T	Y	C	T	T	T	T	C	C	T	C	C	C
m1912	A	A	A	A	A	A	A	A	A	A	A	A	A	A	A	A	A	A	A	A	A	A	A	A	A	A	A	A	A	A	A	A	A	A	A	A	A	A	A	A	A	A	A	A	A	A	A	A	A
m1913	G	G	G	G	G	G	G	G	G	G	G	G	G	G	G	G	G	G	G	G	G	G	G	G	G	G	G	G	G	G	G	G	G	G	G	G	G	G	G	G	G	G	G	G	G	G	A	A	G
m1914	G	G	G	G	G	G	G	G	G	G	G	G	G	G	G	G	G	G	G	G	G	G	G	G	G	G	G	G	G	G	G	G	G	G	G	G	G	G	G	G	G	G	G	G	G	G	G	G	G
m1915	G	G	G	G	G	G	G	G	G	G	G	G	G	G	G	G	G	G	G	G	G	G	G	G	G	G	G	G	G	G	G	G	G	G	G	G	G	G	G	G	G	G	G	A	G	G	G	G	G
m1916	C	Y	C	C	C	C	C	C	C	C	C	C	T	C	C	C	T	C	C	C	C	T	C	T	C	C	C	C	C	C	C	C	C	C	C	C	C	C	C	C	C	C	C	C	C	C	C	C	Y
m1917	G	R	G	G	A	A	A	G	G	A	G	A	A	G	G	A	G	G	G	G	G	A	G	G	G	G	G	G	G	G	G	G	A	G	G	A	G	G	A	A	G	A	A	A	G	A	G	G	G
m1918	failed	C	C	C	C	C	C	C	C	C	C	C	C	C	failed	C	C	C	C	C	C	C	C	C	C	C	C	C	C	C	C	C	C	C	C	C	C	C	C	C	C	C	C	C	C	C	C	C	C
m1919	A	A	A	A	A	A	A	A	A	A	A	A	A	A	A	A	A	A	A	A	A	A	A	A	A	C	C	C	A	A	A	A	A	A	A	A	A	A	A	A	A	A	A	A	A	A	A	A	A
m1920	G	G	G	G	G	G	G	G	G	G	G	G	G	G	G	G	G	G	G	G	G	G	G	G	G	G	G	G	G	G	G	G	G	G	G	G	G	G	G	G	G	G	G	G	G	G	G	G	G
m1921	A	A	G	A	A	A	A	A	A	A	A	A	A	A	A	A	A	A	A	A	A	A	A	A	A	A	A	A	A	A	A	A	A	A	A	A	A	A	A	A	A	A	G	A	A	A	A	A	A
m1922	G	G	A	A	G	G	G	G	G	G	A	G	G	G	G	G	A	A	G	G	G	G	G	G	G	G	G	G	G	G	G	G	G	G	G	A	G	G	G	G	G	G	A	A	G	G	G	G	G
m1923	C	C	C	C	C	C	C	C	C	C	C	C	C	C	C	C	C	C	C	C	C	C	C	C	C	C	C	C	C	C	C	C	C	C	C	C	C	C	C	C	C	C	C	C	C	C	A	A	C
m1924	G	G	G	G	G	G	G	G	G	G	G	G	G	G	G	G	G	G	G	G	G	G	G	G	G	G	G	G	G	G	G	G	G	G	G	G	G	G	G	G	G	G	G	G	G	G	G	G	G
m1925	A	A	A	G	A	A	A	A	A	A	A	A	A	A	A	A	A	A	A	R	A	A	A	A	A	A	A	A	A	A	A	A	A	A	A	G	A	A	A	A	A	A	A	A	A	A	A	A	A
m1926	A	A	A	A	A	A	A	A	A	A	A	A	A	A	A	A	A	A	A	A	A	A	A	A	A	A	A	A	A	A	A	A	A	A	A	A	A	A	A	A	A	A	A	A	A	A	A	A	A
m1927	T	T	T	T	T	T	T	T	T	T	T	T	T	T	T	T	T	T	T	T	T	T	T	T	T	T	T	T	T	T	T	T	T	T	T	T	T	T	T	T	T	T	T	T	T	T	T	T	T
m1928	failed	failed	failed	failed	failed	failed	failed	failed	failed	failed	failed	failed	failed	failed	failed	failed	failed	failed	failed	failed	failed	failed	failed	failed	failed	failed	failed	failed	failed	failed	failed	failed	failed	failed	failed	failed	failed	failed	failed	failed	failed	failed	failed	failed	failed	failed	failed	failed	failed
m1929	T	A	A	A	A	A	A	A	A	A	A	A	T	A	A	A	A	A	A	A	A	T	A	A	A	A	A	A	A	A	A	A	A	A	A	A	A	A	A	A	A	A	A	A	A	A	A	A	A
m1930	A	A	A	A	A	A	A	A	A	A	A	A	A	A	A	A	A	A	A	A	A	A	A	A	A	A	A	A	A	A	A	A	A	A	A	A	A	A	A	A	A	A	A	A	A	A	A	A	A
m1931	A	A	A	G	A	A	G	A	A	A	A	A	A	A	R	A	A	A	A	R	A	A	G	G	A	A	A	A	A	A	A	A	A	A	A	G	A	A	A	A	A	A	A	A	A	R	A	A	G
m1932	T	T	T	T	T	Y	T	T	C	T	T	T	T	T	T	T	T	C	T	T	T	T	T	T	T	T	T	T	T	T	T	T	T	T	T	T	T	T	T	T	T	T	T	T	T	T	T	T	T
m1933	T	T	G	G	G	K	G	G	G	G	G	G	G	G	G	G	G	T	G	T	G	G	T	T	T	G	G	G	T	T	T	T	T	T	G	T	G	T	T	G	G	G	G	T	G	K	G	T	G
m1934	G	G	G	G	G	G	G	G	G	G	G	G	G	G	G	G	G	G	G	G	G	G	G	G	G	G	G	G	G	G	G	G	G	G	G	G	G	G	G	G	G	G	G	G	G	G	G	G	G
m1935	A	G	G	G	G	R	G	G	G	A	A	G	G	G	G	A	G	G	G	G	G	G	G	G	G	G	G	G	R	G	A	G	G	G	G	G	G	A	G	G	G	G	G	G	A	R	G	G	G
m1936	T	T	T	T	T	T	T	T	T	T	T	T	C	T	T	T	T	T	T	T	T	C	T	T	T	T	T	T	T	T	T	T	C	T	C	C	C	T	T	T	T	T	T	T	T	T	T	T	T
m1937	G	G	G	G	A	R	G	G	G	G	G	G	A	G	A	G	A	A	G	G	G	G	G	G	G	G	G	G	G	A	A	A	G	A	G	G	G	G	G	A	G	A	A	G	G	G	G	R	A
m1938	failed	failed	failed	failed	failed	failed	failed	failed	failed	failed	failed	failed	failed	failed	failed	failed	failed	failed	failed	failed	failed	failed	failed	failed	failed	failed	failed	failed	failed	failed	failed	failed	failed	failed	failed	failed	failed	failed	failed	failed	failed	failed	failed	failed	failed	failed	failed	failed	failed
m1939	C	C	C	C	C	C	C	C	C	C	C	C	C	C	C	C	C	C	C	C	C	C	C	C	C	C	C	C	C	C	C	C	C	C	C	C	C	C	C	C	C	C	C	C	C	C	C	C	C
m1940	C	C	T	T	C	C	C	T	C	C	C	C	C	C	C	C	C	T	C	Y	T	C	C	C	T	T	C	T	T	T	T	failed	C	failed	failed	T	T	T	failed	C	failed	C	C	C	T	Y	failed	failed	failed
m1941	C	C	C	C	C	C	C	C	C	C	C	C	C	C	C	C	C	C	A	C	C	C	C	C	C	C	C	C	C	C	C	C	C	C	C	C	C	C	C	C	C	C	C	C	C	C	C	C	C
m1942	G	G	G	G	G	G	G	G	G	G	G	G	G	G	G	G	G	G	G	G	G	G	G	G	G	G	G	G	G	G	G	G	G	G	G	G	G	G	G	G	G	G	G	G	G	G	G	G	G
m1943	A	A	A	A	A	A	A	A	A	A	A	A	A	A	A	A	A	A	A	A	A	A	A	A	A	A	A	A	A	A	A	A	A	A	A	A	A	A	A	A	A	A	A	A	A	A	A	A	A
m1944	T	T	T	T	T	T	T	T	T	T	T	T	C	T	Y	T	T	T	T	T	T	C	T	T	T	T	T	T	T	T	T	T	C	T	T	T	T	T	T	T	T	T	T	C	T	T	T	T	T
m1945	C	C	C	C	C	C	C	C	C	C	C	C	C	C	C	C	C	C	C	C	C	C	C	C	C	C	C	C	C	C	C	C	C	C	C	C	C	C	C	C	C	C	C	C	C	C	C	C	C
m1946	A	A	A	A	A	A	G	A	G	G	G	A	G	A	R	A	A	A	A	R	A	G	G	G	A	A	A	A	A	G	G	A	A	A	A	A	A	A	G	G	A	A	G	A	G	A	A	A	A
m1947	G	G	C	C	G	G	G	G	G	G	G	G	G	G	G	G	C	C	G	G	G	G	G	G	G	G	G	G	G	G	G	G	G	G	G	G	G	G	G	G	G	G	G	G	G	G	G	G	G
m1948	C	failed	C	C	C	C	C	C	C	C	C	C	C	C	C	C	C	A	C	C	C	A	C	C	C	C	C	C	C	C	C	C	C	C	C	C	C	C	C	failed	C	C	C	A	C	C	C	C	C
m1949	A	R	G	G	A	A	A	G	A	A	A	A	A	G	G	A	G	G	A	R	G	A	A	A	A	R	A	G	A	A	A	G	A	A	A	G	A	G	G	G	G	G	G	G	G	R	G	G	G
m1950	A	A	A	A	A	A	A	A	A	A	A	A	A	A	A	A	A	A	A	A	A	A	A	A	A	A	A	A	A	A	A	A	A	A	C	A	A	A	A	A	A	A	A	C	A	A	A	A	A
m1951	C	M	C	C	A	C	A	C	A	C	C	A	C	C	C	C	C	C	C	C	C	C	C	C	C	C	C	C	C	C	C	C	C	C	A	C	C	C	C	C	C	C	C	C	C	C	C	C	C
m1952	T	T	G	G	T	K	T	T	T	T	T	G	G	G	K	G	T	T	G	G	G	T	T	G	G	G	T	G	T	T	T	T	T	T	G	G	T	K	G	T	G	G	T	T	G	G	T	T	T
m1953	A	A	A	A	A	A	A	A	A	A	A	A	G	A	A	A	A	G	A	G	A	G	G	G	A	A	A	A	A	G	G	A	A	R	A	G	A	A	A	A	A	A	A	A	A	A	A	A	A
m1954	G	G	G	G	G	G	G	G	G	G	G	G	G	G	G	G	G	G	G	G	G	G	G	G	G	G	G	G	G	G	G	G	G	G	G	G	G	G	G	G	G	G	G	G	G	G	G	G	G
m1955	T	T	T	T	T	T	T	T	T	T	T	T	T	T	T	T	T	T	T	T	T	T	T	T	T	T	T	T	T	T	T	T	T	T	T	T	T	T	T	T	T	T	T	T	T	T	T	T	T
m1956	failed	failed	failed	failed	failed	failed	failed	failed	failed	failed	failed	failed	failed	failed	failed	failed	failed	failed	failed	failed	failed	failed	failed	failed	failed	failed	failed	failed	failed	failed	failed	failed	failed	failed	failed	failed	failed	failed	failed	failed	failed	failed	failed	failed	failed	failed	failed	failed	failed
m1957	C	Y	T	T	C	Y	T	C	T	T	T	C	T	C	Y	C	T	C	T	Y	C	T	T	T	C	C	C	C	T	T	T	C	C	C	C	C	C	C	T	T	C	C	T	C	T	C	C	C	C
m1958	A	A	A	A	A	A	A	A	A	A	A	A	A	A	A	A	A	A	A	A	A	A	A	A	A	A	A	A	A	A	A	A	A	A	A	A	A	A	A	A	A	A	A	A	A	A	A	A	A
m1959	A	A	A	A	A	A	A	A	A	A	A	A	A	A	A	A	A	A	A	A	A	A	A	A	A	A	A	A	A	A	A	A	A	A	A	A	A	A	A	A	A	A	A	A	A	A	A	A	A
m1960	C	Y	C	C	C	C	C	C	C	T	T	C	C	C	C	T	C	C	C	C	C	C	failed	C	C	C	C	failed	C	C	C	C	C	C	C	C	C	C	C	failed	C	C	C	C	T	Y	C	C	C
m1961	G	R	G	G	A	R	G	G	A	G	A	G	A	G	G	G	G	A	G	R	G	A	G	G	G	G	G	G	A	A	A	A	G	A	G	A	G	A	A	A	A	A	A	G	G	R	G	G	G
m1962	failed	failed	failed	failed	failed	failed	failed	failed	failed	failed	failed	failed	failed	failed	failed	failed	failed	failed	failed	failed	failed	failed	failed	failed	failed	failed	failed	failed	failed	failed	failed	failed	failed	failed	failed	failed	failed	failed	failed	failed	failed	failed	failed	failed	failed	failed	failed	failed	failed
m1963	G	G	G	G	G	G	G	G	G	G	G	G	G	G	G	G	G	G	G	A	G	G	G	G	A	A	G	G	G	G	G	G	G	G	G	G	G	G	G	G	G	A	G	G	G	G	G	G	G
m1964	G	A	G	G	G	R	G	G	A	A	A	G	A	G	R	G	G	G	G	R	G	A	G	G	G	A	A	A	G	A	A	G	G	G	R	A	G	A	A	G	G	G	G	G	A	A	G	G	G
m1965	A	W	T	T	T	T	T	T	A	T	T	T	A	T	T	T	T	T	T	failed	T	A	T	T	T	T	T	T	T	T	T	T	A	T	T	T	T	T	T	T	T	T	T	T	T	W	T	T	T
m1966	A	R	G	A	A	A	A	A	A	A	G	G	G	G	A	G	G	G	A	A	G	G	G	R	G	G	G	G	G	G	G	G	A	G	G	G	G	G	A	G	G	G	G	A	A	R	A	G	A
m1967	G	G	G	G	G	G	G	G	G	G	G	G	G	G	G	G	G	G	G	G	G	G	G	G	G	G	G	G	G	G	G	G	G	G	G	G	G	G	G	G	G	G	G	G	G	G	G	G	G
m1968	A	R	A	A	A	A	A	A	A	A	A	A	G	A	A	A	A	A	A	A	A	G	A	A	A	A	A	A	A	G	A	G	A	A	A	A	A	R	A	A	A	A	A	A	A	A	A	A	A
m1969	A	R	A	A	A	A	A	A	A	A	A	A	A	A	A	A	A	G	A	A	A	A	R	G	A	R	G	G	A	G	G	G	A	G	A	A	G	G	G	G	G	G	G	A	A	R	A	A	A
m1970	C	C	C	C	C	C	C	C	C	A	A	C	C	C	C	C	C	C	C	M	A	C	C	C	A	A	C	A	C	C	C	C	C	C	A	C	C	C	C	C	A	A	C	C	A	A	C	C	C
m1971	C	C	C	C	C	C	C	C	C	C	C	C	C	C	C	C	C	C	C	C	C	C	C	C	C	C	C	C	C	C	C	C	C	C	C	C	C	C	C	C	C	C	C	C	C	C	C	C	C
m1972	G	G	G	failed	G	G	G	failed	G	G	G	G	A	G	G	G	failed	failed	G	G	G	G	G	G	G	G	G	G	G	G	G	G	A	G	G	G	G	G	G	A	G	A	G	A	G	G	G	G	G
m1973	T	Y	T	T	T	C	T	T	T	T	T	C	failed	C	Y	T	T	T	T	T	T	failed	C	C	T	T	T	T	failed	T	T	T	T	T	T	T	T	T	T	T	T	T	T	T	T	T	T	T	T
m1974	A	G	G	G	G	G	G	G	A	G	A	G	G	G	G	G	G	A	A	G	A	G	G	G	A	A	G	A	A	G	G	G	G	G	G	G	G	G	G	G	A	A	G	G	G	G	A	G	R
m1975	G	G	G	G	G	G	G	G	G	G	G	G	G	G	G	G	G	G	G	G	G	G	G	G	G	G	G	G	G	G	G	G	G	G	G	G	G	G	G	G	G	G	G	G	G	G	G	G	G
m1976	A	A	A	A	A	A	A	A	A	A	A	A	A	A	A	A	A	A	A	A	A	A	A	A	A	A	A	A	A	A	A	A	A	A	A	A	A	A	A	A	A	A	A	A	A	A	A	A	A
m1977	C	C	T	T	C	C	C	T	C	C	C	C	C	C	T	C	C	C	C	C	C	C	C	C	Y	C	T	C	T	T	T	T	C	T	C	C	T	T	T	Y	C	T	T	C	C	C	T	C	Y
m1978	failed	failed	failed	failed	failed	failed	failed	failed	failed	failed	failed	failed	failed	failed	failed	failed	failed	failed	failed	failed	failed	failed	failed	failed	failed	failed	failed	failed	failed	failed	failed	failed	failed	failed	failed	failed	failed	failed	failed	failed	failed	failed	failed	failed	failed	failed	failed	failed	failed
m1979	A	A	A	A	A	A	A	A	A	A	A	A	A	A	A	A	A	A	A	A	A	A	A	A	A	A	A	A	A	A	A	A	A	A	A	A	A	A	A	A	A	A	A	A	A	A	A	A	A
m1980	C	C	C	C	C	C	C	C	C	C	C	C	C	C	C	C	C	C	C	C	C	C	C	C	C	C	C	C	C	C	C	C	C	C	C	C	C	C	C	C	C	C	C	C	C	C	C	C	C
m1981	failed	failed	failed	failed	failed	failed	failed	failed	failed	failed	failed	failed	failed	failed	failed	failed	failed	failed	failed	failed	failed	failed	failed	failed	failed	failed	failed	failed	failed	failed	failed	failed	failed	failed	failed	failed	failed	failed	failed	failed	failed	failed	failed	failed	failed	failed	failed	failed	failed
m1982	T	T	C	C	T	T	T	C	T	T	T	T	T	T	T	T	T	T	T	T	C	T	T	T	C	C	T	C	C	C	C	C	T	C	C	C	C	C	T	Y	C	C	C	T	C	Y	C	T	Y
m1983	G	A	G	G	G	G	G	G	G	A	G	A	A	G	A	A	A	G	A	R	A	A	G	G	G	A	G	A	G	G	G	G	G	G	G	G	G	G	A	G	A	A	G	G	R	A	G	G	R
m1984	G	G	G	G	G	G	G	G	G	G	G	G	G	G	G	G	G	G	G	G	G	G	G	G	G	G	G	G	G	G	G	G	G	G	G	G	G	G	G	G	G	G	G	G	G	G	G	G	G
m1985	G	G	A	A	G	G	G	A	G	G	G	G	G	G	G	G	G	A	G	R	A	G	G	G	A	A	G	A	A	A	A	A	G	A	A	A	A	A	A	G	A	G	G	G	A	R	A	A	A
m1986	A	A	A	A	G	R	G	G	A	G	G	A	A	A	G	A	A	A	A	G	G	A	G	G	G	R	A	G	G	A	A	G	A	G	G	G	G	G	A	A	G	G	A	A	R	R	G	G	G
m1987	A	A	A	A	A	A	A	A	A	A	A	A	A	A	A	A	A	A	A	A	A	A	A	A	A	A	A	A	A	A	A	A	A	A	A	A	A	A	A	A	A	A	A	A	A	A	A	A	A
m1988	A	A	A	A	A	A	A	failed	A	A	A	A	failed	A	A	A	G	G	A	R	A	A	failed	A	A	A	G	G	G	R	A	failed	A	G	A	G	A	G	R	failed	A	A	A	A	A	A	failed	failed	failed
m1989	C	M	C	failed	C	C	C	C	C	C	C	C	C	C	C	C	C	A	C	C	C	C	M	A	C	M	A	A	C	C	C	C	C	A	C	C	C	C	C	failed	A	A	A	C	C	M	C	C	C
m1990	C	C	C	C	C	C	C	C	C	C	C	C	C	A	M	C	A	C	C	C	C	C	C	C	C	M	A	M	C	C	C	C	A	C	C	C	C	C	C	C	C	C	C	A	C	C	A	A	C
m1991	A	C	C	A	A	M	A	A	A	A	A	C	A	C	A	A	C	C	C	M	A	A	C	C	C	C	C	C	C	A	A	C	C	C	C	A	C	C	A	C	C	A	C	C	A	M	C	C	C
m1992	A	A	A	A	A	A	A	A	A	A	A	A	A	A	A	A	A	A	A	A	A	A	A	A	A	A	A	A	A	A	A	A	A	A	A	A	A	A	A	A	A	A	A	A	A	A	A	A	A
m1993	G	R	A	A	A	A	A	A	A	A	A	A	G	G	R	A	G	A	A	A	A	G	G	G	G	A	G	R	A	A	A	A	A	A	A	A	G	G	G	A	A	A	A	A	A	A	G	G	R
m1994	A	A	A	A	A	A	A	A	A	A	A	A	A	A	A	A	A	A	A	A	A	A	A	A	A	A	A	A	A	A	A	A	A	A	A	A	A	A	A	A	A	A	A	A	A	A	A	A	A
m1995	C	M	A	A	A	A	C	A	A	C	C	A	A	A	A	A	A	C	A	M	A	C	A	A	A	A	C	A	A	C	C	A	C	C	A	A	A	A	A	A	A	C	A	C	A	M	A	A	A
m1996	G	G	G	G	G	G	G	G	G	G	G	G	G	G	G	G	G	G	G	G	G	G	G	G	G	G	G	G	G	G	G	G	A	G	G	G	G	G	G	G	G	G	G	A	G	G	G	G	G
m1997	A	R	G	G	G	G	G	G	G	G	G	G	A	A	R	G	A	G	G	G	G	A	A	A	A	G	A	R	G	G	G	G	G	G	G	G	A	A	A	G	G	G	G	G	G	G	A	A	R
m1998	C	C	C	C	C	C	C	C	C	C	C	C	C	C	C	C	C	C	C	C	C	C	C	C	C	C	C	C	C	C	C	C	C	C	C	C	C	C	C	C	C	C	C	C	C	C	C	C	C
m1999	A	A	A	A	A	A	A	A	A	A	A	A	A	A	A	A	A	A	A	A	A	A	A	A	A	A	A	A	A	A	A	A	A	A	A	A	A	A	A	A	A	A	A	A	A	A	A	A	A
[truncated: 5,865 more rows]
[truncated: 260 more columns]
